# Supplementary material for: Targeted sequencing reveals candidate causal variants for dairy bull subfertility
Source: Anim Genet. 2021 May 24;52(4):509–13. doi: 10.1111/age.13089 (PMC8361668; doi:10.1111/age.13089)
Supplement: Supplementary file 4 — File S1 SNVs with opposing homozygous genotypes between low‐ and high‐fertility pools. [file AGE-52-509-s005.xlsx]

## Sheet: BTA08
Name	Chr	Location(bp)	Low SCR Genotype	High SCR Genotype	Reference_Allele	ENSGene_ID	Consequence	cDNA_position	CDS_position	Protein_position	Amino_acids	Codons	Description
rs210387611	8	67250160	CC	GG	C	ENSBTAG00000020788	intron_variant	-	-	-	-	-	IMPACT=MODIFIER;SYMBOL=SLC18A1;BIOTYPE=protein_coding;INTRON=12/17;STRAND=-1;SYMBOL_SOURCE=VGNC;APPRIS=P1
rs464103243	8	67368303	AA	GG	A	ENSBTAG00000000841	intron_variant	-	-	-	-	-	IMPACT=MODIFIER;SYMBOL=LZTS1;BIOTYPE=protein_coding;INTRON=3/3;STRAND=-1;SYMBOL_SOURCE=VGNC;APPRIS=P1
rs464103243	8	67368303	AA	GG	A	ENSBTAG00000000841	intron_variant	-	-	-	-	-	IMPACT=MODIFIER;SYMBOL=LZTS1;BIOTYPE=protein_coding;INTRON=3/3;STRAND=-1;SYMBOL_SOURCE=VGNC;APPRIS=P1
rs464103243	8	67368303	AA	GG	A	ENSBTAG00000000841	intron_variant	-	-	-	-	-	IMPACT=MODIFIER;SYMBOL=LZTS1;BIOTYPE=protein_coding;INTRON=3/3;STRAND=-1;SYMBOL_SOURCE=VGNC;APPRIS=P1
rs464103243	8	67368303	AA	GG	A	ENSBTAG00000000841	intron_variant	-	-	-	-	-	IMPACT=MODIFIER;SYMBOL=LZTS1;BIOTYPE=protein_coding;INTRON=2/2;STRAND=-1;SYMBOL_SOURCE=VGNC;APPRIS=P1
rs470398957	8	67497535	AA	GG	A	-	intergenic_variant	-	-	-	-	-	IMPACT=MODIFIER
rs380101971	8	67532488	TT	CC	T	-	intergenic_variant	-	-	-	-	-	IMPACT=MODIFIER
rs386080966	8	67534931	CC	GG	G	-	intergenic_variant	-	-	-	-	-	IMPACT=MODIFIER
rs378805049	8	67535085	AA	CC	A	-	intergenic_variant	-	-	-	-	-	IMPACT=MODIFIER
rs1118141191	8	67538185	CC	AA	C	-	intergenic_variant	-	-	-	-	-	IMPACT=MODIFIER
rs378742229	8	67538247	TT	CC	T	-	intergenic_variant	-	-	-	-	-	IMPACT=MODIFIER
rs381289285	8	67538248	GG	AA	G	-	intergenic_variant	-	-	-	-	-	IMPACT=MODIFIER
rs380561264	8	67539926	AA	GG	A	-	intergenic_variant	-	-	-	-	-	IMPACT=MODIFIER
rs383874349	8	67539944	AA	GG	A	-	intergenic_variant	-	-	-	-	-	IMPACT=MODIFIER
rs136990747	8	67539970	GG	AA	A	-	intergenic_variant	-	-	-	-	-	IMPACT=MODIFIER
rs210707333	8	67548810	AA	GG	A	-	intergenic_variant	-	-	-	-	-	IMPACT=MODIFIER
rs208617070	8	67554277	GG	AA	G	-	intergenic_variant	-	-	-	-	-	IMPACT=MODIFIER
rs210023562	8	67554621	AA	TT	A	-	intergenic_variant	-	-	-	-	-	IMPACT=MODIFIER
rs207966470	8	67556429	CC	TT	C	-	intergenic_variant	-	-	-	-	-	IMPACT=MODIFIER
rs209240955	8	67556814	GG	CC	G	-	intergenic_variant	-	-	-	-	-	IMPACT=MODIFIER
rs210653714	8	67559257	AA	GG	A	-	intergenic_variant	-	-	-	-	-	IMPACT=MODIFIER
rs209651800	8	67559405	GG	AA	G	-	intergenic_variant	-	-	-	-	-	IMPACT=MODIFIER
rs208158451	8	67560022	CC	GG	C	-	intergenic_variant	-	-	-	-	-	IMPACT=MODIFIER
rs379783113	8	67564302	CC	TT	C	-	intergenic_variant	-	-	-	-	-	IMPACT=MODIFIER
rs209161820	8	67569681	TT	CC	T	-	intergenic_variant	-	-	-	-	-	IMPACT=MODIFIER
rs210103917	8	67572336	AA	GG	A	-	intergenic_variant	-	-	-	-	-	IMPACT=MODIFIER
rs207501246	8	67572476	GG	AA	G	-	intergenic_variant	-	-	-	-	-	IMPACT=MODIFIER
rs211649880	8	67577676	TT	CC	T	-	intergenic_variant	-	-	-	-	-	IMPACT=MODIFIER
rs380220910	8	67581494	GG	AA	G	-	intergenic_variant	-	-	-	-	-	IMPACT=MODIFIER
rs384052185	8	67582585	GG	AA	G	-	intergenic_variant	-	-	-	-	-	IMPACT=MODIFIER
8:67584199	8	67584199	TT	GG	NA	NA	NA	NA	NA	NA	NA	NA	NA
rs132745992	8	67585033	CC	AA	C	-	intergenic_variant	-	-	-	-	-	IMPACT=MODIFIER
rs136804355	8	67590084	AA	GG	A	-	intergenic_variant	-	-	-	-	-	IMPACT=MODIFIER
rs382982569	8	67596475	TT	AA	A	-	intergenic_variant	-	-	-	-	-	IMPACT=MODIFIER
rs384688325	8	67597486	AA	GG	A	-	intergenic_variant	-	-	-	-	-	IMPACT=MODIFIER
rs379443282	8	67597536	CC	AA	A	-	intergenic_variant	-	-	-	-	-	IMPACT=MODIFIER
rs876172528	8	67597563	TT	CC	C	-	intergenic_variant	-	-	-	-	-	IMPACT=MODIFIER
rs438008804	8	67622523	GG	AA	G	ENSBTAG00000004170	upstream_gene_variant	-	-	-	-	-	IMPACT=MODIFIER;BIOTYPE=processed_pseudogene;DISTANCE=4790;STRAND=-1
rs451618596	8	67622529	AA	TT	A	ENSBTAG00000004170	upstream_gene_variant	-	-	-	-	-	IMPACT=MODIFIER;BIOTYPE=processed_pseudogene;DISTANCE=4796;STRAND=-1
rs471642818	8	67622551	AA	TT	A	ENSBTAG00000004170	upstream_gene_variant	-	-	-	-	-	IMPACT=MODIFIER;BIOTYPE=processed_pseudogene;DISTANCE=4818;STRAND=-1
rs433932688	8	67622563	TT	CC	T	ENSBTAG00000004170	upstream_gene_variant	-	-	-	-	-	IMPACT=MODIFIER;BIOTYPE=processed_pseudogene;DISTANCE=4830;STRAND=-1
rs385502737	8	67668232	AA	GG	G	-	intergenic_variant	-	-	-	-	-	IMPACT=MODIFIER
rs43558770	8	67676992	GG	CC	C	-	intergenic_variant	-	-	-	-	-	IMPACT=MODIFIER
rs384624923	8	67686015	AA	CC	C	-	intergenic_variant	-	-	-	-	-	IMPACT=MODIFIER
rs378938323	8	67686016	GG	TT	T	-	intergenic_variant	-	-	-	-	-	IMPACT=MODIFIER
rs43558207	8	67706825	CC	AA	C	-	intergenic_variant	-	-	-	-	-	IMPACT=MODIFIER
rs43558206	8	67706839	AA	GG	A	-	intergenic_variant	-	-	-	-	-	IMPACT=MODIFIER
rs109034319	8	67708108	GG	AA	A	-	intergenic_variant	-	-	-	-	-	IMPACT=MODIFIER
rs43558198	8	67710765	TT	CC	T	-	intergenic_variant	-	-	-	-	-	IMPACT=MODIFIER
rs43558158	8	67715874	GG	TT	T	-	intergenic_variant	-	-	-	-	-	IMPACT=MODIFIER
rs109739421	8	67719112	GG	TT	T	-	intergenic_variant	-	-	-	-	-	IMPACT=MODIFIER
rs381640506	8	67740039	CC	TT	C	-	intergenic_variant	-	-	-	-	-	IMPACT=MODIFIER
rs380477692	8	67740672	AA	GG	A	-	intergenic_variant	-	-	-	-	-	IMPACT=MODIFIER
rs132976724	8	67777433	CC	GG	G	-	intergenic_variant	-	-	-	-	-	IMPACT=MODIFIER
rs137346356	8	67783885	AA	GG	G	-	intergenic_variant	-	-	-	-	-	IMPACT=MODIFIER
rs207703121	8	67792958	CC	GG	C	-	intergenic_variant	-	-	-	-	-	IMPACT=MODIFIER
rs381198733	8	67805168	TT	CC	T	-	intergenic_variant	-	-	-	-	-	IMPACT=MODIFIER
rs385774068	8	67806151	TT	AA	T	-	intergenic_variant	-	-	-	-	-	IMPACT=MODIFIER
rs382834372	8	67812583	TT	CC	T	-	intergenic_variant	-	-	-	-	-	IMPACT=MODIFIER
rs29012131	8	67835953	AA	TT	T	-	intergenic_variant	-	-	-	-	-	IMPACT=MODIFIER
rs42719547	8	67838298	AA	GG	G	-	intergenic_variant	-	-	-	-	-	IMPACT=MODIFIER
rs42719532	8	67843712	GG	AA	G	-	intergenic_variant	-	-	-	-	-	IMPACT=MODIFIER
rs42718721	8	67844899	GG	AA	G	-	intergenic_variant	-	-	-	-	-	IMPACT=MODIFIER
rs42718718	8	67845554	TT	GG	T	-	intergenic_variant	-	-	-	-	-	IMPACT=MODIFIER
rs42718717	8	67845574	GG	AA	G	-	intergenic_variant	-	-	-	-	-	IMPACT=MODIFIER
rs42718708	8	67846965	GG	AA	G	-	intergenic_variant	-	-	-	-	-	IMPACT=MODIFIER
rs42718671	8	67853079	CC	GG	C	-	intergenic_variant	-	-	-	-	-	IMPACT=MODIFIER
rs42718670	8	67853083	TT	GG	T	-	intergenic_variant	-	-	-	-	-	IMPACT=MODIFIER
rs42718669	8	67853086	TT	AA	T	-	intergenic_variant	-	-	-	-	-	IMPACT=MODIFIER
rs42718668	8	67853105	CC	TT	C	-	intergenic_variant	-	-	-	-	-	IMPACT=MODIFIER
rs42718663	8	67853352	CC	TT	C	-	intergenic_variant	-	-	-	-	-	IMPACT=MODIFIER
rs378759288	8	67856758	TT	CC	C	-	intergenic_variant	-	-	-	-	-	IMPACT=MODIFIER
rs385854316	8	67868516	CC	TT	T	-	intergenic_variant	-	-	-	-	-	IMPACT=MODIFIER
rs378829354	8	67873855	AA	TT	A	-	intergenic_variant	-	-	-	-	-	IMPACT=MODIFIER
8:67873920	8	67873920	AA	CC	NA	NA	NA	NA	NA	NA	NA	NA	NA
rs384518328	8	67874193	AA	GG	A	-	intergenic_variant	-	-	-	-	-	IMPACT=MODIFIER
rs209551409	8	67879030	CC	AA	A	-	intergenic_variant	-	-	-	-	-	IMPACT=MODIFIER
rs133187201	8	67881717	AA	GG	A	-	intergenic_variant	-	-	-	-	-	IMPACT=MODIFIER
rs381898429	8	67885736	TT	AA	T	-	intergenic_variant	-	-	-	-	-	IMPACT=MODIFIER
rs110751135	8	67893803	GG	AA	G	-	intergenic_variant	-	-	-	-	-	IMPACT=MODIFIER
rs384821819	8	67909414	GG	AA	A	-	intergenic_variant	-	-	-	-	-	IMPACT=MODIFIER
rs383963631	8	67911240	AA	GG	G	-	intergenic_variant	-	-	-	-	-	IMPACT=MODIFIER
8:67916842	8	67916842	CC	TT	NA	NA	NA	NA	NA	NA	NA	NA	NA
rs377858393	8	67972677	CC	TT	T	-	intergenic_variant	-	-	-	-	-	IMPACT=MODIFIER
rs382465065	8	68005133	GG	AA	G	-	intergenic_variant	-	-	-	-	-	IMPACT=MODIFIER
rs380567017	8	68028991	AA	TT	A	-	intergenic_variant	-	-	-	-	-	IMPACT=MODIFIER
rs480343713	8	68036888	AA	GG	A	-	intergenic_variant	-	-	-	-	-	IMPACT=MODIFIER
rs137107509	8	68058575	TT	AA	A	-	intergenic_variant	-	-	-	-	-	IMPACT=MODIFIER
rs109791882	8	68067048	AA	CC	C	-	intergenic_variant	-	-	-	-	-	IMPACT=MODIFIER
rs464854650	8	68068187	CC	GG	C	-	intergenic_variant	-	-	-	-	-	IMPACT=MODIFIER
rs478538609	8	68070279	GG	AA	G	-	intergenic_variant	-	-	-	-	-	IMPACT=MODIFIER
rs384068622	8	68081973	GG	AA	G	-	intergenic_variant	-	-	-	-	-	IMPACT=MODIFIER
rs42326122	8	68092558	AA	GG	A	-	intergenic_variant	-	-	-	-	-	IMPACT=MODIFIER
rs42326121	8	68092570	TT	CC	T	-	intergenic_variant	-	-	-	-	-	IMPACT=MODIFIER
rs42326120	8	68092574	TT	GG	T	-	intergenic_variant	-	-	-	-	-	IMPACT=MODIFIER
rs42326119	8	68092636	TT	CC	T	-	intergenic_variant	-	-	-	-	-	IMPACT=MODIFIER
rs109940833	8	68095462	TT	CC	T	-	intergenic_variant	-	-	-	-	-	IMPACT=MODIFIER
rs379060894	8	68104793	AA	GG	A	-	intergenic_variant	-	-	-	-	-	IMPACT=MODIFIER
rs382572874	8	68112014	GG	AA	A	-	intergenic_variant	-	-	-	-	-	IMPACT=MODIFIER
rs385638291	8	68112079	TT	GG	G	-	intergenic_variant	-	-	-	-	-	IMPACT=MODIFIER
rs134690528	8	68112245	AA	CC	A	-	intergenic_variant	-	-	-	-	-	IMPACT=MODIFIER
rs110390613	8	68136891	TT	AA	T	-	intergenic_variant	-	-	-	-	-	IMPACT=MODIFIER
rs135235635	8	68162239	CC	TT	T	-	intergenic_variant	-	-	-	-	-	IMPACT=MODIFIER
rs134607578	8	68163912	AA	GG	G	-	intergenic_variant	-	-	-	-	-	IMPACT=MODIFIER
rs110307917	8	68163960	AA	GG	G	-	intergenic_variant	-	-	-	-	-	IMPACT=MODIFIER
rs109914866	8	68163983	AA	GG	G	-	intergenic_variant	-	-	-	-	-	IMPACT=MODIFIER
rs42326044	8	68164835	CC	TT	T	-	intergenic_variant	-	-	-	-	-	IMPACT=MODIFIER
rs42326042	8	68164918	TT	AA	A	-	intergenic_variant	-	-	-	-	-	IMPACT=MODIFIER
rs42326041	8	68164937	TT	CC	C	-	intergenic_variant	-	-	-	-	-	IMPACT=MODIFIER
rs42326040	8	68164945	CC	TT	T	-	intergenic_variant	-	-	-	-	-	IMPACT=MODIFIER
rs42326031	8	68165949	TT	CC	C	-	intergenic_variant	-	-	-	-	-	IMPACT=MODIFIER
rs42325130	8	68165955	CC	GG	G	-	intergenic_variant	-	-	-	-	-	IMPACT=MODIFIER
rs476932937	8	68175086	TT	AA	T	-	intergenic_variant	-	-	-	-	-	IMPACT=MODIFIER
rs208333118	8	68181829	TT	GG	G	-	intergenic_variant	-	-	-	-	-	IMPACT=MODIFIER
rs42325066	8	68183858	GG	TT	G	-	intergenic_variant	-	-	-	-	-	IMPACT=MODIFIER
rs133097423	8	68183920	AA	GG	G	-	intergenic_variant	-	-	-	-	-	IMPACT=MODIFIER
rs110492331	8	68183980	AA	CC	A	-	intergenic_variant	-	-	-	-	-	IMPACT=MODIFIER
rs110228925	8	68183987	AA	TT	A	-	intergenic_variant	-	-	-	-	-	IMPACT=MODIFIER
rs109943930	8	68184055	GG	AA	A	-	intergenic_variant	-	-	-	-	-	IMPACT=MODIFIER
rs210555194	8	68184300	TT	CC	C	-	intergenic_variant	-	-	-	-	-	IMPACT=MODIFIER
rs136904773	8	68186431	TT	CC	T	-	intergenic_variant	-	-	-	-	-	IMPACT=MODIFIER
rs384877003	8	68186440	TT	CC	T	-	intergenic_variant	-	-	-	-	-	IMPACT=MODIFIER
rs42327159	8	68192040	CC	GG	C	-	intergenic_variant	-	-	-	-	-	IMPACT=MODIFIER
rs43744636	8	68283053	TT	CC	C	-	intergenic_variant	-	-	-	-	-	IMPACT=MODIFIER
rs381654715	8	68294980	GG	AA	G	-	intergenic_variant	-	-	-	-	-	IMPACT=MODIFIER
rs110362563	8	68341913	AA	CC	C	-	intergenic_variant	-	-	-	-	-	IMPACT=MODIFIER
rs42328402	8	68342389	TT	CC	C	-	intergenic_variant	-	-	-	-	-	IMPACT=MODIFIER
rs137481229	8	68342934	TT	CC	T	-	intergenic_variant	-	-	-	-	-	IMPACT=MODIFIER
rs42320493	8	68442835	TT	AA	A	-	intergenic_variant	-	-	-	-	-	IMPACT=MODIFIER
rs42320495	8	68453726	AA	GG	A	-	intergenic_variant	-	-	-	-	-	IMPACT=MODIFIER
rs42321396	8	68465013	AA	CC	C	-	intergenic_variant	-	-	-	-	-	IMPACT=MODIFIER
rs208752989	8	68474648	TT	CC	T	-	intergenic_variant	-	-	-	-	-	IMPACT=MODIFIER
rs42321379	8	68481686	AA	GG	G	-	intergenic_variant	-	-	-	-	-	IMPACT=MODIFIER
rs110387461	8	68509593	AA	CC	A	-	intergenic_variant	-	-	-	-	-	IMPACT=MODIFIER
rs384895043	8	68516273	TT	GG	T	-	intergenic_variant	-	-	-	-	-	IMPACT=MODIFIER
rs384820220	8	68527230	CC	GG	C	-	intergenic_variant	-	-	-	-	-	IMPACT=MODIFIER
rs211045947	8	68536863	AA	GG	A	-	intergenic_variant	-	-	-	-	-	IMPACT=MODIFIER
rs109580223	8	68537875	AA	GG	A	-	intergenic_variant	-	-	-	-	-	IMPACT=MODIFIER
rs132741528	8	68569473	GG	AA	G	-	intergenic_variant	-	-	-	-	-	IMPACT=MODIFIER
rs441704914	8	68569479	CC	GG	C	-	intergenic_variant	-	-	-	-	-	IMPACT=MODIFIER
rs450964736	8	68569581	CC	TT	C	-	intergenic_variant	-	-	-	-	-	IMPACT=MODIFIER
rs433210308	8	68569582	AA	GG	A	-	intergenic_variant	-	-	-	-	-	IMPACT=MODIFIER
rs134871717	8	68571985	TT	CC	T	-	intergenic_variant	-	-	-	-	-	IMPACT=MODIFIER
rs209263675	8	68596923	GG	AA	A	-	intergenic_variant	-	-	-	-	-	IMPACT=MODIFIER
rs465152515	8	68602832	AA	CC	A	-	intergenic_variant	-	-	-	-	-	IMPACT=MODIFIER
rs435071620	8	68611184	GG	AA	G	-	intergenic_variant	-	-	-	-	-	IMPACT=MODIFIER
rs207932575	8	68650543	AA	GG	G	-	intergenic_variant	-	-	-	-	-	IMPACT=MODIFIER
rs475372902	8	68650718	TT	CC	T	-	intergenic_variant	-	-	-	-	-	IMPACT=MODIFIER
rs135406588	8	68650742	GG	TT	G	-	intergenic_variant	-	-	-	-	-	IMPACT=MODIFIER
rs135315317	8	68655967	AA	GG	G	-	intergenic_variant	-	-	-	-	-	IMPACT=MODIFIER
rs722843085	8	68659799	GG	AA	A	-	intergenic_variant	-	-	-	-	-	IMPACT=MODIFIER
rs382330158	8	68668315	AA	GG	A	-	intergenic_variant	-	-	-	-	-	IMPACT=MODIFIER
rs207693453	8	68669143	AA	TT	T	-	intergenic_variant	-	-	-	-	-	IMPACT=MODIFIER
rs209024247	8	68669364	TT	CC	C	-	intergenic_variant	-	-	-	-	-	IMPACT=MODIFIER
rs210439636	8	68669414	CC	TT	T	-	intergenic_variant	-	-	-	-	-	IMPACT=MODIFIER
rs132898305	8	68670517	AA	CC	A	-	intergenic_variant	-	-	-	-	-	IMPACT=MODIFIER
rs133581253	8	68673742	TT	CC	T	-	intergenic_variant	-	-	-	-	-	IMPACT=MODIFIER
rs133562068	8	68676895	AA	TT	A	-	intergenic_variant	-	-	-	-	-	IMPACT=MODIFIER
rs133412370	8	68678138	CC	TT	C	-	intergenic_variant	-	-	-	-	-	IMPACT=MODIFIER
rs137348242	8	68678171	AA	GG	A	-	intergenic_variant	-	-	-	-	-	IMPACT=MODIFIER
rs210028256	8	68678655	GG	AA	A	-	intergenic_variant	-	-	-	-	-	IMPACT=MODIFIER
rs137782770	8	68681333	GG	AA	G	-	intergenic_variant	-	-	-	-	-	IMPACT=MODIFIER
rs137448534	8	68682043	CC	TT	C	-	intergenic_variant	-	-	-	-	-	IMPACT=MODIFIER
rs133798888	8	68684133	AA	GG	A	-	intergenic_variant	-	-	-	-	-	IMPACT=MODIFIER
rs135082317	8	68685154	TT	CC	T	-	intergenic_variant	-	-	-	-	-	IMPACT=MODIFIER
rs208835405	8	68685303	GG	AA	A	-	intergenic_variant	-	-	-	-	-	IMPACT=MODIFIER
rs136989295	8	68685511	GG	CC	G	-	intergenic_variant	-	-	-	-	-	IMPACT=MODIFIER
rs135328178	8	68685544	GG	AA	G	-	intergenic_variant	-	-	-	-	-	IMPACT=MODIFIER
rs136074795	8	68685552	TT	CC	T	-	intergenic_variant	-	-	-	-	-	IMPACT=MODIFIER
rs133552238	8	68685553	CC	TT	C	-	intergenic_variant	-	-	-	-	-	IMPACT=MODIFIER
rs135088302	8	68685577	AA	GG	A	-	intergenic_variant	-	-	-	-	-	IMPACT=MODIFIER
rs132902227	8	68685620	AA	CC	A	-	intergenic_variant	-	-	-	-	-	IMPACT=MODIFIER
rs207933370	8	68685859	AA	GG	G	-	intergenic_variant	-	-	-	-	-	IMPACT=MODIFIER
rs208722104	8	68685866	CC	TT	T	-	intergenic_variant	-	-	-	-	-	IMPACT=MODIFIER
rs136986295	8	68686867	AA	CC	A	-	intergenic_variant	-	-	-	-	-	IMPACT=MODIFIER
rs382046244	8	68687097	CC	TT	C	-	intergenic_variant	-	-	-	-	-	IMPACT=MODIFIER
rs43561253	8	68687414	TT	GG	G	-	intergenic_variant	-	-	-	-	-	IMPACT=MODIFIER
rs134399510	8	68692521	AA	GG	A	-	intergenic_variant	-	-	-	-	-	IMPACT=MODIFIER
rs209905414	8	68727996	TT	CC	T	-	intergenic_variant	-	-	-	-	-	IMPACT=MODIFIER
rs209967903	8	68728192	AA	GG	A	-	intergenic_variant	-	-	-	-	-	IMPACT=MODIFIER
rs477682318	8	68728573	GG	AA	G	-	intergenic_variant	-	-	-	-	-	IMPACT=MODIFIER
rs210151346	8	68732074	CC	TT	C	-	intergenic_variant	-	-	-	-	-	IMPACT=MODIFIER
rs208094988	8	68750020	AA	CC	A	-	intergenic_variant	-	-	-	-	-	IMPACT=MODIFIER
rs384720463	8	68751205	TT	AA	T	-	intergenic_variant	-	-	-	-	-	IMPACT=MODIFIER
rs386006996	8	68757360	TT	GG	T	-	intergenic_variant	-	-	-	-	-	IMPACT=MODIFIER
rs209769290	8	68762800	CC	TT	T	-	intergenic_variant	-	-	-	-	-	IMPACT=MODIFIER
rs211088037	8	68763902	CC	GG	C	-	intergenic_variant	-	-	-	-	-	IMPACT=MODIFIER
rs385377168	8	68764493	GG	TT	G	-	intergenic_variant	-	-	-	-	-	IMPACT=MODIFIER
rs207698474	8	68765769	GG	AA	G	-	intergenic_variant	-	-	-	-	-	IMPACT=MODIFIER
rs385017675	8	68768568	CC	TT	C	-	intergenic_variant	-	-	-	-	-	IMPACT=MODIFIER
rs380210222	8	68768607	AA	GG	A	-	intergenic_variant	-	-	-	-	-	IMPACT=MODIFIER
rs211005257	8	68771396	TT	CC	T	-	intergenic_variant	-	-	-	-	-	IMPACT=MODIFIER
rs521037255	8	68773047	GG	AA	G	-	intergenic_variant	-	-	-	-	-	IMPACT=MODIFIER
rs109577548	8	68786858	TT	AA	A	-	intergenic_variant	-	-	-	-	-	IMPACT=MODIFIER
rs209512341	8	68804239	TT	CC	C	-	intergenic_variant	-	-	-	-	-	IMPACT=MODIFIER
rs437678385	8	68816078	GG	CC	G	-	intergenic_variant	-	-	-	-	-	IMPACT=MODIFIER
rs137756716	8	68829881	CC	AA	A	-	intergenic_variant	-	-	-	-	-	IMPACT=MODIFIER
rs465504578	8	68836041	CC	AA	A	-	intergenic_variant	-	-	-	-	-	IMPACT=MODIFIER
rs133073946	8	68867876	GG	AA	G	-	intergenic_variant	-	-	-	-	-	IMPACT=MODIFIER
rs137734319	8	68881296	CC	AA	C	-	intergenic_variant	-	-	-	-	-	IMPACT=MODIFIER
rs524238097	8	68949789	GG	AA	G	-	intergenic_variant	-	-	-	-	-	IMPACT=MODIFIER
rs110944036	8	69025814	TT	GG	T	ENSBTAG00000020665	intron_variant	-	-	-	-	-	IMPACT=MODIFIER;SYMBOL=GFRA2;BIOTYPE=protein_coding;INTRON=4/7;STRAND=-1;SYMBOL_SOURCE=VGNC
rs110944036	8	69025814	TT	GG	T	ENSBTAG00000020665	intron_variant	-	-	-	-	-	IMPACT=MODIFIER;SYMBOL=GFRA2;BIOTYPE=protein_coding;INTRON=4/8;STRAND=-1;SYMBOL_SOURCE=VGNC;APPRIS=P1
rs110944036	8	69025814	TT	GG	T	ENSBTAG00000020665	intron_variant	-	-	-	-	-	IMPACT=MODIFIER;SYMBOL=GFRA2;BIOTYPE=protein_coding;INTRON=4/8;STRAND=-1;SYMBOL_SOURCE=VGNC
rs382615312	8	69037008	GG	CC	G	ENSBTAG00000020665	intron_variant	-	-	-	-	-	IMPACT=MODIFIER;SYMBOL=GFRA2;BIOTYPE=protein_coding;INTRON=4/8;STRAND=-1;SYMBOL_SOURCE=VGNC
rs382615312	8	69037008	GG	CC	G	ENSBTAG00000020665	intron_variant	-	-	-	-	-	IMPACT=MODIFIER;SYMBOL=GFRA2;BIOTYPE=protein_coding;INTRON=4/7;STRAND=-1;SYMBOL_SOURCE=VGNC
rs382615312	8	69037008	GG	CC	G	ENSBTAG00000020665	intron_variant	-	-	-	-	-	IMPACT=MODIFIER;SYMBOL=GFRA2;BIOTYPE=protein_coding;INTRON=4/8;STRAND=-1;SYMBOL_SOURCE=VGNC;APPRIS=P1
rs43556016	8	69128491	AA	GG	G	-	intergenic_variant	-	-	-	-	-	IMPACT=MODIFIER
rs43556028	8	69139893	CC	TT	C	-	intergenic_variant	-	-	-	-	-	IMPACT=MODIFIER
rs133028380	8	69140899	AA	CC	A	-	intergenic_variant	-	-	-	-	-	IMPACT=MODIFIER
rs43556007	8	69144894	TT	CC	C	-	intergenic_variant	-	-	-	-	-	IMPACT=MODIFIER
rs43555961	8	69147776	GG	AA	G	-	intergenic_variant	-	-	-	-	-	IMPACT=MODIFIER
rs43555969	8	69150066	GG	AA	G	-	intergenic_variant	-	-	-	-	-	IMPACT=MODIFIER
rs379010416	8	69153889	CC	TT	C	-	intergenic_variant	-	-	-	-	-	IMPACT=MODIFIER
rs43555972	8	69153902	CC	TT	C	-	intergenic_variant	-	-	-	-	-	IMPACT=MODIFIER
rs385856623	8	69154717	TT	CC	T	-	intergenic_variant	-	-	-	-	-	IMPACT=MODIFIER
rs109205883	8	69155928	GG	AA	G	-	intergenic_variant	-	-	-	-	-	IMPACT=MODIFIER
rs43555981	8	69155958	TT	CC	T	-	intergenic_variant	-	-	-	-	-	IMPACT=MODIFIER
rs43555982	8	69155989	AA	CC	A	-	intergenic_variant	-	-	-	-	-	IMPACT=MODIFIER
rs43555983	8	69156044	GG	AA	A	-	intergenic_variant	-	-	-	-	-	IMPACT=MODIFIER
rs43555986	8	69156936	CC	TT	T	-	intergenic_variant	-	-	-	-	-	IMPACT=MODIFIER
rs43555992	8	69158295	TT	CC	C	-	intergenic_variant	-	-	-	-	-	IMPACT=MODIFIER
rs43555997	8	69158643	TT	AA	A	-	intergenic_variant	-	-	-	-	-	IMPACT=MODIFIER
rs43555998	8	69158685	CC	TT	T	-	intergenic_variant	-	-	-	-	-	IMPACT=MODIFIER
rs43555999	8	69158688	CC	TT	T	-	intergenic_variant	-	-	-	-	-	IMPACT=MODIFIER
rs382223602	8	69167064	TT	AA	T	-	intergenic_variant	-	-	-	-	-	IMPACT=MODIFIER
rs379003527	8	69187525	CC	AA	A	-	intergenic_variant	-	-	-	-	-	IMPACT=MODIFIER
rs382084987	8	69435994	AA	TT	A	ENSBTAG00000012036	intron_variant	-	-	-	-	-	IMPACT=MODIFIER;SYMBOL=HR;BIOTYPE=protein_coding;INTRON=7/16;STRAND=-1;SYMBOL_SOURCE=VGNC
rs382084987	8	69435994	AA	TT	A	ENSBTAG00000012036	intron_variant	-	-	-	-	-	IMPACT=MODIFIER;SYMBOL=HR;BIOTYPE=protein_coding;INTRON=8/18;STRAND=-1;SYMBOL_SOURCE=VGNC;APPRIS=P1
rs380723820	8	69439543	TT	CC	T	ENSBTAG00000012036	intron_variant	-	-	-	-	-	IMPACT=MODIFIER;SYMBOL=HR;BIOTYPE=protein_coding;INTRON=5/18;STRAND=-1;SYMBOL_SOURCE=VGNC;APPRIS=P1
rs380723820	8	69439543	TT	CC	T	ENSBTAG00000012036	intron_variant	-	-	-	-	-	IMPACT=MODIFIER;SYMBOL=HR;BIOTYPE=protein_coding;INTRON=4/16;STRAND=-1;SYMBOL_SOURCE=VGNC
rs43555285	8	69450021	GG	AA	A	ENSBTAG00000012036	upstream_gene_variant	-	-	-	-	-	IMPACT=MODIFIER;SYMBOL=HR;BIOTYPE=protein_coding;DISTANCE=4632;STRAND=-1;SYMBOL_SOURCE=VGNC;APPRIS=P1
rs43555285	8	69450021	GG	AA	A	ENSBTAG00000009504	downstream_gene_variant	-	-	-	-	-	IMPACT=MODIFIER;SYMBOL=REEP4;BIOTYPE=protein_coding;DISTANCE=2207;STRAND=-1;SYMBOL_SOURCE=VGNC;APPRIS=A2
rs43555285	8	69450021	GG	AA	A	ENSBTAG00000009504	downstream_gene_variant	-	-	-	-	-	IMPACT=MODIFIER;SYMBOL=REEP4;BIOTYPE=protein_coding;DISTANCE=2207;STRAND=-1;SYMBOL_SOURCE=VGNC;APPRIS=P5
rs379384615	8	69580038	AA	GG	A	-	intergenic_variant	-	-	-	-	-	IMPACT=MODIFIER
rs385744372	8	69581344	AA	GG	A	-	intergenic_variant	-	-	-	-	-	IMPACT=MODIFIER
rs383918900	8	69581815	GG	CC	G	-	intergenic_variant	-	-	-	-	-	IMPACT=MODIFIER
rs797093783	8	69706074	TT	AA	T	ENSBTAG00000019225	intron_variant	-	-	-	-	-	IMPACT=MODIFIER;SYMBOL=SLC39A14;BIOTYPE=protein_coding;INTRON=1/8;STRAND=1;SYMBOL_SOURCE=VGNC;APPRIS=A2
rs797093783	8	69706074	TT	AA	T	ENSBTAG00000019225	intron_variant	-	-	-	-	-	IMPACT=MODIFIER;SYMBOL=SLC39A14;BIOTYPE=protein_coding;INTRON=1/8;STRAND=1;SYMBOL_SOURCE=VGNC;APPRIS=P5
8:69709547	8	69709547	AA	GG	NA	NA	NA	NA	NA	NA	NA	NA	NA
rs109921901	8	69709989	GG	AA	G	ENSBTAG00000019225	intron_variant	-	-	-	-	-	IMPACT=MODIFIER;SYMBOL=SLC39A14;BIOTYPE=protein_coding;INTRON=1/8;STRAND=1;SYMBOL_SOURCE=VGNC;APPRIS=A2
rs109921901	8	69709989	GG	AA	G	ENSBTAG00000019225	intron_variant	-	-	-	-	-	IMPACT=MODIFIER;SYMBOL=SLC39A14;BIOTYPE=protein_coding;INTRON=1/8;STRAND=1;SYMBOL_SOURCE=VGNC;APPRIS=P5
rs134239623	8	69734181	AA	GG	A	ENSBTAG00000019225	downstream_gene_variant	-	-	-	-	-	IMPACT=MODIFIER;SYMBOL=SLC39A14;BIOTYPE=protein_coding;DISTANCE=2430;STRAND=1;SYMBOL_SOURCE=VGNC;APPRIS=P5
8:69736364	8	69736364	CC	GG	NA	NA	NA	NA	NA	NA	NA	NA	NA
rs137612553	8	69789596	TT	CC	T	ENSBTAG00000020133	intron_variant	-	-	-	-	-	IMPACT=MODIFIER;SYMBOL=PPP3CC;BIOTYPE=protein_coding;INTRON=3/12;STRAND=1;SYMBOL_SOURCE=VGNC;APPRIS=P1
rs137612553	8	69789596	TT	CC	T	ENSBTAG00000020133	intron_variant	-	-	-	-	-	IMPACT=MODIFIER;SYMBOL=PPP3CC;BIOTYPE=protein_coding;INTRON=2/10;STRAND=1;SYMBOL_SOURCE=VGNC
rs207815614	8	69830756	AA	GG	A	ENSBTAG00000020133	intron_variant	-	-	-	-	-	IMPACT=MODIFIER;SYMBOL=PPP3CC;BIOTYPE=protein_coding;INTRON=12/12;STRAND=1;SYMBOL_SOURCE=VGNC;APPRIS=P1
rs207815614	8	69830756	AA	GG	A	ENSBTAG00000020133	intron_variant	-	-	-	-	-	IMPACT=MODIFIER;SYMBOL=PPP3CC;BIOTYPE=protein_coding;INTRON=10/10;STRAND=1;SYMBOL_SOURCE=VGNC
rs465120744	8	69847903	TT	GG	T	ENSBTAG00000014401	upstream_gene_variant	-	-	-	-	-	IMPACT=MODIFIER;SYMBOL=SORBS3;BIOTYPE=protein_coding;DISTANCE=1662;STRAND=1;SYMBOL_SOURCE=VGNC;APPRIS=A2
rs465120744	8	69847903	TT	GG	T	ENSBTAG00000014401	upstream_gene_variant	-	-	-	-	-	IMPACT=MODIFIER;SYMBOL=SORBS3;BIOTYPE=protein_coding;DISTANCE=3885;STRAND=1;SYMBOL_SOURCE=VGNC;APPRIS=A2
rs465120744	8	69847903	TT	GG	T	ENSBTAG00000014401	upstream_gene_variant	-	-	-	-	-	IMPACT=MODIFIER;SYMBOL=SORBS3;BIOTYPE=protein_coding;DISTANCE=4136;STRAND=1;SYMBOL_SOURCE=VGNC;APPRIS=P5
rs465120744	8	69847903	TT	GG	T	ENSBTAG00000014401	upstream_gene_variant	-	-	-	-	-	IMPACT=MODIFIER;SYMBOL=SORBS3;BIOTYPE=protein_coding;DISTANCE=1085;STRAND=1;SYMBOL_SOURCE=VGNC;APPRIS=A2
rs43562953	8	69870626	GG	TT	T	ENSBTAG00000014401	intron_variant	-	-	-	-	-	IMPACT=MODIFIER;SYMBOL=SORBS3;BIOTYPE=protein_coding;INTRON=14/18;STRAND=1;SYMBOL_SOURCE=VGNC;APPRIS=A2
rs43562953	8	69870626	GG	TT	T	ENSBTAG00000014401	intron_variant	-	-	-	-	-	IMPACT=MODIFIER;SYMBOL=SORBS3;BIOTYPE=protein_coding;INTRON=16/20;STRAND=1;SYMBOL_SOURCE=VGNC;APPRIS=A2
rs43562953	8	69870626	GG	TT	T	ENSBTAG00000014401	intron_variant	-	-	-	-	-	IMPACT=MODIFIER;SYMBOL=SORBS3;BIOTYPE=protein_coding;INTRON=16/20;STRAND=1;SYMBOL_SOURCE=VGNC;APPRIS=A2
rs43562953	8	69870626	GG	TT	T	ENSBTAG00000014401	intron_variant	-	-	-	-	-	IMPACT=MODIFIER;SYMBOL=SORBS3;BIOTYPE=protein_coding;INTRON=14/18;STRAND=1;SYMBOL_SOURCE=VGNC;APPRIS=A2
rs43562953	8	69870626	GG	TT	T	ENSBTAG00000014401	intron_variant	-	-	-	-	-	IMPACT=MODIFIER;SYMBOL=SORBS3;BIOTYPE=protein_coding;INTRON=16/21;STRAND=1;SYMBOL_SOURCE=VGNC;APPRIS=P5
rs135856702	8	69892534	CC	TT	T	ENSBTAG00000007369	intron_variant	-	-	-	-	-	IMPACT=MODIFIER;SYMBOL=PDLIM2;BIOTYPE=protein_coding;INTRON=8/9;STRAND=1;SYMBOL_SOURCE=VGNC;APPRIS=P1
rs135856702	8	69892534	CC	TT	T	ENSBTAG00000007369	intron_variant	-	-	-	-	-	IMPACT=MODIFIER;SYMBOL=PDLIM2;BIOTYPE=protein_coding;INTRON=8/9;STRAND=1;SYMBOL_SOURCE=VGNC;APPRIS=P1
8:69895417	8	69895417	AA	TT	NA	NA	NA	NA	NA	NA	NA	NA	NA
rs386029332	8	69895654	TT	CC	T	ENSBTAG00000007369	downstream_gene_variant	-	-	-	-	-	IMPACT=MODIFIER;SYMBOL=PDLIM2;BIOTYPE=protein_coding;DISTANCE=338;STRAND=1;SYMBOL_SOURCE=VGNC;APPRIS=P1
rs386029332	8	69895654	TT	CC	T	ENSBTAG00000007369	downstream_gene_variant	-	-	-	-	-	IMPACT=MODIFIER;SYMBOL=PDLIM2;BIOTYPE=protein_coding;DISTANCE=699;STRAND=1;SYMBOL_SOURCE=VGNC;APPRIS=P1
rs209874929	8	69916811	TT	CC	C	ENSBTAG00000005469	intron_variant	-	-	-	-	-	IMPACT=MODIFIER;SYMBOL=CCAR2;BIOTYPE=protein_coding;INTRON=8/20;STRAND=1;SYMBOL_SOURCE=VGNC;APPRIS=P1
rs43562200	8	69919559	GG	AA	A	ENSBTAG00000005470	downstream_gene_variant	-	-	-	-	-	IMPACT=MODIFIER;SYMBOL=BIN3;BIOTYPE=protein_coding;DISTANCE=4400;STRAND=-1;SYMBOL_SOURCE=VGNC
rs43562200	8	69919559	GG	AA	A	ENSBTAG00000005469	intron_variant	-	-	-	-	-	IMPACT=MODIFIER;SYMBOL=CCAR2;BIOTYPE=protein_coding;INTRON=14/20;STRAND=1;SYMBOL_SOURCE=VGNC;APPRIS=P1
rs43562200	8	69919559	GG	AA	A	ENSBTAG00000005470	downstream_gene_variant	-	-	-	-	-	IMPACT=MODIFIER;SYMBOL=BIN3;BIOTYPE=protein_coding;DISTANCE=3745;STRAND=-1;SYMBOL_SOURCE=VGNC;APPRIS=P1
rs207637751	8	69930014	CC	TT	C	ENSBTAG00000005470	intron_variant	-	-	-	-	-	IMPACT=MODIFIER;SYMBOL=BIN3;BIOTYPE=protein_coding;INTRON=6/8;STRAND=-1;SYMBOL_SOURCE=VGNC;APPRIS=P1
rs207637751	8	69930014	CC	TT	C	ENSBTAG00000005470	intron_variant	-	-	-	-	-	IMPACT=MODIFIER;SYMBOL=BIN3;BIOTYPE=protein_coding;INTRON=6/8;STRAND=-1;SYMBOL_SOURCE=VGNC
rs211347137	8	69930412	TT	CC	T	ENSBTAG00000005470	intron_variant	-	-	-	-	-	IMPACT=MODIFIER;SYMBOL=BIN3;BIOTYPE=protein_coding;INTRON=6/8;STRAND=-1;SYMBOL_SOURCE=VGNC
rs211347137	8	69930412	TT	CC	T	ENSBTAG00000005470	intron_variant	-	-	-	-	-	IMPACT=MODIFIER;SYMBOL=BIN3;BIOTYPE=protein_coding;INTRON=6/8;STRAND=-1;SYMBOL_SOURCE=VGNC;APPRIS=P1
rs210908274	8	69930853	CC	TT	C	ENSBTAG00000005470	intron_variant	-	-	-	-	-	IMPACT=MODIFIER;SYMBOL=BIN3;BIOTYPE=protein_coding;INTRON=6/8;STRAND=-1;SYMBOL_SOURCE=VGNC;APPRIS=P1
rs210908274	8	69930853	CC	TT	C	ENSBTAG00000005470	intron_variant	-	-	-	-	-	IMPACT=MODIFIER;SYMBOL=BIN3;BIOTYPE=protein_coding;INTRON=6/8;STRAND=-1;SYMBOL_SOURCE=VGNC
rs209146079	8	69931237	CC	TT	C	ENSBTAG00000005470	intron_variant	-	-	-	-	-	IMPACT=MODIFIER;SYMBOL=BIN3;BIOTYPE=protein_coding;INTRON=6/8;STRAND=-1;SYMBOL_SOURCE=VGNC
rs209146079	8	69931237	CC	TT	C	ENSBTAG00000005470	intron_variant	-	-	-	-	-	IMPACT=MODIFIER;SYMBOL=BIN3;BIOTYPE=protein_coding;INTRON=6/8;STRAND=-1;SYMBOL_SOURCE=VGNC;APPRIS=P1
rs43560808	8	69933905	CC	GG	C	ENSBTAG00000005470	intron_variant	-	-	-	-	-	IMPACT=MODIFIER;SYMBOL=BIN3;BIOTYPE=protein_coding;INTRON=6/8;STRAND=-1;SYMBOL_SOURCE=VGNC;APPRIS=P1
rs43560808	8	69933905	CC	GG	C	ENSBTAG00000005470	intron_variant	-	-	-	-	-	IMPACT=MODIFIER;SYMBOL=BIN3;BIOTYPE=protein_coding;INTRON=6/8;STRAND=-1;SYMBOL_SOURCE=VGNC
rs43560809	8	69933944	TT	CC	T	ENSBTAG00000005470	intron_variant	-	-	-	-	-	IMPACT=MODIFIER;SYMBOL=BIN3;BIOTYPE=protein_coding;INTRON=6/8;STRAND=-1;SYMBOL_SOURCE=VGNC
rs43560809	8	69933944	TT	CC	T	ENSBTAG00000005470	intron_variant	-	-	-	-	-	IMPACT=MODIFIER;SYMBOL=BIN3;BIOTYPE=protein_coding;INTRON=6/8;STRAND=-1;SYMBOL_SOURCE=VGNC;APPRIS=P1
rs43560815	8	69938885	TT	CC	T	ENSBTAG00000005470	intron_variant	-	-	-	-	-	IMPACT=MODIFIER;SYMBOL=BIN3;BIOTYPE=protein_coding;INTRON=4/8;STRAND=-1;SYMBOL_SOURCE=VGNC
rs43560815	8	69938885	TT	CC	T	ENSBTAG00000005470	intron_variant	-	-	-	-	-	IMPACT=MODIFIER;SYMBOL=BIN3;BIOTYPE=protein_coding;INTRON=4/8;STRAND=-1;SYMBOL_SOURCE=VGNC;APPRIS=P1
rs210204513	8	69967836	CC	TT	C	ENSBTAG00000005470	intron_variant	-	-	-	-	-	IMPACT=MODIFIER;SYMBOL=BIN3;BIOTYPE=protein_coding;INTRON=1/8;STRAND=-1;SYMBOL_SOURCE=VGNC;APPRIS=P1
rs208345125	8	69987860	CC	AA	C	-	intergenic_variant	-	-	-	-	-	IMPACT=MODIFIER
rs209749369	8	70021223	TT	CC	T	ENSBTAG00000015416	intron_variant	-	-	-	-	-	IMPACT=MODIFIER;SYMBOL=PEBP4;BIOTYPE=protein_coding;INTRON=6/6;STRAND=-1;SYMBOL_SOURCE=VGNC;APPRIS=P1
rs209749369	8	70021223	TT	CC	T	ENSBTAG00000015416	intron_variant	-	-	-	-	-	IMPACT=MODIFIER;SYMBOL=PEBP4;BIOTYPE=protein_coding;INTRON=6/7;STRAND=-1;SYMBOL_SOURCE=VGNC
rs209749369	8	70021223	TT	CC	T	ENSBTAG00000015416	intron_variant	-	-	-	-	-	IMPACT=MODIFIER;SYMBOL=PEBP4;BIOTYPE=protein_coding;INTRON=5/5;STRAND=-1;SYMBOL_SOURCE=VGNC;APPRIS=P1
rs209749369	8	70021223	TT	CC	T	ENSBTAG00000015416	intron_variant	-	-	-	-	-	IMPACT=MODIFIER;SYMBOL=PEBP4;BIOTYPE=protein_coding;INTRON=6/6;STRAND=-1;SYMBOL_SOURCE=VGNC
rs383538451	8	70030078	TT	CC	T	ENSBTAG00000015416	intron_variant	-	-	-	-	-	IMPACT=MODIFIER;SYMBOL=PEBP4;BIOTYPE=protein_coding;INTRON=6/6;STRAND=-1;SYMBOL_SOURCE=VGNC
rs383538451	8	70030078	TT	CC	T	ENSBTAG00000015416	intron_variant	-	-	-	-	-	IMPACT=MODIFIER;SYMBOL=PEBP4;BIOTYPE=protein_coding;INTRON=5/5;STRAND=-1;SYMBOL_SOURCE=VGNC;APPRIS=P1
rs383538451	8	70030078	TT	CC	T	ENSBTAG00000015416	intron_variant	-	-	-	-	-	IMPACT=MODIFIER;SYMBOL=PEBP4;BIOTYPE=protein_coding;INTRON=6/7;STRAND=-1;SYMBOL_SOURCE=VGNC
rs383538451	8	70030078	TT	CC	T	ENSBTAG00000015416	intron_variant	-	-	-	-	-	IMPACT=MODIFIER;SYMBOL=PEBP4;BIOTYPE=protein_coding;INTRON=6/6;STRAND=-1;SYMBOL_SOURCE=VGNC;APPRIS=P1
rs133903508	8	70073869	GG	AA	G	ENSBTAG00000015416	intron_variant	-	-	-	-	-	IMPACT=MODIFIER;SYMBOL=PEBP4;BIOTYPE=protein_coding;INTRON=4/6;STRAND=-1;SYMBOL_SOURCE=VGNC;APPRIS=P1
rs133903508	8	70073869	GG	AA	G	ENSBTAG00000015416	intron_variant	-	-	-	-	-	IMPACT=MODIFIER;SYMBOL=PEBP4;BIOTYPE=protein_coding;INTRON=3/5;STRAND=-1;SYMBOL_SOURCE=VGNC;APPRIS=P1
rs133903508	8	70073869	GG	AA	G	ENSBTAG00000015416	intron_variant	-	-	-	-	-	IMPACT=MODIFIER;SYMBOL=PEBP4;BIOTYPE=protein_coding;INTRON=4/7;STRAND=-1;SYMBOL_SOURCE=VGNC
rs133903508	8	70073869	GG	AA	G	ENSBTAG00000015416	intron_variant	-	-	-	-	-	IMPACT=MODIFIER;SYMBOL=PEBP4;BIOTYPE=protein_coding;INTRON=4/6;STRAND=-1;SYMBOL_SOURCE=VGNC
rs209115306	8	70108614	AA	GG	G	ENSBTAG00000015416	intron_variant	-	-	-	-	-	IMPACT=MODIFIER;SYMBOL=PEBP4;BIOTYPE=protein_coding;INTRON=3/5;STRAND=-1;SYMBOL_SOURCE=VGNC;APPRIS=P1
rs209115306	8	70108614	AA	GG	G	ENSBTAG00000015416	intron_variant	-	-	-	-	-	IMPACT=MODIFIER;SYMBOL=PEBP4;BIOTYPE=protein_coding;INTRON=4/7;STRAND=-1;SYMBOL_SOURCE=VGNC
rs209115306	8	70108614	AA	GG	G	ENSBTAG00000015416	intron_variant	-	-	-	-	-	IMPACT=MODIFIER;SYMBOL=PEBP4;BIOTYPE=protein_coding;INTRON=4/6;STRAND=-1;SYMBOL_SOURCE=VGNC
rs209115306	8	70108614	AA	GG	G	ENSBTAG00000015416	intron_variant	-	-	-	-	-	IMPACT=MODIFIER;SYMBOL=PEBP4;BIOTYPE=protein_coding;INTRON=4/6;STRAND=-1;SYMBOL_SOURCE=VGNC;APPRIS=P1
rs383638823	8	70170018	GG	CC	G	ENSBTAG00000015416	intron_variant	-	-	-	-	-	IMPACT=MODIFIER;SYMBOL=PEBP4;BIOTYPE=protein_coding;INTRON=3/6;STRAND=-1;SYMBOL_SOURCE=VGNC;APPRIS=P1
rs383638823	8	70170018	GG	CC	G	ENSBTAG00000050001	downstream_gene_variant	-	-	-	-	-	IMPACT=MODIFIER;BIOTYPE=protein_coding;DISTANCE=3139;STRAND=1;APPRIS=P1
rs383638823	8	70170018	GG	CC	G	ENSBTAG00000015416	intron_variant	-	-	-	-	-	IMPACT=MODIFIER;SYMBOL=PEBP4;BIOTYPE=protein_coding;INTRON=3/6;STRAND=-1;SYMBOL_SOURCE=VGNC
rs383638823	8	70170018	GG	CC	G	ENSBTAG00000015416	intron_variant	-	-	-	-	-	IMPACT=MODIFIER;SYMBOL=PEBP4;BIOTYPE=protein_coding;INTRON=2/5;STRAND=-1;SYMBOL_SOURCE=VGNC;APPRIS=P1
rs383638823	8	70170018	GG	CC	G	ENSBTAG00000015416	intron_variant	-	-	-	-	-	IMPACT=MODIFIER;SYMBOL=PEBP4;BIOTYPE=protein_coding;INTRON=3/7;STRAND=-1;SYMBOL_SOURCE=VGNC
rs383314559	8	70178903	AA	GG	G	ENSBTAG00000015416	intron_variant	-	-	-	-	-	IMPACT=MODIFIER;SYMBOL=PEBP4;BIOTYPE=protein_coding;INTRON=3/6;STRAND=-1;SYMBOL_SOURCE=VGNC
rs383314559	8	70178903	AA	GG	G	ENSBTAG00000015416	intron_variant	-	-	-	-	-	IMPACT=MODIFIER;SYMBOL=PEBP4;BIOTYPE=protein_coding;INTRON=2/5;STRAND=-1;SYMBOL_SOURCE=VGNC;APPRIS=P1
rs383314559	8	70178903	AA	GG	G	ENSBTAG00000015416	intron_variant	-	-	-	-	-	IMPACT=MODIFIER;SYMBOL=PEBP4;BIOTYPE=protein_coding;INTRON=3/7;STRAND=-1;SYMBOL_SOURCE=VGNC
rs383314559	8	70178903	AA	GG	G	ENSBTAG00000015416	intron_variant	-	-	-	-	-	IMPACT=MODIFIER;SYMBOL=PEBP4;BIOTYPE=protein_coding;INTRON=3/6;STRAND=-1;SYMBOL_SOURCE=VGNC;APPRIS=P1
rs109109567	8	70187033	TT	CC	C	ENSBTAG00000015416	intron_variant	-	-	-	-	-	IMPACT=MODIFIER;SYMBOL=PEBP4;BIOTYPE=protein_coding;INTRON=3/7;STRAND=-1;SYMBOL_SOURCE=VGNC
rs109109567	8	70187033	TT	CC	C	ENSBTAG00000015416	intron_variant	-	-	-	-	-	IMPACT=MODIFIER;SYMBOL=PEBP4;BIOTYPE=protein_coding;INTRON=3/6;STRAND=-1;SYMBOL_SOURCE=VGNC;APPRIS=P1
rs109109567	8	70187033	TT	CC	C	ENSBTAG00000015416	intron_variant	-	-	-	-	-	IMPACT=MODIFIER;SYMBOL=PEBP4;BIOTYPE=protein_coding;INTRON=3/6;STRAND=-1;SYMBOL_SOURCE=VGNC
rs109109567	8	70187033	TT	CC	C	ENSBTAG00000015416	intron_variant	-	-	-	-	-	IMPACT=MODIFIER;SYMBOL=PEBP4;BIOTYPE=protein_coding;INTRON=2/5;STRAND=-1;SYMBOL_SOURCE=VGNC;APPRIS=P1
rs383610099	8	70190049	AA	GG	A	ENSBTAG00000015416	intron_variant	-	-	-	-	-	IMPACT=MODIFIER;SYMBOL=PEBP4;BIOTYPE=protein_coding;INTRON=3/6;STRAND=-1;SYMBOL_SOURCE=VGNC;APPRIS=P1
rs383610099	8	70190049	AA	GG	A	ENSBTAG00000015416	intron_variant	-	-	-	-	-	IMPACT=MODIFIER;SYMBOL=PEBP4;BIOTYPE=protein_coding;INTRON=2/5;STRAND=-1;SYMBOL_SOURCE=VGNC;APPRIS=P1
rs383610099	8	70190049	AA	GG	A	ENSBTAG00000015416	intron_variant	-	-	-	-	-	IMPACT=MODIFIER;SYMBOL=PEBP4;BIOTYPE=protein_coding;INTRON=3/7;STRAND=-1;SYMBOL_SOURCE=VGNC
rs383610099	8	70190049	AA	GG	A	ENSBTAG00000015416	intron_variant	-	-	-	-	-	IMPACT=MODIFIER;SYMBOL=PEBP4;BIOTYPE=protein_coding;INTRON=3/6;STRAND=-1;SYMBOL_SOURCE=VGNC
rs386062185	8	70194111	CC	GG	G	ENSBTAG00000015416	intron_variant	-	-	-	-	-	IMPACT=MODIFIER;SYMBOL=PEBP4;BIOTYPE=protein_coding;INTRON=3/6;STRAND=-1;SYMBOL_SOURCE=VGNC;APPRIS=P1
rs386062185	8	70194111	CC	GG	G	ENSBTAG00000015416	intron_variant	-	-	-	-	-	IMPACT=MODIFIER;SYMBOL=PEBP4;BIOTYPE=protein_coding;INTRON=3/6;STRAND=-1;SYMBOL_SOURCE=VGNC
rs386062185	8	70194111	CC	GG	G	ENSBTAG00000015416	intron_variant	-	-	-	-	-	IMPACT=MODIFIER;SYMBOL=PEBP4;BIOTYPE=protein_coding;INTRON=3/7;STRAND=-1;SYMBOL_SOURCE=VGNC
rs386062185	8	70194111	CC	GG	G	ENSBTAG00000015416	intron_variant	-	-	-	-	-	IMPACT=MODIFIER;SYMBOL=PEBP4;BIOTYPE=protein_coding;INTRON=2/5;STRAND=-1;SYMBOL_SOURCE=VGNC;APPRIS=P1
rs714243992	8	70209534	AA	CC	C	ENSBTAG00000015416	intron_variant	-	-	-	-	-	IMPACT=MODIFIER;SYMBOL=PEBP4;BIOTYPE=protein_coding;INTRON=2/5;STRAND=-1;SYMBOL_SOURCE=VGNC;APPRIS=P1
rs714243992	8	70209534	AA	CC	C	ENSBTAG00000015416	intron_variant	-	-	-	-	-	IMPACT=MODIFIER;SYMBOL=PEBP4;BIOTYPE=protein_coding;INTRON=3/7;STRAND=-1;SYMBOL_SOURCE=VGNC
rs714243992	8	70209534	AA	CC	C	ENSBTAG00000015416	intron_variant	-	-	-	-	-	IMPACT=MODIFIER;SYMBOL=PEBP4;BIOTYPE=protein_coding;INTRON=3/6;STRAND=-1;SYMBOL_SOURCE=VGNC
rs714243992	8	70209534	AA	CC	C	ENSBTAG00000015416	intron_variant	-	-	-	-	-	IMPACT=MODIFIER;SYMBOL=PEBP4;BIOTYPE=protein_coding;INTRON=3/6;STRAND=-1;SYMBOL_SOURCE=VGNC;APPRIS=P1
rs380204558	8	70215723	TT	CC	T	ENSBTAG00000015416	intron_variant	-	-	-	-	-	IMPACT=MODIFIER;SYMBOL=PEBP4;BIOTYPE=protein_coding;INTRON=2/5;STRAND=-1;SYMBOL_SOURCE=VGNC;APPRIS=P1
rs380204558	8	70215723	TT	CC	T	ENSBTAG00000015416	intron_variant	-	-	-	-	-	IMPACT=MODIFIER;SYMBOL=PEBP4;BIOTYPE=protein_coding;INTRON=3/7;STRAND=-1;SYMBOL_SOURCE=VGNC
rs380204558	8	70215723	TT	CC	T	ENSBTAG00000015416	intron_variant	-	-	-	-	-	IMPACT=MODIFIER;SYMBOL=PEBP4;BIOTYPE=protein_coding;INTRON=3/6;STRAND=-1;SYMBOL_SOURCE=VGNC
rs380204558	8	70215723	TT	CC	T	ENSBTAG00000015416	intron_variant	-	-	-	-	-	IMPACT=MODIFIER;SYMBOL=PEBP4;BIOTYPE=protein_coding;INTRON=3/6;STRAND=-1;SYMBOL_SOURCE=VGNC;APPRIS=P1
rs133418255	8	70221880	AA	GG	G	ENSBTAG00000015416	intron_variant	-	-	-	-	-	IMPACT=MODIFIER;SYMBOL=PEBP4;BIOTYPE=protein_coding;INTRON=3/6;STRAND=-1;SYMBOL_SOURCE=VGNC
rs133418255	8	70221880	AA	GG	G	ENSBTAG00000015416	intron_variant	-	-	-	-	-	IMPACT=MODIFIER;SYMBOL=PEBP4;BIOTYPE=protein_coding;INTRON=3/6;STRAND=-1;SYMBOL_SOURCE=VGNC;APPRIS=P1
rs133418255	8	70221880	AA	GG	G	ENSBTAG00000015416	intron_variant	-	-	-	-	-	IMPACT=MODIFIER;SYMBOL=PEBP4;BIOTYPE=protein_coding;INTRON=2/5;STRAND=-1;SYMBOL_SOURCE=VGNC;APPRIS=P1
rs133418255	8	70221880	AA	GG	G	ENSBTAG00000015416	intron_variant	-	-	-	-	-	IMPACT=MODIFIER;SYMBOL=PEBP4;BIOTYPE=protein_coding;INTRON=3/7;STRAND=-1;SYMBOL_SOURCE=VGNC
rs382793483	8	70239617	CC	TT	C	ENSBTAG00000015416	intron_variant	-	-	-	-	-	IMPACT=MODIFIER;SYMBOL=PEBP4;BIOTYPE=protein_coding;INTRON=1/6;STRAND=-1;SYMBOL_SOURCE=VGNC
rs382793483	8	70239617	CC	TT	C	ENSBTAG00000015416	intron_variant	-	-	-	-	-	IMPACT=MODIFIER;SYMBOL=PEBP4;BIOTYPE=protein_coding;INTRON=1/6;STRAND=-1;SYMBOL_SOURCE=VGNC;APPRIS=P1
rs382793483	8	70239617	CC	TT	C	ENSBTAG00000015416	5_prime_UTR_variant	539	-	-	-	-	IMPACT=MODIFIER;SYMBOL=PEBP4;BIOTYPE=protein_coding;EXON=1/6;STRAND=-1;SYMBOL_SOURCE=VGNC;APPRIS=P1
rs382793483	8	70239617	CC	TT	C	ENSBTAG00000015416	intron_variant	-	-	-	-	-	IMPACT=MODIFIER;SYMBOL=PEBP4;BIOTYPE=protein_coding;INTRON=1/7;STRAND=-1;SYMBOL_SOURCE=VGNC
rs381909298	8	70250764	CC	TT	C	-	intergenic_variant	-	-	-	-	-	IMPACT=MODIFIER
rs378934641	8	70252050	GG	AA	A	-	intergenic_variant	-	-	-	-	-	IMPACT=MODIFIER
rs380799061	8	70252099	GG	TT	T	-	intergenic_variant	-	-	-	-	-	IMPACT=MODIFIER
rs207500441	8	70306883	CC	TT	C	ENSBTAG00000035958	intron_variant	-	-	-	-	-	IMPACT=MODIFIER;SYMBOL=RHOBTB2;BIOTYPE=protein_coding;INTRON=7/9;STRAND=1;SYMBOL_SOURCE=EntrezGene;APPRIS=P5
rs207500441	8	70306883	CC	TT	C	ENSBTAG00000035958	intron_variant	-	-	-	-	-	IMPACT=MODIFIER;SYMBOL=RHOBTB2;BIOTYPE=protein_coding;INTRON=6/9;STRAND=1;SYMBOL_SOURCE=EntrezGene;APPRIS=A2
rs207500441	8	70306883	CC	TT	C	ENSBTAG00000035958	intron_variant	-	-	-	-	-	IMPACT=MODIFIER;SYMBOL=RHOBTB2;BIOTYPE=protein_coding;INTRON=6/9;STRAND=1;SYMBOL_SOURCE=EntrezGene;APPRIS=A2
rs207500441	8	70306883	CC	TT	C	ENSBTAG00000035958	intron_variant	-	-	-	-	-	IMPACT=MODIFIER;SYMBOL=RHOBTB2;BIOTYPE=protein_coding;INTRON=6/8;STRAND=1;SYMBOL_SOURCE=EntrezGene;APPRIS=A2
rs458858907	8	70307273	CC	TT	C	ENSBTAG00000035958	intron_variant	-	-	-	-	-	IMPACT=MODIFIER;SYMBOL=RHOBTB2;BIOTYPE=protein_coding;INTRON=6/9;STRAND=1;SYMBOL_SOURCE=EntrezGene;APPRIS=A2
rs458858907	8	70307273	CC	TT	C	ENSBTAG00000035958	intron_variant	-	-	-	-	-	IMPACT=MODIFIER;SYMBOL=RHOBTB2;BIOTYPE=protein_coding;INTRON=6/8;STRAND=1;SYMBOL_SOURCE=EntrezGene;APPRIS=A2
rs458858907	8	70307273	CC	TT	C	ENSBTAG00000035958	intron_variant	-	-	-	-	-	IMPACT=MODIFIER;SYMBOL=RHOBTB2;BIOTYPE=protein_coding;INTRON=6/9;STRAND=1;SYMBOL_SOURCE=EntrezGene;APPRIS=A2
rs458858907	8	70307273	CC	TT	C	ENSBTAG00000035958	intron_variant	-	-	-	-	-	IMPACT=MODIFIER;SYMBOL=RHOBTB2;BIOTYPE=protein_coding;INTRON=7/9;STRAND=1;SYMBOL_SOURCE=EntrezGene;APPRIS=P5
rs479026513	8	70307282	AA	GG	A	ENSBTAG00000035958	intron_variant	-	-	-	-	-	IMPACT=MODIFIER;SYMBOL=RHOBTB2;BIOTYPE=protein_coding;INTRON=7/9;STRAND=1;SYMBOL_SOURCE=EntrezGene;APPRIS=P5
rs479026513	8	70307282	AA	GG	A	ENSBTAG00000035958	intron_variant	-	-	-	-	-	IMPACT=MODIFIER;SYMBOL=RHOBTB2;BIOTYPE=protein_coding;INTRON=6/8;STRAND=1;SYMBOL_SOURCE=EntrezGene;APPRIS=A2
rs479026513	8	70307282	AA	GG	A	ENSBTAG00000035958	intron_variant	-	-	-	-	-	IMPACT=MODIFIER;SYMBOL=RHOBTB2;BIOTYPE=protein_coding;INTRON=6/9;STRAND=1;SYMBOL_SOURCE=EntrezGene;APPRIS=A2
rs479026513	8	70307282	AA	GG	A	ENSBTAG00000035958	intron_variant	-	-	-	-	-	IMPACT=MODIFIER;SYMBOL=RHOBTB2;BIOTYPE=protein_coding;INTRON=6/9;STRAND=1;SYMBOL_SOURCE=EntrezGene;APPRIS=A2
rs208384704	8	70314428	CC	AA	C	ENSBTAG00000035958	intron_variant	-	-	-	-	-	IMPACT=MODIFIER;SYMBOL=RHOBTB2;BIOTYPE=protein_coding;INTRON=9/9;STRAND=1;SYMBOL_SOURCE=EntrezGene;APPRIS=A2
rs208384704	8	70314428	CC	AA	C	ENSBTAG00000035958	intron_variant	-	-	-	-	-	IMPACT=MODIFIER;SYMBOL=RHOBTB2;BIOTYPE=protein_coding;INTRON=9/9;STRAND=1;SYMBOL_SOURCE=EntrezGene;APPRIS=A2
rs208384704	8	70314428	CC	AA	C	ENSBTAG00000035958	downstream_gene_variant	-	-	-	-	-	IMPACT=MODIFIER;SYMBOL=RHOBTB2;BIOTYPE=protein_coding;DISTANCE=760;STRAND=1;SYMBOL_SOURCE=EntrezGene;APPRIS=P5
rs208384704	8	70314428	CC	AA	C	ENSBTAG00000035958	downstream_gene_variant	-	-	-	-	-	IMPACT=MODIFIER;SYMBOL=RHOBTB2;BIOTYPE=protein_coding;DISTANCE=760;STRAND=1;SYMBOL_SOURCE=EntrezGene;APPRIS=A2
rs799360866	8	70314523	AA	GG	A	ENSBTAG00000035958	downstream_gene_variant	-	-	-	-	-	IMPACT=MODIFIER;SYMBOL=RHOBTB2;BIOTYPE=protein_coding;DISTANCE=855;STRAND=1;SYMBOL_SOURCE=EntrezGene;APPRIS=A2
rs799360866	8	70314523	AA	GG	A	ENSBTAG00000035958	downstream_gene_variant	-	-	-	-	-	IMPACT=MODIFIER;SYMBOL=RHOBTB2;BIOTYPE=protein_coding;DISTANCE=855;STRAND=1;SYMBOL_SOURCE=EntrezGene;APPRIS=P5
rs799360866	8	70314523	AA	GG	A	ENSBTAG00000035958	intron_variant	-	-	-	-	-	IMPACT=MODIFIER;SYMBOL=RHOBTB2;BIOTYPE=protein_coding;INTRON=9/9;STRAND=1;SYMBOL_SOURCE=EntrezGene;APPRIS=A2
rs799360866	8	70314523	AA	GG	A	ENSBTAG00000035958	intron_variant	-	-	-	-	-	IMPACT=MODIFIER;SYMBOL=RHOBTB2;BIOTYPE=protein_coding;INTRON=9/9;STRAND=1;SYMBOL_SOURCE=EntrezGene;APPRIS=A2
rs469919640	8	70319220	GG	AA	G	ENSBTAG00000035958	downstream_gene_variant	-	-	-	-	-	IMPACT=MODIFIER;SYMBOL=RHOBTB2;BIOTYPE=protein_coding;DISTANCE=3248;STRAND=1;SYMBOL_SOURCE=EntrezGene;APPRIS=A2
rs469919640	8	70319220	GG	AA	G	ENSBTAG00000035958	downstream_gene_variant	-	-	-	-	-	IMPACT=MODIFIER;SYMBOL=RHOBTB2;BIOTYPE=protein_coding;DISTANCE=3248;STRAND=1;SYMBOL_SOURCE=EntrezGene;APPRIS=A2
8:70324211	8	70324211	TT	CC	NA	NA	NA	NA	NA	NA	NA	NA	NA
rs441292381	8	70334363	AA	GG	G	-	intergenic_variant	-	-	-	-	-	IMPACT=MODIFIER
rs133763306	8	70364586	TT	AA	A	-	intergenic_variant	-	-	-	-	-	IMPACT=MODIFIER
rs464426006	8	70364600	AA	GG	G	-	intergenic_variant	-	-	-	-	-	IMPACT=MODIFIER
rs135946977	8	70366530	GG	TT	T	-	intergenic_variant	-	-	-	-	-	IMPACT=MODIFIER
rs383245168	8	70370036	AA	GG	A	ENSBTAG00000013528	upstream_gene_variant	-	-	-	-	-	IMPACT=MODIFIER;SYMBOL=CHMP7;BIOTYPE=protein_coding;DISTANCE=3998;STRAND=1;SYMBOL_SOURCE=VGNC;APPRIS=P1
rs208131612	8	70370732	AA	GG	G	ENSBTAG00000013528	upstream_gene_variant	-	-	-	-	-	IMPACT=MODIFIER;SYMBOL=CHMP7;BIOTYPE=protein_coding;DISTANCE=3302;STRAND=1;SYMBOL_SOURCE=VGNC;APPRIS=P1
rs109245660	8	70371217	AA	GG	G	ENSBTAG00000013528	upstream_gene_variant	-	-	-	-	-	IMPACT=MODIFIER;SYMBOL=CHMP7;BIOTYPE=protein_coding;DISTANCE=2817;STRAND=1;SYMBOL_SOURCE=VGNC;APPRIS=P1
rs133433304	8	70371244	AA	GG	G	ENSBTAG00000013528	upstream_gene_variant	-	-	-	-	-	IMPACT=MODIFIER;SYMBOL=CHMP7;BIOTYPE=protein_coding;DISTANCE=2790;STRAND=1;SYMBOL_SOURCE=VGNC;APPRIS=P1
rs110757443	8	70383464	TT	CC	C	ENSBTAG00000013528	intron_variant	-	-	-	-	-	IMPACT=MODIFIER;SYMBOL=CHMP7;BIOTYPE=protein_coding;INTRON=4/9;STRAND=1;SYMBOL_SOURCE=VGNC;APPRIS=P1
rs109129177	8	70383481	GG	CC	C	ENSBTAG00000013528	intron_variant	-	-	-	-	-	IMPACT=MODIFIER;SYMBOL=CHMP7;BIOTYPE=protein_coding;INTRON=4/9;STRAND=1;SYMBOL_SOURCE=VGNC;APPRIS=P1
rs134648013	8	70387761	CC	TT	T	ENSBTAG00000013528	downstream_gene_variant	-	-	-	-	-	IMPACT=MODIFIER;SYMBOL=CHMP7;BIOTYPE=protein_coding;DISTANCE=281;STRAND=1;SYMBOL_SOURCE=VGNC;APPRIS=P1
rs133091555	8	70387778	AA	GG	G	ENSBTAG00000025830	upstream_gene_variant	-	-	-	-	-	IMPACT=MODIFIER;SYMBOL=R3HCC1;BIOTYPE=protein_coding;DISTANCE=4984;STRAND=1;SYMBOL_SOURCE=VGNC;APPRIS=A2
rs133091555	8	70387778	AA	GG	G	ENSBTAG00000013528	downstream_gene_variant	-	-	-	-	-	IMPACT=MODIFIER;SYMBOL=CHMP7;BIOTYPE=protein_coding;DISTANCE=298;STRAND=1;SYMBOL_SOURCE=VGNC;APPRIS=P1
rs133091555	8	70387778	AA	GG	G	ENSBTAG00000025830	upstream_gene_variant	-	-	-	-	-	IMPACT=MODIFIER;SYMBOL=R3HCC1;BIOTYPE=protein_coding;DISTANCE=4984;STRAND=1;SYMBOL_SOURCE=VGNC;APPRIS=A2
rs379953185	8	70394757	CC	GG	G	ENSBTAG00000025830	intron_variant	-	-	-	-	-	IMPACT=MODIFIER;SYMBOL=R3HCC1;BIOTYPE=protein_coding;INTRON=1/9;STRAND=1;SYMBOL_SOURCE=VGNC;APPRIS=A2
rs379953185	8	70394757	CC	GG	G	ENSBTAG00000025830	intron_variant	-	-	-	-	-	IMPACT=MODIFIER;SYMBOL=R3HCC1;BIOTYPE=protein_coding;INTRON=1/8;STRAND=1;SYMBOL_SOURCE=VGNC;APPRIS=A2
rs209344693	8	70394924	GG	AA	A	ENSBTAG00000025830	intron_variant	-	-	-	-	-	IMPACT=MODIFIER;SYMBOL=R3HCC1;BIOTYPE=protein_coding;INTRON=1/8;STRAND=1;SYMBOL_SOURCE=VGNC;APPRIS=A2
rs209344693	8	70394924	GG	AA	A	ENSBTAG00000025830	intron_variant	-	-	-	-	-	IMPACT=MODIFIER;SYMBOL=R3HCC1;BIOTYPE=protein_coding;INTRON=1/9;STRAND=1;SYMBOL_SOURCE=VGNC;APPRIS=A2
rs211449749	8	70394941	AA	TT	T	ENSBTAG00000025830	intron_variant	-	-	-	-	-	IMPACT=MODIFIER;SYMBOL=R3HCC1;BIOTYPE=protein_coding;INTRON=1/8;STRAND=1;SYMBOL_SOURCE=VGNC;APPRIS=A2
rs211449749	8	70394941	AA	TT	T	ENSBTAG00000025830	intron_variant	-	-	-	-	-	IMPACT=MODIFIER;SYMBOL=R3HCC1;BIOTYPE=protein_coding;INTRON=1/9;STRAND=1;SYMBOL_SOURCE=VGNC;APPRIS=A2
rs133453123	8	70403670	AA	CC	C	ENSBTAG00000025830	upstream_gene_variant	-	-	-	-	-	IMPACT=MODIFIER;SYMBOL=R3HCC1;BIOTYPE=protein_coding;DISTANCE=1266;STRAND=1;SYMBOL_SOURCE=VGNC;APPRIS=A2
rs133453123	8	70403670	AA	CC	C	ENSBTAG00000025830	intron_variant	-	-	-	-	-	IMPACT=MODIFIER;SYMBOL=R3HCC1;BIOTYPE=protein_coding;INTRON=1/7;STRAND=1;SYMBOL_SOURCE=VGNC;APPRIS=A2
rs133453123	8	70403670	AA	CC	C	ENSBTAG00000025830	intron_variant	-	-	-	-	-	IMPACT=MODIFIER;SYMBOL=R3HCC1;BIOTYPE=protein_coding;INTRON=2/8;STRAND=1;SYMBOL_SOURCE=VGNC;APPRIS=A2
rs133453123	8	70403670	AA	CC	C	ENSBTAG00000025830	upstream_gene_variant	-	-	-	-	-	IMPACT=MODIFIER;SYMBOL=R3HCC1;BIOTYPE=protein_coding;DISTANCE=1266;STRAND=1;SYMBOL_SOURCE=VGNC;APPRIS=P5
rs133453123	8	70403670	AA	CC	C	ENSBTAG00000025830	intron_variant	-	-	-	-	-	IMPACT=MODIFIER;SYMBOL=R3HCC1;BIOTYPE=protein_coding;INTRON=3/9;STRAND=1;SYMBOL_SOURCE=VGNC;APPRIS=A2
rs383722155	8	70406316	GG	AA	A	ENSBTAG00000025830	intron_variant	-	-	-	-	-	IMPACT=MODIFIER;SYMBOL=R3HCC1;BIOTYPE=protein_coding;INTRON=3/7;STRAND=1;SYMBOL_SOURCE=VGNC;APPRIS=A2
rs383722155	8	70406316	GG	AA	A	ENSBTAG00000025830	intron_variant	-	-	-	-	-	IMPACT=MODIFIER;SYMBOL=R3HCC1;BIOTYPE=protein_coding;INTRON=3/7;STRAND=1;SYMBOL_SOURCE=VGNC;APPRIS=A2
rs383722155	8	70406316	GG	AA	A	ENSBTAG00000025830	intron_variant	-	-	-	-	-	IMPACT=MODIFIER;SYMBOL=R3HCC1;BIOTYPE=protein_coding;INTRON=4/8;STRAND=1;SYMBOL_SOURCE=VGNC;APPRIS=A2
rs383722155	8	70406316	GG	AA	A	ENSBTAG00000025830	intron_variant	-	-	-	-	-	IMPACT=MODIFIER;SYMBOL=R3HCC1;BIOTYPE=protein_coding;INTRON=2/5;STRAND=1;SYMBOL_SOURCE=VGNC;APPRIS=P5
rs383722155	8	70406316	GG	AA	A	ENSBTAG00000025830	intron_variant	-	-	-	-	-	IMPACT=MODIFIER;SYMBOL=R3HCC1;BIOTYPE=protein_coding;INTRON=5/9;STRAND=1;SYMBOL_SOURCE=VGNC;APPRIS=A2
rs380282707	8	70406602	CC	TT	T	ENSBTAG00000025830	intron_variant	-	-	-	-	-	IMPACT=MODIFIER;SYMBOL=R3HCC1;BIOTYPE=protein_coding;INTRON=3/7;STRAND=1;SYMBOL_SOURCE=VGNC;APPRIS=A2
rs380282707	8	70406602	CC	TT	T	ENSBTAG00000025830	intron_variant	-	-	-	-	-	IMPACT=MODIFIER;SYMBOL=R3HCC1;BIOTYPE=protein_coding;INTRON=5/9;STRAND=1;SYMBOL_SOURCE=VGNC;APPRIS=A2
rs380282707	8	70406602	CC	TT	T	ENSBTAG00000025830	intron_variant	-	-	-	-	-	IMPACT=MODIFIER;SYMBOL=R3HCC1;BIOTYPE=protein_coding;INTRON=4/8;STRAND=1;SYMBOL_SOURCE=VGNC;APPRIS=A2
rs380282707	8	70406602	CC	TT	T	ENSBTAG00000025830	intron_variant	-	-	-	-	-	IMPACT=MODIFIER;SYMBOL=R3HCC1;BIOTYPE=protein_coding;INTRON=2/5;STRAND=1;SYMBOL_SOURCE=VGNC;APPRIS=P5
rs380282707	8	70406602	CC	TT	T	ENSBTAG00000025830	intron_variant	-	-	-	-	-	IMPACT=MODIFIER;SYMBOL=R3HCC1;BIOTYPE=protein_coding;INTRON=3/7;STRAND=1;SYMBOL_SOURCE=VGNC;APPRIS=A2
rs132903590	8	70407054	TT	CC	C	ENSBTAG00000025830	intron_variant	-	-	-	-	-	IMPACT=MODIFIER;SYMBOL=R3HCC1;BIOTYPE=protein_coding;INTRON=5/9;STRAND=1;SYMBOL_SOURCE=VGNC;APPRIS=A2
rs132903590	8	70407054	TT	CC	C	ENSBTAG00000025830	intron_variant	-	-	-	-	-	IMPACT=MODIFIER;SYMBOL=R3HCC1;BIOTYPE=protein_coding;INTRON=4/8;STRAND=1;SYMBOL_SOURCE=VGNC;APPRIS=A2
rs132903590	8	70407054	TT	CC	C	ENSBTAG00000025830	intron_variant	-	-	-	-	-	IMPACT=MODIFIER;SYMBOL=R3HCC1;BIOTYPE=protein_coding;INTRON=3/7;STRAND=1;SYMBOL_SOURCE=VGNC;APPRIS=A2
rs132903590	8	70407054	TT	CC	C	ENSBTAG00000025830	intron_variant	-	-	-	-	-	IMPACT=MODIFIER;SYMBOL=R3HCC1;BIOTYPE=protein_coding;INTRON=3/7;STRAND=1;SYMBOL_SOURCE=VGNC;APPRIS=A2
rs132903590	8	70407054	TT	CC	C	ENSBTAG00000025830	intron_variant	-	-	-	-	-	IMPACT=MODIFIER;SYMBOL=R3HCC1;BIOTYPE=protein_coding;INTRON=2/5;STRAND=1;SYMBOL_SOURCE=VGNC;APPRIS=P5
rs41589894	8	70411273	TT	CC	C	ENSBTAG00000025830	intron_variant	-	-	-	-	-	IMPACT=MODIFIER;SYMBOL=R3HCC1;BIOTYPE=protein_coding;INTRON=5/5;STRAND=1;SYMBOL_SOURCE=VGNC;APPRIS=P5
rs41589894	8	70411273	TT	CC	C	ENSBTAG00000025830	intron_variant	-	-	-	-	-	IMPACT=MODIFIER;SYMBOL=R3HCC1;BIOTYPE=protein_coding;INTRON=6/7;STRAND=1;SYMBOL_SOURCE=VGNC;APPRIS=A2
rs41589894	8	70411273	TT	CC	C	ENSBTAG00000025830	intron_variant	-	-	-	-	-	IMPACT=MODIFIER;SYMBOL=R3HCC1;BIOTYPE=protein_coding;INTRON=6/7;STRAND=1;SYMBOL_SOURCE=VGNC;APPRIS=A2
rs41589894	8	70411273	TT	CC	C	ENSBTAG00000025830	intron_variant	-	-	-	-	-	IMPACT=MODIFIER;SYMBOL=R3HCC1;BIOTYPE=protein_coding;INTRON=8/9;STRAND=1;SYMBOL_SOURCE=VGNC;APPRIS=A2
rs41589894	8	70411273	TT	CC	C	ENSBTAG00000025830	intron_variant	-	-	-	-	-	IMPACT=MODIFIER;SYMBOL=R3HCC1;BIOTYPE=protein_coding;INTRON=7/8;STRAND=1;SYMBOL_SOURCE=VGNC;APPRIS=A2
rs41589894	8	70411273	TT	CC	C	ENSBTAG00000006214	downstream_gene_variant	-	-	-	-	-	IMPACT=MODIFIER;SYMBOL=LOXL2;BIOTYPE=protein_coding;DISTANCE=3002;STRAND=-1;SYMBOL_SOURCE=VGNC;APPRIS=P1
rs480821932	8	70413018	GG	CC	G	ENSBTAG00000025830	3_prime_UTR_variant	1558	-	-	-	-	IMPACT=MODIFIER;SYMBOL=R3HCC1;BIOTYPE=protein_coding;EXON=8/8;STRAND=1;SYMBOL_SOURCE=VGNC;APPRIS=A2
rs480821932	8	70413018	GG	CC	G	ENSBTAG00000006214	downstream_gene_variant	-	-	-	-	-	IMPACT=MODIFIER;SYMBOL=LOXL2;BIOTYPE=protein_coding;DISTANCE=1257;STRAND=-1;SYMBOL_SOURCE=VGNC;APPRIS=P1
rs480821932	8	70413018	GG	CC	G	ENSBTAG00000025830	3_prime_UTR_variant	1909	-	-	-	-	IMPACT=MODIFIER;SYMBOL=R3HCC1;BIOTYPE=protein_coding;EXON=10/10;STRAND=1;SYMBOL_SOURCE=VGNC;APPRIS=A2
rs480821932	8	70413018	GG	CC	G	ENSBTAG00000025830	3_prime_UTR_variant	1830	-	-	-	-	IMPACT=MODIFIER;SYMBOL=R3HCC1;BIOTYPE=protein_coding;EXON=9/9;STRAND=1;SYMBOL_SOURCE=VGNC;APPRIS=A2
rs480821932	8	70413018	GG	CC	G	ENSBTAG00000025830	3_prime_UTR_variant	2857	-	-	-	-	IMPACT=MODIFIER;SYMBOL=R3HCC1;BIOTYPE=protein_coding;EXON=6/6;STRAND=1;SYMBOL_SOURCE=VGNC;APPRIS=P5
rs480821932	8	70413018	GG	CC	G	ENSBTAG00000025830	3_prime_UTR_variant	2184	-	-	-	-	IMPACT=MODIFIER;SYMBOL=R3HCC1;BIOTYPE=protein_coding;EXON=8/8;STRAND=1;SYMBOL_SOURCE=VGNC;APPRIS=A2
rs456672335	8	70416534	AA	GG	A	ENSBTAG00000025830	downstream_gene_variant	-	-	-	-	-	IMPACT=MODIFIER;SYMBOL=R3HCC1;BIOTYPE=protein_coding;DISTANCE=3470;STRAND=1;SYMBOL_SOURCE=VGNC;APPRIS=A2
rs456672335	8	70416534	AA	GG	A	ENSBTAG00000006214	intron_variant	-	-	-	-	-	IMPACT=MODIFIER;SYMBOL=LOXL2;BIOTYPE=protein_coding;INTRON=12/13;STRAND=-1;SYMBOL_SOURCE=VGNC;APPRIS=P1
rs456672335	8	70416534	AA	GG	A	ENSBTAG00000025830	downstream_gene_variant	-	-	-	-	-	IMPACT=MODIFIER;SYMBOL=R3HCC1;BIOTYPE=protein_coding;DISTANCE=3470;STRAND=1;SYMBOL_SOURCE=VGNC;APPRIS=A2
rs456672335	8	70416534	AA	GG	A	ENSBTAG00000025830	downstream_gene_variant	-	-	-	-	-	IMPACT=MODIFIER;SYMBOL=R3HCC1;BIOTYPE=protein_coding;DISTANCE=3470;STRAND=1;SYMBOL_SOURCE=VGNC;APPRIS=A2
rs456672335	8	70416534	AA	GG	A	ENSBTAG00000025830	downstream_gene_variant	-	-	-	-	-	IMPACT=MODIFIER;SYMBOL=R3HCC1;BIOTYPE=protein_coding;DISTANCE=3470;STRAND=1;SYMBOL_SOURCE=VGNC;APPRIS=P5
rs456672335	8	70416534	AA	GG	A	ENSBTAG00000025830	downstream_gene_variant	-	-	-	-	-	IMPACT=MODIFIER;SYMBOL=R3HCC1;BIOTYPE=protein_coding;DISTANCE=3470;STRAND=1;SYMBOL_SOURCE=VGNC;APPRIS=A2
rs135383334	8	70425860	CC	GG	G	ENSBTAG00000006214	intron_variant	-	-	-	-	-	IMPACT=MODIFIER;SYMBOL=LOXL2;BIOTYPE=protein_coding;INTRON=10/13;STRAND=-1;SYMBOL_SOURCE=VGNC;APPRIS=P1
rs133991379	8	70426201	AA	GG	G	ENSBTAG00000006214	intron_variant	-	-	-	-	-	IMPACT=MODIFIER;SYMBOL=LOXL2;BIOTYPE=protein_coding;INTRON=10/13;STRAND=-1;SYMBOL_SOURCE=VGNC;APPRIS=P1
rs135239028	8	70426254	TT	CC	C	ENSBTAG00000006214	intron_variant	-	-	-	-	-	IMPACT=MODIFIER;SYMBOL=LOXL2;BIOTYPE=protein_coding;INTRON=10/13;STRAND=-1;SYMBOL_SOURCE=VGNC;APPRIS=P1
rs135968576	8	70427782	TT	CC	C	ENSBTAG00000006214	intron_variant	-	-	-	-	-	IMPACT=MODIFIER;SYMBOL=LOXL2;BIOTYPE=protein_coding;INTRON=10/13;STRAND=-1;SYMBOL_SOURCE=VGNC;APPRIS=P1
rs133665154	8	70427796	CC	TT	T	ENSBTAG00000006214	intron_variant	-	-	-	-	-	IMPACT=MODIFIER;SYMBOL=LOXL2;BIOTYPE=protein_coding;INTRON=10/13;STRAND=-1;SYMBOL_SOURCE=VGNC;APPRIS=P1
rs136573251	8	70428079	GG	AA	A	ENSBTAG00000006214	intron_variant	-	-	-	-	-	IMPACT=MODIFIER;SYMBOL=LOXL2;BIOTYPE=protein_coding;INTRON=10/13;STRAND=-1;SYMBOL_SOURCE=VGNC;APPRIS=P1
rs136319392	8	70430923	AA	GG	G	ENSBTAG00000006214	intron_variant	-	-	-	-	-	IMPACT=MODIFIER;SYMBOL=LOXL2;BIOTYPE=protein_coding;INTRON=9/13;STRAND=-1;SYMBOL_SOURCE=VGNC;APPRIS=P1
rs466391440	8	70431187	CC	AA	A	ENSBTAG00000006214	intron_variant	-	-	-	-	-	IMPACT=MODIFIER;SYMBOL=LOXL2;BIOTYPE=protein_coding;INTRON=9/13;STRAND=-1;SYMBOL_SOURCE=VGNC;APPRIS=P1
rs132975202	8	70431910	TT	CC	C	ENSBTAG00000006214	intron_variant	-	-	-	-	-	IMPACT=MODIFIER;SYMBOL=LOXL2;BIOTYPE=protein_coding;INTRON=9/13;STRAND=-1;SYMBOL_SOURCE=VGNC;APPRIS=P1
rs134152762	8	70431965	TT	GG	G	ENSBTAG00000006214	intron_variant	-	-	-	-	-	IMPACT=MODIFIER;SYMBOL=LOXL2;BIOTYPE=protein_coding;INTRON=9/13;STRAND=-1;SYMBOL_SOURCE=VGNC;APPRIS=P1
rs132721116	8	70432194	AA	GG	G	ENSBTAG00000006214	intron_variant	-	-	-	-	-	IMPACT=MODIFIER;SYMBOL=LOXL2;BIOTYPE=protein_coding;INTRON=9/13;STRAND=-1;SYMBOL_SOURCE=VGNC;APPRIS=P1
rs133619698	8	70433704	GG	AA	A	ENSBTAG00000006214	intron_variant	-	-	-	-	-	IMPACT=MODIFIER;SYMBOL=LOXL2;BIOTYPE=protein_coding;INTRON=9/13;STRAND=-1;SYMBOL_SOURCE=VGNC;APPRIS=P1
rs110310465	8	70438577	GG	CC	G	ENSBTAG00000006214	intron_variant	-	-	-	-	-	IMPACT=MODIFIER;SYMBOL=LOXL2;BIOTYPE=protein_coding;INTRON=8/13;STRAND=-1;SYMBOL_SOURCE=VGNC;APPRIS=P1
rs43561291	8	70438773	AA	GG	A	ENSBTAG00000006214	intron_variant	-	-	-	-	-	IMPACT=MODIFIER;SYMBOL=LOXL2;BIOTYPE=protein_coding;INTRON=8/13;STRAND=-1;SYMBOL_SOURCE=VGNC;APPRIS=P1
rs109466924	8	70439758	AA	CC	C	ENSBTAG00000006214	intron_variant	-	-	-	-	-	IMPACT=MODIFIER;SYMBOL=LOXL2;BIOTYPE=protein_coding;INTRON=8/13;STRAND=-1;SYMBOL_SOURCE=VGNC;APPRIS=P1
rs110135917	8	70439770	TT	CC	T	ENSBTAG00000006214	intron_variant	-	-	-	-	-	IMPACT=MODIFIER;SYMBOL=LOXL2;BIOTYPE=protein_coding;INTRON=8/13;STRAND=-1;SYMBOL_SOURCE=VGNC;APPRIS=P1
rs43561298	8	70439989	GG	TT	G	ENSBTAG00000006214	intron_variant	-	-	-	-	-	IMPACT=MODIFIER;SYMBOL=LOXL2;BIOTYPE=protein_coding;INTRON=8/13;STRAND=-1;SYMBOL_SOURCE=VGNC;APPRIS=P1
rs43561301	8	70440517	GG	AA	G	ENSBTAG00000006214	intron_variant	-	-	-	-	-	IMPACT=MODIFIER;SYMBOL=LOXL2;BIOTYPE=protein_coding;INTRON=7/13;STRAND=-1;SYMBOL_SOURCE=VGNC;APPRIS=P1
rs43561303	8	70441107	AA	GG	A	ENSBTAG00000006214	intron_variant	-	-	-	-	-	IMPACT=MODIFIER;SYMBOL=LOXL2;BIOTYPE=protein_coding;INTRON=7/13;STRAND=-1;SYMBOL_SOURCE=VGNC;APPRIS=P1
rs43561304	8	70441527	GG	CC	G	ENSBTAG00000006214	intron_variant	-	-	-	-	-	IMPACT=MODIFIER;SYMBOL=LOXL2;BIOTYPE=protein_coding;INTRON=7/13;STRAND=-1;SYMBOL_SOURCE=VGNC;APPRIS=P1
rs43560729	8	70442602	TT	CC	C	ENSBTAG00000006214	intron_variant	-	-	-	-	-	IMPACT=MODIFIER;SYMBOL=LOXL2;BIOTYPE=protein_coding;INTRON=7/13;STRAND=-1;SYMBOL_SOURCE=VGNC;APPRIS=P1
rs43560728	8	70443186	AA	GG	G	ENSBTAG00000006214	intron_variant	-	-	-	-	-	IMPACT=MODIFIER;SYMBOL=LOXL2;BIOTYPE=protein_coding;INTRON=7/13;STRAND=-1;SYMBOL_SOURCE=VGNC;APPRIS=P1
rs43560727	8	70443952	TT	CC	T	ENSBTAG00000006214	intron_variant	-	-	-	-	-	IMPACT=MODIFIER;SYMBOL=LOXL2;BIOTYPE=protein_coding;INTRON=7/13;STRAND=-1;SYMBOL_SOURCE=VGNC;APPRIS=P1
rs134792176	8	70448630	AA	GG	G	ENSBTAG00000006214	intron_variant	-	-	-	-	-	IMPACT=MODIFIER;SYMBOL=LOXL2;BIOTYPE=protein_coding;INTRON=6/13;STRAND=-1;SYMBOL_SOURCE=VGNC;APPRIS=P1
rs137734284	8	70448738	AA	GG	G	ENSBTAG00000006214	intron_variant	-	-	-	-	-	IMPACT=MODIFIER;SYMBOL=LOXL2;BIOTYPE=protein_coding;INTRON=6/13;STRAND=-1;SYMBOL_SOURCE=VGNC;APPRIS=P1
rs137498875	8	70448904	CC	GG	G	ENSBTAG00000006214	intron_variant	-	-	-	-	-	IMPACT=MODIFIER;SYMBOL=LOXL2;BIOTYPE=protein_coding;INTRON=6/13;STRAND=-1;SYMBOL_SOURCE=VGNC;APPRIS=P1
8:70451181	8	70451181	GG	AA	NA	NA	NA	NA	NA	NA	NA	NA	NA
8:70451673	8	70451673	GG	AA	NA	NA	NA	NA	NA	NA	NA	NA	NA
rs134620797	8	70452666	AA	CC	C	ENSBTAG00000006214	intron_variant	-	-	-	-	-	IMPACT=MODIFIER;SYMBOL=LOXL2;BIOTYPE=protein_coding;INTRON=6/13;STRAND=-1;SYMBOL_SOURCE=VGNC;APPRIS=P1
rs133862212	8	70461675	TT	CC	C	ENSBTAG00000006214	intron_variant	-	-	-	-	-	IMPACT=MODIFIER;SYMBOL=LOXL2;BIOTYPE=protein_coding;INTRON=5/13;STRAND=-1;SYMBOL_SOURCE=VGNC;APPRIS=P1
rs136461819	8	70461744	GG	AA	A	ENSBTAG00000006214	intron_variant	-	-	-	-	-	IMPACT=MODIFIER;SYMBOL=LOXL2;BIOTYPE=protein_coding;INTRON=5/13;STRAND=-1;SYMBOL_SOURCE=VGNC;APPRIS=P1
rs110427612	8	70463218	TT	AA	T	ENSBTAG00000006214	intron_variant	-	-	-	-	-	IMPACT=MODIFIER;SYMBOL=LOXL2;BIOTYPE=protein_coding;INTRON=4/13;STRAND=-1;SYMBOL_SOURCE=VGNC;APPRIS=P1
rs380085585	8	70468201	CC	TT	C	ENSBTAG00000006214	intron_variant	-	-	-	-	-	IMPACT=MODIFIER;SYMBOL=LOXL2;BIOTYPE=protein_coding;INTRON=3/13;STRAND=-1;SYMBOL_SOURCE=VGNC;APPRIS=P1
rs109931945	8	70470166	CC	GG	G	ENSBTAG00000006214	intron_variant	-	-	-	-	-	IMPACT=MODIFIER;SYMBOL=LOXL2;BIOTYPE=protein_coding;INTRON=3/13;STRAND=-1;SYMBOL_SOURCE=VGNC;APPRIS=P1
rs383354453	8	70472723	AA	GG	A	ENSBTAG00000006214	intron_variant	-	-	-	-	-	IMPACT=MODIFIER;SYMBOL=LOXL2;BIOTYPE=protein_coding;INTRON=3/13;STRAND=-1;SYMBOL_SOURCE=VGNC;APPRIS=P1
rs109828853	8	70473110	AA	GG	A	ENSBTAG00000006214	intron_variant	-	-	-	-	-	IMPACT=MODIFIER;SYMBOL=LOXL2;BIOTYPE=protein_coding;INTRON=3/13;STRAND=-1;SYMBOL_SOURCE=VGNC;APPRIS=P1
8:70475886	8	70475886	TT	AA	NA	NA	NA	NA	NA	NA	NA	NA	NA
rs111024528	8	70477888	GG	AA	G	ENSBTAG00000042211	upstream_gene_variant	-	-	-	-	-	IMPACT=MODIFIER;BIOTYPE=snoRNA;DISTANCE=4964;STRAND=1
rs111024528	8	70477888	GG	AA	G	ENSBTAG00000006214	intron_variant	-	-	-	-	-	IMPACT=MODIFIER;SYMBOL=LOXL2;BIOTYPE=protein_coding;INTRON=3/13;STRAND=-1;SYMBOL_SOURCE=VGNC;APPRIS=P1
rs382602664	8	70479374	GG	TT	G	ENSBTAG00000042211	upstream_gene_variant	-	-	-	-	-	IMPACT=MODIFIER;BIOTYPE=snoRNA;DISTANCE=3478;STRAND=1
rs382602664	8	70479374	GG	TT	G	ENSBTAG00000006214	intron_variant	-	-	-	-	-	IMPACT=MODIFIER;SYMBOL=LOXL2;BIOTYPE=protein_coding;INTRON=3/13;STRAND=-1;SYMBOL_SOURCE=VGNC;APPRIS=P1
rs110604985	8	70484533	CC	AA	C	ENSBTAG00000006214	intron_variant	-	-	-	-	-	IMPACT=MODIFIER;SYMBOL=LOXL2;BIOTYPE=protein_coding;INTRON=3/13;STRAND=-1;SYMBOL_SOURCE=VGNC;APPRIS=P1
rs110604985	8	70484533	CC	AA	C	ENSBTAG00000042211	downstream_gene_variant	-	-	-	-	-	IMPACT=MODIFIER;BIOTYPE=snoRNA;DISTANCE=1546;STRAND=1
rs134862509	8	70491101	AA	CC	C	ENSBTAG00000006214	intron_variant	-	-	-	-	-	IMPACT=MODIFIER;SYMBOL=LOXL2;BIOTYPE=protein_coding;INTRON=2/13;STRAND=-1;SYMBOL_SOURCE=VGNC;APPRIS=P1
rs384159401	8	70492082	AA	CC	A	ENSBTAG00000006214	intron_variant	-	-	-	-	-	IMPACT=MODIFIER;SYMBOL=LOXL2;BIOTYPE=protein_coding;INTRON=2/13;STRAND=-1;SYMBOL_SOURCE=VGNC;APPRIS=P1
rs208266672	8	70492538	CC	TT	C	ENSBTAG00000006214	intron_variant	-	-	-	-	-	IMPACT=MODIFIER;SYMBOL=LOXL2;BIOTYPE=protein_coding;INTRON=2/13;STRAND=-1;SYMBOL_SOURCE=VGNC;APPRIS=P1
rs136247889	8	70492869	GG	AA	A	ENSBTAG00000006214	intron_variant	-	-	-	-	-	IMPACT=MODIFIER;SYMBOL=LOXL2;BIOTYPE=protein_coding;INTRON=2/13;STRAND=-1;SYMBOL_SOURCE=VGNC;APPRIS=P1
rs210739905	8	70492896	CC	TT	T	ENSBTAG00000006214	intron_variant	-	-	-	-	-	IMPACT=MODIFIER;SYMBOL=LOXL2;BIOTYPE=protein_coding;INTRON=2/13;STRAND=-1;SYMBOL_SOURCE=VGNC;APPRIS=P1
rs108982110	8	70500748	AA	GG	A	ENSBTAG00000006214	intron_variant	-	-	-	-	-	IMPACT=MODIFIER;SYMBOL=LOXL2;BIOTYPE=protein_coding;INTRON=1/13;STRAND=-1;SYMBOL_SOURCE=VGNC;APPRIS=P1
rs109972375	8	70502921	TT	CC	T	ENSBTAG00000006214	intron_variant	-	-	-	-	-	IMPACT=MODIFIER;SYMBOL=LOXL2;BIOTYPE=protein_coding;INTRON=1/13;STRAND=-1;SYMBOL_SOURCE=VGNC;APPRIS=P1
rs109863422	8	70503048	TT	CC	T	ENSBTAG00000006214	intron_variant	-	-	-	-	-	IMPACT=MODIFIER;SYMBOL=LOXL2;BIOTYPE=protein_coding;INTRON=1/13;STRAND=-1;SYMBOL_SOURCE=VGNC;APPRIS=P1
rs134150181	8	70503087	TT	CC	T	ENSBTAG00000006214	intron_variant	-	-	-	-	-	IMPACT=MODIFIER;SYMBOL=LOXL2;BIOTYPE=protein_coding;INTRON=1/13;STRAND=-1;SYMBOL_SOURCE=VGNC;APPRIS=P1
rs135769787	8	70503106	TT	CC	T	ENSBTAG00000006214	intron_variant	-	-	-	-	-	IMPACT=MODIFIER;SYMBOL=LOXL2;BIOTYPE=protein_coding;INTRON=1/13;STRAND=-1;SYMBOL_SOURCE=VGNC;APPRIS=P1
rs110451738	8	70503177	TT	CC	T	ENSBTAG00000006214	intron_variant	-	-	-	-	-	IMPACT=MODIFIER;SYMBOL=LOXL2;BIOTYPE=protein_coding;INTRON=1/13;STRAND=-1;SYMBOL_SOURCE=VGNC;APPRIS=P1
rs134807571	8	70503338	GG	TT	G	ENSBTAG00000006214	intron_variant	-	-	-	-	-	IMPACT=MODIFIER;SYMBOL=LOXL2;BIOTYPE=protein_coding;INTRON=1/13;STRAND=-1;SYMBOL_SOURCE=VGNC;APPRIS=P1
rs109737886	8	70503460	GG	TT	G	ENSBTAG00000006214	intron_variant	-	-	-	-	-	IMPACT=MODIFIER;SYMBOL=LOXL2;BIOTYPE=protein_coding;INTRON=1/13;STRAND=-1;SYMBOL_SOURCE=VGNC;APPRIS=P1
rs109364775	8	70503667	AA	GG	A	ENSBTAG00000006214	intron_variant	-	-	-	-	-	IMPACT=MODIFIER;SYMBOL=LOXL2;BIOTYPE=protein_coding;INTRON=1/13;STRAND=-1;SYMBOL_SOURCE=VGNC;APPRIS=P1
rs133048864	8	70504500	TT	CC	T	ENSBTAG00000006214	intron_variant	-	-	-	-	-	IMPACT=MODIFIER;SYMBOL=LOXL2;BIOTYPE=protein_coding;INTRON=1/13;STRAND=-1;SYMBOL_SOURCE=VGNC;APPRIS=P1
rs110764580	8	70504529	GG	AA	G	ENSBTAG00000006214	intron_variant	-	-	-	-	-	IMPACT=MODIFIER;SYMBOL=LOXL2;BIOTYPE=protein_coding;INTRON=1/13;STRAND=-1;SYMBOL_SOURCE=VGNC;APPRIS=P1
rs109232454	8	70504604	TT	GG	T	ENSBTAG00000006214	intron_variant	-	-	-	-	-	IMPACT=MODIFIER;SYMBOL=LOXL2;BIOTYPE=protein_coding;INTRON=1/13;STRAND=-1;SYMBOL_SOURCE=VGNC;APPRIS=P1
rs109387466	8	70504943	CC	TT	C	ENSBTAG00000006214	intron_variant	-	-	-	-	-	IMPACT=MODIFIER;SYMBOL=LOXL2;BIOTYPE=protein_coding;INTRON=1/13;STRAND=-1;SYMBOL_SOURCE=VGNC;APPRIS=P1
rs109001237	8	70505043	GG	AA	G	ENSBTAG00000006214	intron_variant	-	-	-	-	-	IMPACT=MODIFIER;SYMBOL=LOXL2;BIOTYPE=protein_coding;INTRON=1/13;STRAND=-1;SYMBOL_SOURCE=VGNC;APPRIS=P1
rs109458274	8	70505310	AA	GG	A	ENSBTAG00000006214	intron_variant	-	-	-	-	-	IMPACT=MODIFIER;SYMBOL=LOXL2;BIOTYPE=protein_coding;INTRON=1/13;STRAND=-1;SYMBOL_SOURCE=VGNC;APPRIS=P1
rs109177500	8	70505543	GG	AA	G	ENSBTAG00000006214	intron_variant	-	-	-	-	-	IMPACT=MODIFIER;SYMBOL=LOXL2;BIOTYPE=protein_coding;INTRON=1/13;STRAND=-1;SYMBOL_SOURCE=VGNC;APPRIS=P1
rs109369976	8	70506143	AA	TT	A	ENSBTAG00000006214	intron_variant	-	-	-	-	-	IMPACT=MODIFIER;SYMBOL=LOXL2;BIOTYPE=protein_coding;INTRON=1/13;STRAND=-1;SYMBOL_SOURCE=VGNC;APPRIS=P1
rs109268042	8	70506159	TT	CC	T	ENSBTAG00000006214	intron_variant	-	-	-	-	-	IMPACT=MODIFIER;SYMBOL=LOXL2;BIOTYPE=protein_coding;INTRON=1/13;STRAND=-1;SYMBOL_SOURCE=VGNC;APPRIS=P1
rs109135921	8	70506180	GG	AA	G	ENSBTAG00000006214	intron_variant	-	-	-	-	-	IMPACT=MODIFIER;SYMBOL=LOXL2;BIOTYPE=protein_coding;INTRON=1/13;STRAND=-1;SYMBOL_SOURCE=VGNC;APPRIS=P1
rs134316305	8	70506197	CC	AA	C	ENSBTAG00000006214	intron_variant	-	-	-	-	-	IMPACT=MODIFIER;SYMBOL=LOXL2;BIOTYPE=protein_coding;INTRON=1/13;STRAND=-1;SYMBOL_SOURCE=VGNC;APPRIS=P1
rs110698882	8	70506404	TT	AA	T	ENSBTAG00000006214	intron_variant	-	-	-	-	-	IMPACT=MODIFIER;SYMBOL=LOXL2;BIOTYPE=protein_coding;INTRON=1/13;STRAND=-1;SYMBOL_SOURCE=VGNC;APPRIS=P1
rs109807797	8	70506450	AA	GG	A	ENSBTAG00000006214	intron_variant	-	-	-	-	-	IMPACT=MODIFIER;SYMBOL=LOXL2;BIOTYPE=protein_coding;INTRON=1/13;STRAND=-1;SYMBOL_SOURCE=VGNC;APPRIS=P1
rs109727566	8	70506602	GG	TT	G	ENSBTAG00000006214	intron_variant	-	-	-	-	-	IMPACT=MODIFIER;SYMBOL=LOXL2;BIOTYPE=protein_coding;INTRON=1/13;STRAND=-1;SYMBOL_SOURCE=VGNC;APPRIS=P1
rs109944414	8	70506648	TT	CC	T	ENSBTAG00000006214	intron_variant	-	-	-	-	-	IMPACT=MODIFIER;SYMBOL=LOXL2;BIOTYPE=protein_coding;INTRON=1/13;STRAND=-1;SYMBOL_SOURCE=VGNC;APPRIS=P1
rs109486748	8	70506819	GG	AA	G	ENSBTAG00000006214	intron_variant	-	-	-	-	-	IMPACT=MODIFIER;SYMBOL=LOXL2;BIOTYPE=protein_coding;INTRON=1/13;STRAND=-1;SYMBOL_SOURCE=VGNC;APPRIS=P1
rs135537892	8	70506842	CC	TT	C	ENSBTAG00000006214	intron_variant	-	-	-	-	-	IMPACT=MODIFIER;SYMBOL=LOXL2;BIOTYPE=protein_coding;INTRON=1/13;STRAND=-1;SYMBOL_SOURCE=VGNC;APPRIS=P1
rs136859669	8	70507160	GG	AA	G	ENSBTAG00000006214	intron_variant	-	-	-	-	-	IMPACT=MODIFIER;SYMBOL=LOXL2;BIOTYPE=protein_coding;INTRON=1/13;STRAND=-1;SYMBOL_SOURCE=VGNC;APPRIS=P1
rs380936627	8	70507166	TT	CC	T	ENSBTAG00000006214	intron_variant	-	-	-	-	-	IMPACT=MODIFIER;SYMBOL=LOXL2;BIOTYPE=protein_coding;INTRON=1/13;STRAND=-1;SYMBOL_SOURCE=VGNC;APPRIS=P1
rs111001165	8	70507290	AA	GG	A	ENSBTAG00000006214	intron_variant	-	-	-	-	-	IMPACT=MODIFIER;SYMBOL=LOXL2;BIOTYPE=protein_coding;INTRON=1/13;STRAND=-1;SYMBOL_SOURCE=VGNC;APPRIS=P1
rs109115121	8	70507338	TT	GG	T	ENSBTAG00000006214	intron_variant	-	-	-	-	-	IMPACT=MODIFIER;SYMBOL=LOXL2;BIOTYPE=protein_coding;INTRON=1/13;STRAND=-1;SYMBOL_SOURCE=VGNC;APPRIS=P1
rs109591226	8	70507388	AA	GG	A	ENSBTAG00000006214	intron_variant	-	-	-	-	-	IMPACT=MODIFIER;SYMBOL=LOXL2;BIOTYPE=protein_coding;INTRON=1/13;STRAND=-1;SYMBOL_SOURCE=VGNC;APPRIS=P1
rs133862158	8	70507623	CC	GG	C	ENSBTAG00000006214	intron_variant	-	-	-	-	-	IMPACT=MODIFIER;SYMBOL=LOXL2;BIOTYPE=protein_coding;INTRON=1/13;STRAND=-1;SYMBOL_SOURCE=VGNC;APPRIS=P1
rs137432964	8	70507663	CC	GG	C	ENSBTAG00000006214	intron_variant	-	-	-	-	-	IMPACT=MODIFIER;SYMBOL=LOXL2;BIOTYPE=protein_coding;INTRON=1/13;STRAND=-1;SYMBOL_SOURCE=VGNC;APPRIS=P1
rs110078632	8	70508005	TT	CC	T	ENSBTAG00000006214	intron_variant	-	-	-	-	-	IMPACT=MODIFIER;SYMBOL=LOXL2;BIOTYPE=protein_coding;INTRON=1/13;STRAND=-1;SYMBOL_SOURCE=VGNC;APPRIS=P1
rs110569321	8	70508167	TT	CC	T	ENSBTAG00000006214	intron_variant	-	-	-	-	-	IMPACT=MODIFIER;SYMBOL=LOXL2;BIOTYPE=protein_coding;INTRON=1/13;STRAND=-1;SYMBOL_SOURCE=VGNC;APPRIS=P1
rs208009750	8	70510005	TT	CC	T	ENSBTAG00000006214	intron_variant	-	-	-	-	-	IMPACT=MODIFIER;SYMBOL=LOXL2;BIOTYPE=protein_coding;INTRON=1/13;STRAND=-1;SYMBOL_SOURCE=VGNC;APPRIS=P1
rs135408092	8	70510193	AA	GG	A	ENSBTAG00000006214	intron_variant	-	-	-	-	-	IMPACT=MODIFIER;SYMBOL=LOXL2;BIOTYPE=protein_coding;INTRON=1/13;STRAND=-1;SYMBOL_SOURCE=VGNC;APPRIS=P1
rs109121246	8	70510631	CC	GG	C	ENSBTAG00000006214	intron_variant	-	-	-	-	-	IMPACT=MODIFIER;SYMBOL=LOXL2;BIOTYPE=protein_coding;INTRON=1/13;STRAND=-1;SYMBOL_SOURCE=VGNC;APPRIS=P1
rs137599062	8	70510666	AA	TT	A	ENSBTAG00000006214	intron_variant	-	-	-	-	-	IMPACT=MODIFIER;SYMBOL=LOXL2;BIOTYPE=protein_coding;INTRON=1/13;STRAND=-1;SYMBOL_SOURCE=VGNC;APPRIS=P1
rs109451427	8	70510881	CC	TT	C	ENSBTAG00000006214	intron_variant	-	-	-	-	-	IMPACT=MODIFIER;SYMBOL=LOXL2;BIOTYPE=protein_coding;INTRON=1/13;STRAND=-1;SYMBOL_SOURCE=VGNC;APPRIS=P1
rs110558140	8	70511536	TT	CC	T	ENSBTAG00000006214	intron_variant	-	-	-	-	-	IMPACT=MODIFIER;SYMBOL=LOXL2;BIOTYPE=protein_coding;INTRON=1/13;STRAND=-1;SYMBOL_SOURCE=VGNC;APPRIS=P1
rs110366313	8	70513307	TT	CC	T	ENSBTAG00000006214	intron_variant	-	-	-	-	-	IMPACT=MODIFIER;SYMBOL=LOXL2;BIOTYPE=protein_coding;INTRON=1/13;STRAND=-1;SYMBOL_SOURCE=VGNC;APPRIS=P1
rs110798841	8	70514581	TT	AA	T	ENSBTAG00000006214	intron_variant	-	-	-	-	-	IMPACT=MODIFIER;SYMBOL=LOXL2;BIOTYPE=protein_coding;INTRON=1/13;STRAND=-1;SYMBOL_SOURCE=VGNC;APPRIS=P1
rs109765930	8	70515497	AA	CC	A	ENSBTAG00000006214	intron_variant	-	-	-	-	-	IMPACT=MODIFIER;SYMBOL=LOXL2;BIOTYPE=protein_coding;INTRON=1/13;STRAND=-1;SYMBOL_SOURCE=VGNC;APPRIS=P1
rs135130353	8	70518454	CC	AA	C	ENSBTAG00000006214	intron_variant	-	-	-	-	-	IMPACT=MODIFIER;SYMBOL=LOXL2;BIOTYPE=protein_coding;INTRON=1/13;STRAND=-1;SYMBOL_SOURCE=VGNC;APPRIS=P1
rs132734680	8	70518892	CC	TT	C	ENSBTAG00000006214	intron_variant	-	-	-	-	-	IMPACT=MODIFIER;SYMBOL=LOXL2;BIOTYPE=protein_coding;INTRON=1/13;STRAND=-1;SYMBOL_SOURCE=VGNC;APPRIS=P1
rs133502713	8	70521323	CC	TT	C	ENSBTAG00000006214	intron_variant	-	-	-	-	-	IMPACT=MODIFIER;SYMBOL=LOXL2;BIOTYPE=protein_coding;INTRON=1/13;STRAND=-1;SYMBOL_SOURCE=VGNC;APPRIS=P1
rs109612653	8	70523674	AA	GG	A	ENSBTAG00000006214	intron_variant	-	-	-	-	-	IMPACT=MODIFIER;SYMBOL=LOXL2;BIOTYPE=protein_coding;INTRON=1/13;STRAND=-1;SYMBOL_SOURCE=VGNC;APPRIS=P1
rs110738414	8	70524524	CC	GG	C	ENSBTAG00000006214	intron_variant	-	-	-	-	-	IMPACT=MODIFIER;SYMBOL=LOXL2;BIOTYPE=protein_coding;INTRON=1/13;STRAND=-1;SYMBOL_SOURCE=VGNC;APPRIS=P1
rs382307744	8	70525768	CC	TT	C	ENSBTAG00000006214	intron_variant	-	-	-	-	-	IMPACT=MODIFIER;SYMBOL=LOXL2;BIOTYPE=protein_coding;INTRON=1/13;STRAND=-1;SYMBOL_SOURCE=VGNC;APPRIS=P1
rs209810886	8	70530088	CC	TT	C	ENSBTAG00000006214	upstream_gene_variant	-	-	-	-	-	IMPACT=MODIFIER;SYMBOL=LOXL2;BIOTYPE=protein_coding;DISTANCE=2561;STRAND=-1;SYMBOL_SOURCE=VGNC;APPRIS=P1
rs110560652	8	70530771	AA	TT	A	ENSBTAG00000006214	upstream_gene_variant	-	-	-	-	-	IMPACT=MODIFIER;SYMBOL=LOXL2;BIOTYPE=protein_coding;DISTANCE=3244;STRAND=-1;SYMBOL_SOURCE=VGNC;APPRIS=P1
rs110821862	8	70530831	AA	GG	A	ENSBTAG00000006214	upstream_gene_variant	-	-	-	-	-	IMPACT=MODIFIER;SYMBOL=LOXL2;BIOTYPE=protein_coding;DISTANCE=3304;STRAND=-1;SYMBOL_SOURCE=VGNC;APPRIS=P1
rs110652041	8	70532450	TT	CC	T	ENSBTAG00000006214	upstream_gene_variant	-	-	-	-	-	IMPACT=MODIFIER;SYMBOL=LOXL2;BIOTYPE=protein_coding;DISTANCE=4923;STRAND=-1;SYMBOL_SOURCE=VGNC;APPRIS=P1
rs134308427	8	70532985	CC	TT	C	-	intergenic_variant	-	-	-	-	-	IMPACT=MODIFIER
8:70533390	8	70533390	CC	TT	NA	NA	NA	NA	NA	NA	NA	NA	NA
rs110833923	8	70537089	AA	GG	A	-	intergenic_variant	-	-	-	-	-	IMPACT=MODIFIER
rs43559886	8	70539953	GG	CC	C	-	intergenic_variant	-	-	-	-	-	IMPACT=MODIFIER
rs381176134	8	70540141	GG	AA	G	-	intergenic_variant	-	-	-	-	-	IMPACT=MODIFIER
rs379792797	8	70542616	CC	TT	C	-	intergenic_variant	-	-	-	-	-	IMPACT=MODIFIER
rs208293552	8	70546709	TT	CC	T	ENSBTAG00000006768	downstream_gene_variant	-	-	-	-	-	IMPACT=MODIFIER;SYMBOL=ENTPD4;BIOTYPE=protein_coding;DISTANCE=2844;STRAND=-1;SYMBOL_SOURCE=VGNC;APPRIS=P1
rs109629317	8	70547359	TT	AA	T	ENSBTAG00000006768	downstream_gene_variant	-	-	-	-	-	IMPACT=MODIFIER;SYMBOL=ENTPD4;BIOTYPE=protein_coding;DISTANCE=2194;STRAND=-1;SYMBOL_SOURCE=VGNC;APPRIS=P1
rs378108712	8	70548153	GG	AA	G	ENSBTAG00000006768	downstream_gene_variant	-	-	-	-	-	IMPACT=MODIFIER;SYMBOL=ENTPD4;BIOTYPE=protein_coding;DISTANCE=1400;STRAND=-1;SYMBOL_SOURCE=VGNC;APPRIS=P1
rs384328608	8	70548263	GG	TT	G	ENSBTAG00000006768	downstream_gene_variant	-	-	-	-	-	IMPACT=MODIFIER;SYMBOL=ENTPD4;BIOTYPE=protein_coding;DISTANCE=1290;STRAND=-1;SYMBOL_SOURCE=VGNC;APPRIS=P1
rs110148404	8	70548332	CC	TT	C	ENSBTAG00000006768	downstream_gene_variant	-	-	-	-	-	IMPACT=MODIFIER;SYMBOL=ENTPD4;BIOTYPE=protein_coding;DISTANCE=1221;STRAND=-1;SYMBOL_SOURCE=VGNC;APPRIS=P1
rs211632500	8	70548362	TT	CC	T	ENSBTAG00000006768	downstream_gene_variant	-	-	-	-	-	IMPACT=MODIFIER;SYMBOL=ENTPD4;BIOTYPE=protein_coding;DISTANCE=1191;STRAND=-1;SYMBOL_SOURCE=VGNC;APPRIS=P1
rs210387221	8	70548873	AA	GG	A	ENSBTAG00000006768	downstream_gene_variant	-	-	-	-	-	IMPACT=MODIFIER;SYMBOL=ENTPD4;BIOTYPE=protein_coding;DISTANCE=680;STRAND=-1;SYMBOL_SOURCE=VGNC;APPRIS=P1
rs207799919	8	70548892	CC	TT	C	ENSBTAG00000006768	downstream_gene_variant	-	-	-	-	-	IMPACT=MODIFIER;SYMBOL=ENTPD4;BIOTYPE=protein_coding;DISTANCE=661;STRAND=-1;SYMBOL_SOURCE=VGNC;APPRIS=P1
rs208605436	8	70548901	AA	GG	A	ENSBTAG00000006768	downstream_gene_variant	-	-	-	-	-	IMPACT=MODIFIER;SYMBOL=ENTPD4;BIOTYPE=protein_coding;DISTANCE=652;STRAND=-1;SYMBOL_SOURCE=VGNC;APPRIS=P1
rs380560607	8	70549300	TT	GG	T	ENSBTAG00000006768	downstream_gene_variant	-	-	-	-	-	IMPACT=MODIFIER;SYMBOL=ENTPD4;BIOTYPE=protein_coding;DISTANCE=253;STRAND=-1;SYMBOL_SOURCE=VGNC;APPRIS=P1
rs110568733	8	70549706	GG	CC	G	ENSBTAG00000006768	3_prime_UTR_variant	4690	-	-	-	-	IMPACT=MODIFIER;SYMBOL=ENTPD4;BIOTYPE=protein_coding;EXON=13/13;STRAND=-1;SYMBOL_SOURCE=VGNC;APPRIS=P1
rs384699535	8	70549747	AA	GG	A	ENSBTAG00000006768	3_prime_UTR_variant	4649	-	-	-	-	IMPACT=MODIFIER;SYMBOL=ENTPD4;BIOTYPE=protein_coding;EXON=13/13;STRAND=-1;SYMBOL_SOURCE=VGNC;APPRIS=P1
rs382749930	8	70550002	GG	AA	G	ENSBTAG00000006768	3_prime_UTR_variant	4394	-	-	-	-	IMPACT=MODIFIER;SYMBOL=ENTPD4;BIOTYPE=protein_coding;EXON=13/13;STRAND=-1;SYMBOL_SOURCE=VGNC;APPRIS=P1
rs110350346	8	70550066	TT	CC	T	ENSBTAG00000006768	3_prime_UTR_variant	4330	-	-	-	-	IMPACT=MODIFIER;SYMBOL=ENTPD4;BIOTYPE=protein_coding;EXON=13/13;STRAND=-1;SYMBOL_SOURCE=VGNC;APPRIS=P1
rs109451102	8	70550359	CC	AA	C	ENSBTAG00000006768	3_prime_UTR_variant	4037	-	-	-	-	IMPACT=MODIFIER;SYMBOL=ENTPD4;BIOTYPE=protein_coding;EXON=13/13;STRAND=-1;SYMBOL_SOURCE=VGNC;APPRIS=P1
rs210369468	8	70550446	AA	GG	A	ENSBTAG00000006768	3_prime_UTR_variant	3950	-	-	-	-	IMPACT=MODIFIER;SYMBOL=ENTPD4;BIOTYPE=protein_coding;EXON=13/13;STRAND=-1;SYMBOL_SOURCE=VGNC;APPRIS=P1
rs208439832	8	70550625	AA	GG	A	ENSBTAG00000006768	3_prime_UTR_variant	3771	-	-	-	-	IMPACT=MODIFIER;SYMBOL=ENTPD4;BIOTYPE=protein_coding;EXON=13/13;STRAND=-1;SYMBOL_SOURCE=VGNC;APPRIS=P1
rs386132358	8	70550764	TT	CC	T	ENSBTAG00000006768	3_prime_UTR_variant	3632	-	-	-	-	IMPACT=MODIFIER;SYMBOL=ENTPD4;BIOTYPE=protein_coding;EXON=13/13;STRAND=-1;SYMBOL_SOURCE=VGNC;APPRIS=P1
rs380687919	8	70550846	GG	AA	G	ENSBTAG00000006768	3_prime_UTR_variant	3550	-	-	-	-	IMPACT=MODIFIER;SYMBOL=ENTPD4;BIOTYPE=protein_coding;EXON=13/13;STRAND=-1;SYMBOL_SOURCE=VGNC;APPRIS=P1
rs380987699	8	70551148	CC	TT	C	ENSBTAG00000006768	3_prime_UTR_variant	3248	-	-	-	-	IMPACT=MODIFIER;SYMBOL=ENTPD4;BIOTYPE=protein_coding;EXON=13/13;STRAND=-1;SYMBOL_SOURCE=VGNC;APPRIS=P1
rs209773978	8	70551746	AA	CC	A	ENSBTAG00000006768	3_prime_UTR_variant	2650	-	-	-	-	IMPACT=MODIFIER;SYMBOL=ENTPD4;BIOTYPE=protein_coding;EXON=13/13;STRAND=-1;SYMBOL_SOURCE=VGNC;APPRIS=P1
rs209023572	8	70552636	TT	CC	T	ENSBTAG00000006768	intron_variant	-	-	-	-	-	IMPACT=MODIFIER;SYMBOL=ENTPD4;BIOTYPE=protein_coding;INTRON=12/12;STRAND=-1;SYMBOL_SOURCE=VGNC;APPRIS=P1
rs108983992	8	70553411	AA	GG	A	ENSBTAG00000006768	intron_variant	-	-	-	-	-	IMPACT=MODIFIER;SYMBOL=ENTPD4;BIOTYPE=protein_coding;INTRON=12/12;STRAND=-1;SYMBOL_SOURCE=VGNC;APPRIS=P1
rs109689906	8	70553413	AA	GG	A	ENSBTAG00000006768	intron_variant	-	-	-	-	-	IMPACT=MODIFIER;SYMBOL=ENTPD4;BIOTYPE=protein_coding;INTRON=12/12;STRAND=-1;SYMBOL_SOURCE=VGNC;APPRIS=P1
rs109008342	8	70553455	CC	TT	C	ENSBTAG00000006768	intron_variant	-	-	-	-	-	IMPACT=MODIFIER;SYMBOL=ENTPD4;BIOTYPE=protein_coding;INTRON=12/12;STRAND=-1;SYMBOL_SOURCE=VGNC;APPRIS=P1
rs110484725	8	70553468	AA	CC	A	ENSBTAG00000006768	intron_variant	-	-	-	-	-	IMPACT=MODIFIER;SYMBOL=ENTPD4;BIOTYPE=protein_coding;INTRON=12/12;STRAND=-1;SYMBOL_SOURCE=VGNC;APPRIS=P1
rs110473346	8	70553503	GG	CC	G	ENSBTAG00000006768	intron_variant	-	-	-	-	-	IMPACT=MODIFIER;SYMBOL=ENTPD4;BIOTYPE=protein_coding;INTRON=12/12;STRAND=-1;SYMBOL_SOURCE=VGNC;APPRIS=P1
rs110198640	8	70553543	GG	CC	G	ENSBTAG00000006768	intron_variant	-	-	-	-	-	IMPACT=MODIFIER;SYMBOL=ENTPD4;BIOTYPE=protein_coding;INTRON=12/12;STRAND=-1;SYMBOL_SOURCE=VGNC;APPRIS=P1
rs109078613	8	70553566	GG	AA	G	ENSBTAG00000006768	intron_variant	-	-	-	-	-	IMPACT=MODIFIER;SYMBOL=ENTPD4;BIOTYPE=protein_coding;INTRON=12/12;STRAND=-1;SYMBOL_SOURCE=VGNC;APPRIS=P1
rs210450027	8	70553582	GG	CC	G	ENSBTAG00000006768	intron_variant	-	-	-	-	-	IMPACT=MODIFIER;SYMBOL=ENTPD4;BIOTYPE=protein_coding;INTRON=12/12;STRAND=-1;SYMBOL_SOURCE=VGNC;APPRIS=P1
rs801359136	8	70553668	GG	AA	G	ENSBTAG00000006768	synonymous_variant	1864	1560	520	Y	taT/taC	IMPACT=LOW;SYMBOL=ENTPD4;BIOTYPE=protein_coding;EXON=12/13;STRAND=-1;SYMBOL_SOURCE=VGNC;APPRIS=P1
rs207907254	8	70553829	GG	AA	G	ENSBTAG00000006768	intron_variant	-	-	-	-	-	IMPACT=MODIFIER;SYMBOL=ENTPD4;BIOTYPE=protein_coding;INTRON=11/12;STRAND=-1;SYMBOL_SOURCE=VGNC;APPRIS=P1
rs209264256	8	70553943	CC	TT	C	ENSBTAG00000006768	intron_variant	-	-	-	-	-	IMPACT=MODIFIER;SYMBOL=ENTPD4;BIOTYPE=protein_coding;INTRON=11/12;STRAND=-1;SYMBOL_SOURCE=VGNC;APPRIS=P1
rs1117162930	8	70553973	AA	TT	A	ENSBTAG00000006768	intron_variant	-	-	-	-	-	IMPACT=MODIFIER;SYMBOL=ENTPD4;BIOTYPE=protein_coding;INTRON=11/12;STRAND=-1;SYMBOL_SOURCE=VGNC;APPRIS=P1
rs797156552	8	70554090	AA	GG	G	ENSBTAG00000006768	intron_variant	-	-	-	-	-	IMPACT=MODIFIER;SYMBOL=ENTPD4;BIOTYPE=protein_coding;INTRON=11/12;STRAND=-1;SYMBOL_SOURCE=VGNC;APPRIS=P1
rs211249672	8	70554275	TT	CC	C	ENSBTAG00000006768	intron_variant	-	-	-	-	-	IMPACT=MODIFIER;SYMBOL=ENTPD4;BIOTYPE=protein_coding;INTRON=11/12;STRAND=-1;SYMBOL_SOURCE=VGNC;APPRIS=P1
rs109882827	8	70556139	AA	GG	A	ENSBTAG00000006768	intron_variant	-	-	-	-	-	IMPACT=MODIFIER;SYMBOL=ENTPD4;BIOTYPE=protein_coding;INTRON=10/12;STRAND=-1;SYMBOL_SOURCE=VGNC;APPRIS=P1
rs109972049	8	70556441	CC	GG	C	ENSBTAG00000006768	intron_variant	-	-	-	-	-	IMPACT=MODIFIER;SYMBOL=ENTPD4;BIOTYPE=protein_coding;INTRON=10/12;STRAND=-1;SYMBOL_SOURCE=VGNC;APPRIS=P1
rs109972049	8	70556441	CC	GG	C	ENSBTAG00000006768	downstream_gene_variant	-	-	-	-	-	IMPACT=MODIFIER;SYMBOL=ENTPD4;BIOTYPE=protein_coding;DISTANCE=4814;STRAND=-1;SYMBOL_SOURCE=VGNC
rs43560677	8	70557225	CC	TT	T	ENSBTAG00000006768	downstream_gene_variant	-	-	-	-	-	IMPACT=MODIFIER;SYMBOL=ENTPD4;BIOTYPE=protein_coding;DISTANCE=4030;STRAND=-1;SYMBOL_SOURCE=VGNC
rs43560677	8	70557225	CC	TT	T	ENSBTAG00000006768	intron_variant	-	-	-	-	-	IMPACT=MODIFIER;SYMBOL=ENTPD4;BIOTYPE=protein_coding;INTRON=9/12;STRAND=-1;SYMBOL_SOURCE=VGNC;APPRIS=P1
rs110135847	8	70562138	CC	TT	C	ENSBTAG00000006768	intron_variant	-	-	-	-	-	IMPACT=MODIFIER;SYMBOL=ENTPD4;BIOTYPE=protein_coding;INTRON=5/6;STRAND=-1;SYMBOL_SOURCE=VGNC
rs110135847	8	70562138	CC	TT	C	ENSBTAG00000006768	intron_variant	-	-	-	-	-	IMPACT=MODIFIER;SYMBOL=ENTPD4;BIOTYPE=protein_coding;INTRON=6/12;STRAND=-1;SYMBOL_SOURCE=VGNC;APPRIS=P1
rs379749270	8	70563673	TT	CC	T	ENSBTAG00000006768	intron_variant	-	-	-	-	-	IMPACT=MODIFIER;SYMBOL=ENTPD4;BIOTYPE=protein_coding;INTRON=6/12;STRAND=-1;SYMBOL_SOURCE=VGNC;APPRIS=P1
rs379749270	8	70563673	TT	CC	T	ENSBTAG00000006768	intron_variant	-	-	-	-	-	IMPACT=MODIFIER;SYMBOL=ENTPD4;BIOTYPE=protein_coding;INTRON=5/6;STRAND=-1;SYMBOL_SOURCE=VGNC
rs135666556	8	70566482	GG	TT	G	ENSBTAG00000006768	intron_variant	-	-	-	-	-	IMPACT=MODIFIER;SYMBOL=ENTPD4;BIOTYPE=protein_coding;INTRON=6/12;STRAND=-1;SYMBOL_SOURCE=VGNC;APPRIS=P1
rs135666556	8	70566482	GG	TT	G	ENSBTAG00000006768	intron_variant	-	-	-	-	-	IMPACT=MODIFIER;SYMBOL=ENTPD4;BIOTYPE=protein_coding;INTRON=5/6;STRAND=-1;SYMBOL_SOURCE=VGNC
rs110428633	8	70568682	CC	TT	C	ENSBTAG00000006768	missense_variant	813	509	170	K/R	aAa/aGa	IMPACT=MODERATE;SYMBOL=ENTPD4;BIOTYPE=protein_coding;EXON=5/13;STRAND=-1;SYMBOL_SOURCE=VGNC;APPRIS=P1;SIFT=tolerated(0.1)
rs110428633	8	70568682	CC	TT	C	ENSBTAG00000006768	missense_variant	536	536	179	K/R	aAa/aGa	IMPACT=MODERATE;SYMBOL=ENTPD4;BIOTYPE=protein_coding;EXON=4/7;STRAND=-1;SYMBOL_SOURCE=VGNC;SIFT=tolerated(0.13)
rs211080213	8	70569409	AA	GG	A	ENSBTAG00000006768	intron_variant	-	-	-	-	-	IMPACT=MODIFIER;SYMBOL=ENTPD4;BIOTYPE=protein_coding;INTRON=3/6;STRAND=-1;SYMBOL_SOURCE=VGNC
rs211080213	8	70569409	AA	GG	A	ENSBTAG00000006768	intron_variant	-	-	-	-	-	IMPACT=MODIFIER;SYMBOL=ENTPD4;BIOTYPE=protein_coding;INTRON=4/12;STRAND=-1;SYMBOL_SOURCE=VGNC;APPRIS=P1
rs210160363	8	70571139	AA	GG	A	ENSBTAG00000006768	intron_variant	-	-	-	-	-	IMPACT=MODIFIER;SYMBOL=ENTPD4;BIOTYPE=protein_coding;INTRON=3/6;STRAND=-1;SYMBOL_SOURCE=VGNC
rs210160363	8	70571139	AA	GG	A	ENSBTAG00000006768	intron_variant	-	-	-	-	-	IMPACT=MODIFIER;SYMBOL=ENTPD4;BIOTYPE=protein_coding;INTRON=4/12;STRAND=-1;SYMBOL_SOURCE=VGNC;APPRIS=P1
rs43559838	8	70571219	GG	CC	G	ENSBTAG00000006768	intron_variant	-	-	-	-	-	IMPACT=MODIFIER;SYMBOL=ENTPD4;BIOTYPE=protein_coding;INTRON=3/6;STRAND=-1;SYMBOL_SOURCE=VGNC
rs43559838	8	70571219	GG	CC	G	ENSBTAG00000006768	intron_variant	-	-	-	-	-	IMPACT=MODIFIER;SYMBOL=ENTPD4;BIOTYPE=protein_coding;INTRON=4/12;STRAND=-1;SYMBOL_SOURCE=VGNC;APPRIS=P1
rs207716575	8	70573227	TT	CC	T	ENSBTAG00000006768	intron_variant	-	-	-	-	-	IMPACT=MODIFIER;SYMBOL=ENTPD4;BIOTYPE=protein_coding;INTRON=3/6;STRAND=-1;SYMBOL_SOURCE=VGNC
rs207716575	8	70573227	TT	CC	T	ENSBTAG00000006768	intron_variant	-	-	-	-	-	IMPACT=MODIFIER;SYMBOL=ENTPD4;BIOTYPE=protein_coding;INTRON=4/12;STRAND=-1;SYMBOL_SOURCE=VGNC;APPRIS=P1
rs43559848	8	70573342	GG	CC	G	ENSBTAG00000006768	intron_variant	-	-	-	-	-	IMPACT=MODIFIER;SYMBOL=ENTPD4;BIOTYPE=protein_coding;INTRON=4/12;STRAND=-1;SYMBOL_SOURCE=VGNC;APPRIS=P1
rs43559848	8	70573342	GG	CC	G	ENSBTAG00000006768	intron_variant	-	-	-	-	-	IMPACT=MODIFIER;SYMBOL=ENTPD4;BIOTYPE=protein_coding;INTRON=3/6;STRAND=-1;SYMBOL_SOURCE=VGNC
rs378787323	8	70573891	AA	CC	A	ENSBTAG00000006768	intron_variant	-	-	-	-	-	IMPACT=MODIFIER;SYMBOL=ENTPD4;BIOTYPE=protein_coding;INTRON=4/12;STRAND=-1;SYMBOL_SOURCE=VGNC;APPRIS=P1
rs378787323	8	70573891	AA	CC	A	ENSBTAG00000006768	intron_variant	-	-	-	-	-	IMPACT=MODIFIER;SYMBOL=ENTPD4;BIOTYPE=protein_coding;INTRON=3/6;STRAND=-1;SYMBOL_SOURCE=VGNC
rs378981407	8	70574421	TT	CC	T	ENSBTAG00000006768	intron_variant	-	-	-	-	-	IMPACT=MODIFIER;SYMBOL=ENTPD4;BIOTYPE=protein_coding;INTRON=4/12;STRAND=-1;SYMBOL_SOURCE=VGNC;APPRIS=P1
rs378981407	8	70574421	TT	CC	T	ENSBTAG00000006768	intron_variant	-	-	-	-	-	IMPACT=MODIFIER;SYMBOL=ENTPD4;BIOTYPE=protein_coding;INTRON=3/6;STRAND=-1;SYMBOL_SOURCE=VGNC
rs209991265	8	70574733	CC	GG	C	ENSBTAG00000006768	intron_variant	-	-	-	-	-	IMPACT=MODIFIER;SYMBOL=ENTPD4;BIOTYPE=protein_coding;INTRON=4/12;STRAND=-1;SYMBOL_SOURCE=VGNC;APPRIS=P1
rs209991265	8	70574733	CC	GG	C	ENSBTAG00000006768	intron_variant	-	-	-	-	-	IMPACT=MODIFIER;SYMBOL=ENTPD4;BIOTYPE=protein_coding;INTRON=3/6;STRAND=-1;SYMBOL_SOURCE=VGNC
rs43559860	8	70577242	TT	CC	T	ENSBTAG00000006768	intron_variant	-	-	-	-	-	IMPACT=MODIFIER;SYMBOL=ENTPD4;BIOTYPE=protein_coding;INTRON=1/12;STRAND=-1;SYMBOL_SOURCE=VGNC;APPRIS=P1
rs43559860	8	70577242	TT	CC	T	ENSBTAG00000006768	upstream_gene_variant	-	-	-	-	-	IMPACT=MODIFIER;SYMBOL=ENTPD4;BIOTYPE=protein_coding;DISTANCE=642;STRAND=-1;SYMBOL_SOURCE=VGNC
rs209227179	8	70579661	AA	GG	A	ENSBTAG00000006768	upstream_gene_variant	-	-	-	-	-	IMPACT=MODIFIER;SYMBOL=ENTPD4;BIOTYPE=protein_coding;DISTANCE=3061;STRAND=-1;SYMBOL_SOURCE=VGNC
rs209227179	8	70579661	AA	GG	A	ENSBTAG00000006768	intron_variant	-	-	-	-	-	IMPACT=MODIFIER;SYMBOL=ENTPD4;BIOTYPE=protein_coding;INTRON=1/12;STRAND=-1;SYMBOL_SOURCE=VGNC;APPRIS=P1
rs383595389	8	70584606	CC	GG	C	ENSBTAG00000006768	intron_variant	-	-	-	-	-	IMPACT=MODIFIER;SYMBOL=ENTPD4;BIOTYPE=protein_coding;INTRON=1/12;STRAND=-1;SYMBOL_SOURCE=VGNC;APPRIS=P1
rs460830732	8	70606484	AA	CC	A	-	intergenic_variant	-	-	-	-	-	IMPACT=MODIFIER
rs385152503	8	70610037	CC	TT	C	-	intergenic_variant	-	-	-	-	-	IMPACT=MODIFIER
rs43563701	8	70632485	TT	GG	T	ENSBTAG00000052721	upstream_gene_variant	-	-	-	-	-	IMPACT=MODIFIER;BIOTYPE=lncRNA;DISTANCE=4201;STRAND=-1
rs43563700	8	70632612	TT	CC	T	ENSBTAG00000052721	upstream_gene_variant	-	-	-	-	-	IMPACT=MODIFIER;BIOTYPE=lncRNA;DISTANCE=4328;STRAND=-1
rs110432990	8	70636046	AA	GG	A	-	intergenic_variant	-	-	-	-	-	IMPACT=MODIFIER
rs209200745	8	70636514	AA	CC	A	-	intergenic_variant	-	-	-	-	-	IMPACT=MODIFIER
rs133561669	8	70639035	TT	CC	T	-	intergenic_variant	-	-	-	-	-	IMPACT=MODIFIER
rs43563643	8	70644999	CC	TT	C	-	intergenic_variant	-	-	-	-	-	IMPACT=MODIFIER
rs110786101	8	70645019	GG	AA	G	-	intergenic_variant	-	-	-	-	-	IMPACT=MODIFIER
rs43563642	8	70645077	AA	GG	A	-	intergenic_variant	-	-	-	-	-	IMPACT=MODIFIER
rs43563636	8	70645753	AA	TT	A	-	intergenic_variant	-	-	-	-	-	IMPACT=MODIFIER
rs43563130	8	70650299	GG	AA	G	-	intergenic_variant	-	-	-	-	-	IMPACT=MODIFIER
rs43563124	8	70650705	TT	CC	T	-	intergenic_variant	-	-	-	-	-	IMPACT=MODIFIER
rs208992781	8	70660209	GG	CC	C	-	intergenic_variant	-	-	-	-	-	IMPACT=MODIFIER
rs108997979	8	70777185	GG	CC	G	-	intergenic_variant	-	-	-	-	-	IMPACT=MODIFIER
rs109115734	8	70778617	CC	GG	C	-	intergenic_variant	-	-	-	-	-	IMPACT=MODIFIER
rs108969092	8	70783119	TT	CC	T	ENSBTAG00000001221	downstream_gene_variant	-	-	-	-	-	IMPACT=MODIFIER;SYMBOL=NKX3-1;BIOTYPE=protein_coding;DISTANCE=4631;STRAND=-1;SYMBOL_SOURCE=VGNC;APPRIS=P1
rs110888340	8	70784892	TT	CC	T	ENSBTAG00000001221	downstream_gene_variant	-	-	-	-	-	IMPACT=MODIFIER;SYMBOL=NKX3-1;BIOTYPE=protein_coding;DISTANCE=2858;STRAND=-1;SYMBOL_SOURCE=VGNC;APPRIS=P1
rs110873308	8	70786343	CC	TT	C	ENSBTAG00000001221	downstream_gene_variant	-	-	-	-	-	IMPACT=MODIFIER;SYMBOL=NKX3-1;BIOTYPE=protein_coding;DISTANCE=1407;STRAND=-1;SYMBOL_SOURCE=VGNC;APPRIS=P1
rs136669563	8	70791746	CC	TT	T	ENSBTAG00000001221	upstream_gene_variant	-	-	-	-	-	IMPACT=MODIFIER;SYMBOL=NKX3-1;BIOTYPE=protein_coding;DISTANCE=139;STRAND=-1;SYMBOL_SOURCE=VGNC;APPRIS=P1
rs384090859	8	70797189	CC	TT	T	-	intergenic_variant	-	-	-	-	-	IMPACT=MODIFIER
rs211143982	8	70797466	GG	TT	T	-	intergenic_variant	-	-	-	-	-	IMPACT=MODIFIER
rs133408715	8	70797596	TT	CC	C	-	intergenic_variant	-	-	-	-	-	IMPACT=MODIFIER
rs109770336	8	70798414	GG	AA	G	-	intergenic_variant	-	-	-	-	-	IMPACT=MODIFIER
rs211304234	8	70800131	AA	GG	G	-	intergenic_variant	-	-	-	-	-	IMPACT=MODIFIER
rs108989574	8	70806766	CC	TT	C	-	intergenic_variant	-	-	-	-	-	IMPACT=MODIFIER
rs208303127	8	70811266	CC	GG	G	-	intergenic_variant	-	-	-	-	-	IMPACT=MODIFIER
rs209596296	8	70811326	AA	GG	G	-	intergenic_variant	-	-	-	-	-	IMPACT=MODIFIER
rs382085270	8	70812038	CC	TT	T	-	intergenic_variant	-	-	-	-	-	IMPACT=MODIFIER
rs109021493	8	70831347	GG	AA	G	ENSBTAG00000014008	upstream_gene_variant	-	-	-	-	-	IMPACT=MODIFIER;SYMBOL=NKX2-6;BIOTYPE=protein_coding;DISTANCE=3306;STRAND=-1;SYMBOL_SOURCE=VGNC;APPRIS=P1
rs385311523	8	70844216	TT	CC	T	-	intergenic_variant	-	-	-	-	-	IMPACT=MODIFIER
rs457337968	8	70850660	TT	CC	T	-	intergenic_variant	-	-	-	-	-	IMPACT=MODIFIER
rs378534909	8	70860753	TT	GG	T	-	intergenic_variant	-	-	-	-	-	IMPACT=MODIFIER
rs379400174	8	70861574	CC	TT	C	-	intergenic_variant	-	-	-	-	-	IMPACT=MODIFIER
rs135018695	8	70863792	GG	AA	G	-	intergenic_variant	-	-	-	-	-	IMPACT=MODIFIER
8:70875708	8	70875708	GG	AA	NA	NA	NA	NA	NA	NA	NA	NA	NA
rs382434891	8	70898420	AA	GG	A	-	intergenic_variant	-	-	-	-	-	IMPACT=MODIFIER
rs43562106	8	70899875	GG	AA	A	-	intergenic_variant	-	-	-	-	-	IMPACT=MODIFIER
rs378612361	8	70902762	CC	TT	C	-	intergenic_variant	-	-	-	-	-	IMPACT=MODIFIER
rs384528381	8	70951751	GG	AA	G	-	intergenic_variant	-	-	-	-	-	IMPACT=MODIFIER
rs134381649	8	70952260	GG	AA	G	-	intergenic_variant	-	-	-	-	-	IMPACT=MODIFIER
rs385470625	8	70953405	CC	GG	C	-	intergenic_variant	-	-	-	-	-	IMPACT=MODIFIER
rs384459733	8	70956402	TT	CC	T	ENSBTAG00000051369	upstream_gene_variant	-	-	-	-	-	IMPACT=MODIFIER;BIOTYPE=protein_coding;DISTANCE=2593;STRAND=1;APPRIS=P1
rs478841041	8	70956483	GG	TT	G	ENSBTAG00000051369	upstream_gene_variant	-	-	-	-	-	IMPACT=MODIFIER;BIOTYPE=protein_coding;DISTANCE=2512;STRAND=1;APPRIS=P1
rs381496262	8	70958819	AA	GG	A	ENSBTAG00000051369	upstream_gene_variant	-	-	-	-	-	IMPACT=MODIFIER;BIOTYPE=protein_coding;DISTANCE=176;STRAND=1;APPRIS=P1
rs380447763	8	70962990	AA	GG	A	ENSBTAG00000051369	intron_variant	-	-	-	-	-	IMPACT=MODIFIER;BIOTYPE=protein_coding;INTRON=7/19;STRAND=1;APPRIS=P1
rs382463071	8	70965415	AA	GG	A	ENSBTAG00000051369	intron_variant	-	-	-	-	-	IMPACT=MODIFIER;BIOTYPE=protein_coding;INTRON=9/19;STRAND=1;APPRIS=P1
rs378407498	8	70967918	GG	AA	G	ENSBTAG00000051369	intron_variant	-	-	-	-	-	IMPACT=MODIFIER;BIOTYPE=protein_coding;INTRON=10/19;STRAND=1;APPRIS=P1
rs379986448	8	70970657	CC	TT	C	ENSBTAG00000051369	intron_variant	-	-	-	-	-	IMPACT=MODIFIER;BIOTYPE=protein_coding;INTRON=14/19;STRAND=1;APPRIS=P1
rs381643181	8	70972120	GG	AA	G	ENSBTAG00000051369	intron_variant	-	-	-	-	-	IMPACT=MODIFIER;BIOTYPE=protein_coding;INTRON=14/19;STRAND=1;APPRIS=P1
rs384772258	8	70982093	TT	GG	T	ENSBTAG00000051369	intron_variant	-	-	-	-	-	IMPACT=MODIFIER;BIOTYPE=protein_coding;INTRON=18/19;STRAND=1;APPRIS=P1
rs384772258	8	70982093	TT	GG	T	ENSBTAG00000001687	intron_variant	-	-	-	-	-	IMPACT=MODIFIER;SYMBOL=STC1;BIOTYPE=protein_coding;INTRON=3/3;STRAND=-1;SYMBOL_SOURCE=VGNC;APPRIS=P1
rs379932270	8	70983115	CC	TT	C	ENSBTAG00000001687	intron_variant	-	-	-	-	-	IMPACT=MODIFIER;SYMBOL=STC1;BIOTYPE=protein_coding;INTRON=3/3;STRAND=-1;SYMBOL_SOURCE=VGNC;APPRIS=P1
rs379932270	8	70983115	CC	TT	C	ENSBTAG00000051369	intron_variant	-	-	-	-	-	IMPACT=MODIFIER;BIOTYPE=protein_coding;INTRON=19/19;STRAND=1;APPRIS=P1
rs378351086	8	70986659	CC	TT	C	ENSBTAG00000051369	downstream_gene_variant	-	-	-	-	-	IMPACT=MODIFIER;BIOTYPE=protein_coding;DISTANCE=2728;STRAND=1;APPRIS=P1
rs378351086	8	70986659	CC	TT	C	ENSBTAG00000001687	intron_variant	-	-	-	-	-	IMPACT=MODIFIER;SYMBOL=STC1;BIOTYPE=protein_coding;INTRON=3/3;STRAND=-1;SYMBOL_SOURCE=VGNC;APPRIS=P1
rs382965583	8	70988498	TT	GG	T	ENSBTAG00000001687	intron_variant	-	-	-	-	-	IMPACT=MODIFIER;SYMBOL=STC1;BIOTYPE=protein_coding;INTRON=1/3;STRAND=-1;SYMBOL_SOURCE=VGNC;APPRIS=P1
rs382965583	8	70988498	TT	GG	T	ENSBTAG00000051369	downstream_gene_variant	-	-	-	-	-	IMPACT=MODIFIER;BIOTYPE=protein_coding;DISTANCE=4567;STRAND=1;APPRIS=P1
rs382366527	8	70991658	AA	GG	A	ENSBTAG00000001687	upstream_gene_variant	-	-	-	-	-	IMPACT=MODIFIER;SYMBOL=STC1;BIOTYPE=protein_coding;DISTANCE=985;STRAND=-1;SYMBOL_SOURCE=VGNC;APPRIS=P1
rs110515621	8	70997446	TT	GG	T	-	intergenic_variant	-	-	-	-	-	IMPACT=MODIFIER
rs109565091	8	70997470	AA	GG	A	-	intergenic_variant	-	-	-	-	-	IMPACT=MODIFIER
rs207552216	8	70998653	AA	GG	A	-	intergenic_variant	-	-	-	-	-	IMPACT=MODIFIER
rs110857348	8	70999456	GG	AA	G	-	intergenic_variant	-	-	-	-	-	IMPACT=MODIFIER
rs109620280	8	71006887	GG	AA	G	-	intergenic_variant	-	-	-	-	-	IMPACT=MODIFIER
rs379047407	8	71008935	TT	CC	T	ENSBTAG00000048755	downstream_gene_variant	-	-	-	-	-	IMPACT=MODIFIER;BIOTYPE=protein_coding;DISTANCE=3570;STRAND=-1;APPRIS=P1
rs381046904	8	71013287	AA	GG	A	ENSBTAG00000048755	upstream_gene_variant	-	-	-	-	-	IMPACT=MODIFIER;BIOTYPE=protein_coding;DISTANCE=270;STRAND=-1;APPRIS=P1
rs110967093	8	71013733	GG	AA	G	ENSBTAG00000048755	upstream_gene_variant	-	-	-	-	-	IMPACT=MODIFIER;BIOTYPE=protein_coding;DISTANCE=716;STRAND=-1;APPRIS=P1
rs110551370	8	71014720	GG	TT	G	ENSBTAG00000048755	upstream_gene_variant	-	-	-	-	-	IMPACT=MODIFIER;BIOTYPE=protein_coding;DISTANCE=1703;STRAND=-1;APPRIS=P1
rs110877363	8	71017453	CC	TT	C	ENSBTAG00000048755	upstream_gene_variant	-	-	-	-	-	IMPACT=MODIFIER;BIOTYPE=protein_coding;DISTANCE=4436;STRAND=-1;APPRIS=P1
rs135117643	8	71022968	GG	AA	G	-	intergenic_variant	-	-	-	-	-	IMPACT=MODIFIER
rs385819615	8	71023395	AA	TT	A	-	intergenic_variant	-	-	-	-	-	IMPACT=MODIFIER
rs380138339	8	71025788	TT	CC	T	-	intergenic_variant	-	-	-	-	-	IMPACT=MODIFIER
rs467770275	8	71029243	AA	CC	A	-	intergenic_variant	-	-	-	-	-	IMPACT=MODIFIER
rs380299586	8	71032030	GG	AA	G	-	intergenic_variant	-	-	-	-	-	IMPACT=MODIFIER
rs383083316	8	71032868	GG	AA	G	-	intergenic_variant	-	-	-	-	-	IMPACT=MODIFIER
rs381429865	8	71033046	AA	GG	A	-	intergenic_variant	-	-	-	-	-	IMPACT=MODIFIER
rs111029888	8	71036429	GG	TT	G	-	intergenic_variant	-	-	-	-	-	IMPACT=MODIFIER
rs379154350	8	71041229	GG	TT	G	-	intergenic_variant	-	-	-	-	-	IMPACT=MODIFIER
rs378779841	8	71044155	TT	CC	T	-	intergenic_variant	-	-	-	-	-	IMPACT=MODIFIER
rs380157905	8	71047588	TT	CC	T	-	intergenic_variant	-	-	-	-	-	IMPACT=MODIFIER
rs380395324	8	71055680	GG	CC	G	-	intergenic_variant	-	-	-	-	-	IMPACT=MODIFIER
rs458927895	8	71060718	GG	AA	G	-	intergenic_variant	-	-	-	-	-	IMPACT=MODIFIER
rs382875293	8	71062439	TT	CC	T	-	intergenic_variant	-	-	-	-	-	IMPACT=MODIFIER
rs384017387	8	71063560	GG	AA	G	-	intergenic_variant	-	-	-	-	-	IMPACT=MODIFIER
rs378764755	8	71064933	TT	GG	T	-	intergenic_variant	-	-	-	-	-	IMPACT=MODIFIER
rs209748380	8	71067502	AA	GG	A	-	intergenic_variant	-	-	-	-	-	IMPACT=MODIFIER
rs380960525	8	71068818	GG	CC	G	-	intergenic_variant	-	-	-	-	-	IMPACT=MODIFIER
rs384547143	8	71070516	CC	GG	C	-	intergenic_variant	-	-	-	-	-	IMPACT=MODIFIER
rs379504101	8	71070521	AA	GG	A	-	intergenic_variant	-	-	-	-	-	IMPACT=MODIFIER
rs876285279	8	71070531	TT	CC	T	-	intergenic_variant	-	-	-	-	-	IMPACT=MODIFIER
rs1117746459	8	71070533	TT	GG	T	-	intergenic_variant	-	-	-	-	-	IMPACT=MODIFIER
rs876422394	8	71070546	CC	TT	C	-	intergenic_variant	-	-	-	-	-	IMPACT=MODIFIER
rs382057991	8	71070998	CC	TT	C	-	intergenic_variant	-	-	-	-	-	IMPACT=MODIFIER
rs380313053	8	71071985	TT	AA	T	-	intergenic_variant	-	-	-	-	-	IMPACT=MODIFIER
rs384032507	8	71076788	GG	AA	G	-	intergenic_variant	-	-	-	-	-	IMPACT=MODIFIER
rs381199768	8	71087997	AA	GG	A	-	intergenic_variant	-	-	-	-	-	IMPACT=MODIFIER
rs380339981	8	71103074	GG	AA	G	-	intergenic_variant	-	-	-	-	-	IMPACT=MODIFIER
rs384705848	8	71122578	CC	TT	C	-	intergenic_variant	-	-	-	-	-	IMPACT=MODIFIER
rs383184754	8	71124017	AA	GG	A	-	intergenic_variant	-	-	-	-	-	IMPACT=MODIFIER
rs209200387	8	71127106	TT	AA	T	-	intergenic_variant	-	-	-	-	-	IMPACT=MODIFIER
rs474718308	8	71128997	TT	CC	T	-	intergenic_variant	-	-	-	-	-	IMPACT=MODIFIER
rs382164003	8	71131636	AA	TT	A	-	intergenic_variant	-	-	-	-	-	IMPACT=MODIFIER
rs384033073	8	71137506	TT	CC	T	-	intergenic_variant	-	-	-	-	-	IMPACT=MODIFIER
rs475163511	8	71138788	AA	GG	A	-	intergenic_variant	-	-	-	-	-	IMPACT=MODIFIER
rs381648063	8	71142171	CC	TT	C	-	intergenic_variant	-	-	-	-	-	IMPACT=MODIFIER
rs110212124	8	71143305	GG	AA	G	-	intergenic_variant	-	-	-	-	-	IMPACT=MODIFIER
rs211318594	8	71143743	TT	CC	T	-	intergenic_variant	-	-	-	-	-	IMPACT=MODIFIER
rs382697756	8	71143844	AA	GG	A	-	intergenic_variant	-	-	-	-	-	IMPACT=MODIFIER
rs377991470	8	71144046	CC	AA	C	-	intergenic_variant	-	-	-	-	-	IMPACT=MODIFIER
rs384198278	8	71144476	GG	AA	G	-	intergenic_variant	-	-	-	-	-	IMPACT=MODIFIER
rs382627135	8	71145644	TT	CC	T	-	intergenic_variant	-	-	-	-	-	IMPACT=MODIFIER
rs385939060	8	71145664	AA	TT	A	-	intergenic_variant	-	-	-	-	-	IMPACT=MODIFIER
rs136595977	8	71147039	AA	GG	A	-	intergenic_variant	-	-	-	-	-	IMPACT=MODIFIER
rs208130569	8	71151121	GG	AA	G	-	intergenic_variant	-	-	-	-	-	IMPACT=MODIFIER
rs207910299	8	71152372	AA	TT	A	-	intergenic_variant	-	-	-	-	-	IMPACT=MODIFIER
rs379612979	8	71156758	TT	GG	T	-	intergenic_variant	-	-	-	-	-	IMPACT=MODIFIER
rs381460866	8	71156759	CC	AA	C	-	intergenic_variant	-	-	-	-	-	IMPACT=MODIFIER
rs211334157	8	71157876	GG	AA	G	-	intergenic_variant	-	-	-	-	-	IMPACT=MODIFIER
rs384712307	8	71176289	CC	GG	C	-	intergenic_variant	-	-	-	-	-	IMPACT=MODIFIER
rs133013612	8	71176466	AA	GG	A	-	intergenic_variant	-	-	-	-	-	IMPACT=MODIFIER
rs384378785	8	71180374	AA	GG	A	-	intergenic_variant	-	-	-	-	-	IMPACT=MODIFIER
rs480007295	8	71181300	GG	AA	G	-	intergenic_variant	-	-	-	-	-	IMPACT=MODIFIER
rs517660187	8	71183879	AA	CC	A	-	intergenic_variant	-	-	-	-	-	IMPACT=MODIFIER
rs377899587	8	71191959	TT	CC	T	-	intergenic_variant	-	-	-	-	-	IMPACT=MODIFIER
rs381544945	8	71200091	AA	TT	A	-	intergenic_variant	-	-	-	-	-	IMPACT=MODIFIER
rs382555899	8	71210967	GG	AA	G	-	intergenic_variant	-	-	-	-	-	IMPACT=MODIFIER
rs381141443	8	71213419	AA	TT	A	-	intergenic_variant	-	-	-	-	-	IMPACT=MODIFIER
rs378190395	8	71220573	AA	GG	A	-	intergenic_variant	-	-	-	-	-	IMPACT=MODIFIER
rs380636499	8	71228023	AA	GG	A	-	intergenic_variant	-	-	-	-	-	IMPACT=MODIFIER
rs382696574	8	71231571	CC	TT	C	-	intergenic_variant	-	-	-	-	-	IMPACT=MODIFIER
rs134838171	8	71233052	GG	TT	G	-	intergenic_variant	-	-	-	-	-	IMPACT=MODIFIER
rs137613422	8	71233053	AA	TT	A	-	intergenic_variant	-	-	-	-	-	IMPACT=MODIFIER
rs133248416	8	71233060	TT	GG	T	-	intergenic_variant	-	-	-	-	-	IMPACT=MODIFIER
rs110494435	8	71238930	GG	AA	G	-	intergenic_variant	-	-	-	-	-	IMPACT=MODIFIER
rs109520310	8	71239273	AA	GG	A	-	intergenic_variant	-	-	-	-	-	IMPACT=MODIFIER
rs384555979	8	71241499	CC	TT	C	-	intergenic_variant	-	-	-	-	-	IMPACT=MODIFIER
rs208967478	8	71244818	GG	AA	G	-	intergenic_variant	-	-	-	-	-	IMPACT=MODIFIER
rs384603197	8	71246274	GG	TT	G	-	intergenic_variant	-	-	-	-	-	IMPACT=MODIFIER
rs383003233	8	71251228	CC	TT	C	-	intergenic_variant	-	-	-	-	-	IMPACT=MODIFIER
rs109838174	8	71256828	AA	GG	A	-	intergenic_variant	-	-	-	-	-	IMPACT=MODIFIER
rs109907474	8	71260515	TT	CC	T	-	intergenic_variant	-	-	-	-	-	IMPACT=MODIFIER
rs109263892	8	71266881	CC	AA	C	-	intergenic_variant	-	-	-	-	-	IMPACT=MODIFIER
rs110899657	8	71267014	CC	TT	C	-	intergenic_variant	-	-	-	-	-	IMPACT=MODIFIER
rs109193505	8	71267034	AA	GG	A	-	intergenic_variant	-	-	-	-	-	IMPACT=MODIFIER
rs383217171	8	71267672	GG	AA	G	-	intergenic_variant	-	-	-	-	-	IMPACT=MODIFIER
rs134714471	8	71273320	AA	GG	A	-	intergenic_variant	-	-	-	-	-	IMPACT=MODIFIER
rs208380924	8	71278269	CC	TT	C	-	intergenic_variant	-	-	-	-	-	IMPACT=MODIFIER
rs209788691	8	71278328	CC	GG	C	-	intergenic_variant	-	-	-	-	-	IMPACT=MODIFIER
rs386115250	8	71284910	TT	CC	T	-	intergenic_variant	-	-	-	-	-	IMPACT=MODIFIER
rs380549431	8	71286808	TT	AA	T	-	intergenic_variant	-	-	-	-	-	IMPACT=MODIFIER
rs381266612	8	71294452	AA	GG	A	-	intergenic_variant	-	-	-	-	-	IMPACT=MODIFIER
rs384717795	8	71294545	CC	TT	C	-	intergenic_variant	-	-	-	-	-	IMPACT=MODIFIER
rs379119974	8	71295171	TT	CC	T	-	intergenic_variant	-	-	-	-	-	IMPACT=MODIFIER
rs527011182	8	71299349	AA	GG	A	-	intergenic_variant	-	-	-	-	-	IMPACT=MODIFIER
rs798687153	8	71319454	TT	CC	T	-	intergenic_variant	-	-	-	-	-	IMPACT=MODIFIER
rs800145770	8	71319462	AA	TT	A	-	intergenic_variant	-	-	-	-	-	IMPACT=MODIFIER
rs800601976	8	71319469	GG	AA	G	-	intergenic_variant	-	-	-	-	-	IMPACT=MODIFIER
rs380605995	8	71319479	AA	CC	A	-	intergenic_variant	-	-	-	-	-	IMPACT=MODIFIER
rs445013804	8	71320347	CC	TT	C	-	intergenic_variant	-	-	-	-	-	IMPACT=MODIFIER
rs386099498	8	71321912	TT	AA	T	-	intergenic_variant	-	-	-	-	-	IMPACT=MODIFIER
rs383334788	8	71322662	CC	TT	C	-	intergenic_variant	-	-	-	-	-	IMPACT=MODIFIER
rs381385862	8	71324249	AA	GG	A	-	intergenic_variant	-	-	-	-	-	IMPACT=MODIFIER
rs383355078	8	71324254	TT	CC	T	-	intergenic_variant	-	-	-	-	-	IMPACT=MODIFIER
rs378105970	8	71324258	AA	CC	A	-	intergenic_variant	-	-	-	-	-	IMPACT=MODIFIER
rs381049817	8	71324406	TT	CC	T	-	intergenic_variant	-	-	-	-	-	IMPACT=MODIFIER
rs384727712	8	71324533	GG	AA	G	-	intergenic_variant	-	-	-	-	-	IMPACT=MODIFIER
rs209855687	8	71325006	CC	TT	C	-	intergenic_variant	-	-	-	-	-	IMPACT=MODIFIER
rs381319749	8	71325062	GG	CC	G	-	intergenic_variant	-	-	-	-	-	IMPACT=MODIFIER
rs385111473	8	71325123	AA	CC	A	-	intergenic_variant	-	-	-	-	-	IMPACT=MODIFIER
rs380059502	8	71325131	CC	TT	C	-	intergenic_variant	-	-	-	-	-	IMPACT=MODIFIER
rs211312057	8	71325197	TT	CC	T	-	intergenic_variant	-	-	-	-	-	IMPACT=MODIFIER
rs208773046	8	71325234	AA	GG	A	-	intergenic_variant	-	-	-	-	-	IMPACT=MODIFIER
rs379228648	8	71325334	AA	CC	A	-	intergenic_variant	-	-	-	-	-	IMPACT=MODIFIER
rs134458566	8	71325544	TT	GG	T	-	intergenic_variant	-	-	-	-	-	IMPACT=MODIFIER
rs208971856	8	71325630	TT	GG	T	-	intergenic_variant	-	-	-	-	-	IMPACT=MODIFIER
rs210869376	8	71325724	TT	CC	T	-	intergenic_variant	-	-	-	-	-	IMPACT=MODIFIER
rs207621376	8	71325753	CC	TT	C	-	intergenic_variant	-	-	-	-	-	IMPACT=MODIFIER
rs383830157	8	71326013	CC	TT	C	-	intergenic_variant	-	-	-	-	-	IMPACT=MODIFIER
rs208914900	8	71326172	TT	CC	T	-	intergenic_variant	-	-	-	-	-	IMPACT=MODIFIER
rs210831222	8	71326369	AA	GG	A	-	intergenic_variant	-	-	-	-	-	IMPACT=MODIFIER
rs378183526	8	71326419	GG	CC	G	-	intergenic_variant	-	-	-	-	-	IMPACT=MODIFIER
rs381299863	8	71326560	TT	AA	T	-	intergenic_variant	-	-	-	-	-	IMPACT=MODIFIER
rs384548374	8	71326643	CC	TT	C	-	intergenic_variant	-	-	-	-	-	IMPACT=MODIFIER
rs378694903	8	71326764	CC	TT	C	-	intergenic_variant	-	-	-	-	-	IMPACT=MODIFIER
rs207774575	8	71326871	CC	TT	C	-	intergenic_variant	-	-	-	-	-	IMPACT=MODIFIER
rs452014584	8	71326918	CC	AA	C	-	intergenic_variant	-	-	-	-	-	IMPACT=MODIFIER
rs385266688	8	71326979	GG	AA	G	-	intergenic_variant	-	-	-	-	-	IMPACT=MODIFIER
rs379267935	8	71327015	TT	CC	T	-	intergenic_variant	-	-	-	-	-	IMPACT=MODIFIER
rs382869724	8	71327061	GG	AA	G	-	intergenic_variant	-	-	-	-	-	IMPACT=MODIFIER
rs384204968	8	71327238	AA	GG	A	-	intergenic_variant	-	-	-	-	-	IMPACT=MODIFIER
rs379238399	8	71327241	GG	AA	G	-	intergenic_variant	-	-	-	-	-	IMPACT=MODIFIER
rs381869800	8	71327251	GG	TT	G	-	intergenic_variant	-	-	-	-	-	IMPACT=MODIFIER
rs385195541	8	71327505	TT	AA	T	-	intergenic_variant	-	-	-	-	-	IMPACT=MODIFIER
rs380193931	8	71327584	GG	AA	G	-	intergenic_variant	-	-	-	-	-	IMPACT=MODIFIER
rs382395158	8	71327593	GG	AA	G	-	intergenic_variant	-	-	-	-	-	IMPACT=MODIFIER
rs386064914	8	71327617	CC	TT	C	-	intergenic_variant	-	-	-	-	-	IMPACT=MODIFIER
rs450218813	8	71327635	GG	AA	G	-	intergenic_variant	-	-	-	-	-	IMPACT=MODIFIER
rs380135932	8	71327696	AA	CC	A	-	intergenic_variant	-	-	-	-	-	IMPACT=MODIFIER
rs384007021	8	71327738	CC	AA	C	-	intergenic_variant	-	-	-	-	-	IMPACT=MODIFIER
rs378152657	8	71327797	GG	CC	G	-	intergenic_variant	-	-	-	-	-	IMPACT=MODIFIER
rs380555037	8	71327838	CC	AA	C	-	intergenic_variant	-	-	-	-	-	IMPACT=MODIFIER
rs434380269	8	71327850	AA	GG	A	-	intergenic_variant	-	-	-	-	-	IMPACT=MODIFIER
rs454776161	8	71327869	TT	CC	T	-	intergenic_variant	-	-	-	-	-	IMPACT=MODIFIER
rs377839969	8	71327988	CC	TT	C	-	intergenic_variant	-	-	-	-	-	IMPACT=MODIFIER
rs381345491	8	71328095	CC	AA	C	-	intergenic_variant	-	-	-	-	-	IMPACT=MODIFIER
rs384434665	8	71328106	AA	GG	A	-	intergenic_variant	-	-	-	-	-	IMPACT=MODIFIER
rs458931391	8	71328130	AA	GG	A	-	intergenic_variant	-	-	-	-	-	IMPACT=MODIFIER
rs472589696	8	71328140	TT	CC	T	-	intergenic_variant	-	-	-	-	-	IMPACT=MODIFIER
rs441203199	8	71328149	GG	TT	G	-	intergenic_variant	-	-	-	-	-	IMPACT=MODIFIER
rs461625121	8	71328154	CC	TT	C	-	intergenic_variant	-	-	-	-	-	IMPACT=MODIFIER
rs378726166	8	71328216	TT	CC	T	-	intergenic_variant	-	-	-	-	-	IMPACT=MODIFIER
rs381194153	8	71328224	GG	AA	G	-	intergenic_variant	-	-	-	-	-	IMPACT=MODIFIER
rs384696057	8	71328536	AA	GG	A	-	intergenic_variant	-	-	-	-	-	IMPACT=MODIFIER
rs382105865	8	71328609	TT	CC	T	-	intergenic_variant	-	-	-	-	-	IMPACT=MODIFIER
rs378786342	8	71328833	AA	GG	A	-	intergenic_variant	-	-	-	-	-	IMPACT=MODIFIER
rs382351164	8	71328969	GG	CC	G	-	intergenic_variant	-	-	-	-	-	IMPACT=MODIFIER
rs381127664	8	71329159	GG	AA	G	-	intergenic_variant	-	-	-	-	-	IMPACT=MODIFIER
rs381416220	8	71330572	AA	GG	A	-	intergenic_variant	-	-	-	-	-	IMPACT=MODIFIER
rs384200448	8	71330576	AA	GG	A	-	intergenic_variant	-	-	-	-	-	IMPACT=MODIFIER
rs379415866	8	71330584	AA	GG	A	-	intergenic_variant	-	-	-	-	-	IMPACT=MODIFIER
8:71330591	8	71330591	CC	TT	NA	NA	NA	NA	NA	NA	NA	NA	NA
8:71330730	8	71330730	GG	AA	NA	NA	NA	NA	NA	NA	NA	NA	NA
rs475056358	8	71330952	CC	TT	C	-	intergenic_variant	-	-	-	-	-	IMPACT=MODIFIER
rs379506413	8	71330977	GG	AA	G	-	intergenic_variant	-	-	-	-	-	IMPACT=MODIFIER
rs386103942	8	71331045	GG	AA	G	-	intergenic_variant	-	-	-	-	-	IMPACT=MODIFIER
rs382525453	8	71332784	CC	TT	C	-	intergenic_variant	-	-	-	-	-	IMPACT=MODIFIER
rs377809853	8	71334173	CC	GG	C	-	intergenic_variant	-	-	-	-	-	IMPACT=MODIFIER
rs385074619	8	71334391	AA	GG	A	-	intergenic_variant	-	-	-	-	-	IMPACT=MODIFIER
rs378754094	8	71334597	CC	TT	C	-	intergenic_variant	-	-	-	-	-	IMPACT=MODIFIER
rs381797084	8	71334614	GG	AA	G	-	intergenic_variant	-	-	-	-	-	IMPACT=MODIFIER
rs456240231	8	71334744	AA	TT	A	-	intergenic_variant	-	-	-	-	-	IMPACT=MODIFIER
rs380125243	8	71335268	GG	AA	G	-	intergenic_variant	-	-	-	-	-	IMPACT=MODIFIER
rs382839645	8	71335273	AA	TT	A	-	intergenic_variant	-	-	-	-	-	IMPACT=MODIFIER
rs378668875	8	71335322	GG	AA	G	-	intergenic_variant	-	-	-	-	-	IMPACT=MODIFIER
rs381523473	8	71335354	TT	CC	T	-	intergenic_variant	-	-	-	-	-	IMPACT=MODIFIER
rs383866845	8	71335409	CC	TT	C	-	intergenic_variant	-	-	-	-	-	IMPACT=MODIFIER
rs381423540	8	71335460	GG	AA	G	-	intergenic_variant	-	-	-	-	-	IMPACT=MODIFIER
rs384210656	8	71335496	CC	TT	C	-	intergenic_variant	-	-	-	-	-	IMPACT=MODIFIER
rs381281966	8	71335549	AA	GG	A	-	intergenic_variant	-	-	-	-	-	IMPACT=MODIFIER
rs383863768	8	71335621	CC	TT	C	-	intergenic_variant	-	-	-	-	-	IMPACT=MODIFIER
rs379808689	8	71335644	AA	GG	A	-	intergenic_variant	-	-	-	-	-	IMPACT=MODIFIER
rs382398013	8	71335650	CC	TT	C	-	intergenic_variant	-	-	-	-	-	IMPACT=MODIFIER
rs386094434	8	71335668	TT	CC	T	-	intergenic_variant	-	-	-	-	-	IMPACT=MODIFIER
rs379480939	8	71335697	GG	AA	G	-	intergenic_variant	-	-	-	-	-	IMPACT=MODIFIER
rs382990390	8	71335719	TT	GG	T	-	intergenic_variant	-	-	-	-	-	IMPACT=MODIFIER
rs385709070	8	71335752	TT	CC	T	-	intergenic_variant	-	-	-	-	-	IMPACT=MODIFIER
rs380089026	8	71335760	CC	TT	C	-	intergenic_variant	-	-	-	-	-	IMPACT=MODIFIER
rs383306810	8	71335761	CC	TT	C	-	intergenic_variant	-	-	-	-	-	IMPACT=MODIFIER
rs380185400	8	71335892	CC	GG	C	-	intergenic_variant	-	-	-	-	-	IMPACT=MODIFIER
rs383701807	8	71335935	TT	GG	T	-	intergenic_variant	-	-	-	-	-	IMPACT=MODIFIER
rs378663432	8	71335988	AA	GG	A	-	intergenic_variant	-	-	-	-	-	IMPACT=MODIFIER
rs381392327	8	71336061	TT	CC	T	-	intergenic_variant	-	-	-	-	-	IMPACT=MODIFIER
rs383649045	8	71336062	GG	AA	G	-	intergenic_variant	-	-	-	-	-	IMPACT=MODIFIER
rs381057178	8	71336156	CC	TT	C	-	intergenic_variant	-	-	-	-	-	IMPACT=MODIFIER
rs459215197	8	71336263	GG	TT	G	-	intergenic_variant	-	-	-	-	-	IMPACT=MODIFIER
rs1114678714	8	71336556	AA	GG	A	-	intergenic_variant	-	-	-	-	-	IMPACT=MODIFIER
8:71336568	8	71336568	TT	CC	NA	NA	NA	NA	NA	NA	NA	NA	NA
rs799854775	8	71336628	GG	CC	G	-	intergenic_variant	-	-	-	-	-	IMPACT=MODIFIER
rs1115601584	8	71336660	GG	TT	G	-	intergenic_variant	-	-	-	-	-	IMPACT=MODIFIER
rs445613569	8	71336792	AA	GG	A	-	intergenic_variant	-	-	-	-	-	IMPACT=MODIFIER
rs466064095	8	71336800	AA	GG	A	-	intergenic_variant	-	-	-	-	-	IMPACT=MODIFIER
rs434716502	8	71336812	TT	GG	T	-	intergenic_variant	-	-	-	-	-	IMPACT=MODIFIER
rs454708089	8	71336821	CC	TT	C	-	intergenic_variant	-	-	-	-	-	IMPACT=MODIFIER
rs436997249	8	71336895	TT	AA	T	-	intergenic_variant	-	-	-	-	-	IMPACT=MODIFIER
rs456591929	8	71336934	GG	TT	G	-	intergenic_variant	-	-	-	-	-	IMPACT=MODIFIER
rs521157923	8	71336961	AA	TT	A	-	intergenic_variant	-	-	-	-	-	IMPACT=MODIFIER
rs438759551	8	71336962	TT	CC	T	-	intergenic_variant	-	-	-	-	-	IMPACT=MODIFIER
rs458916073	8	71336969	CC	GG	C	-	intergenic_variant	-	-	-	-	-	IMPACT=MODIFIER
rs472927574	8	71337023	AA	CC	A	-	intergenic_variant	-	-	-	-	-	IMPACT=MODIFIER
rs385033135	8	71337218	GG	AA	G	-	intergenic_variant	-	-	-	-	-	IMPACT=MODIFIER
rs379631752	8	71337247	TT	CC	T	-	intergenic_variant	-	-	-	-	-	IMPACT=MODIFIER
rs385729212	8	71337337	AA	GG	A	-	intergenic_variant	-	-	-	-	-	IMPACT=MODIFIER
rs208295497	8	71337369	CC	TT	C	-	intergenic_variant	-	-	-	-	-	IMPACT=MODIFIER
rs445613757	8	71337382	TT	CC	T	-	intergenic_variant	-	-	-	-	-	IMPACT=MODIFIER
rs211302241	8	71337485	TT	CC	T	-	intergenic_variant	-	-	-	-	-	IMPACT=MODIFIER
rs208284829	8	71337493	GG	AA	G	-	intergenic_variant	-	-	-	-	-	IMPACT=MODIFIER
rs383488682	8	71337570	AA	TT	A	-	intergenic_variant	-	-	-	-	-	IMPACT=MODIFIER
rs380736664	8	71337595	GG	AA	G	-	intergenic_variant	-	-	-	-	-	IMPACT=MODIFIER
rs382872942	8	71337642	CC	TT	C	-	intergenic_variant	-	-	-	-	-	IMPACT=MODIFIER
rs378297987	8	71337678	CC	TT	C	-	intergenic_variant	-	-	-	-	-	IMPACT=MODIFIER
rs382012213	8	71338450	AA	TT	A	-	intergenic_variant	-	-	-	-	-	IMPACT=MODIFIER
rs379258394	8	71338477	CC	TT	C	-	intergenic_variant	-	-	-	-	-	IMPACT=MODIFIER
rs379243223	8	71339084	CC	TT	C	-	intergenic_variant	-	-	-	-	-	IMPACT=MODIFIER
rs381872047	8	71339106	GG	CC	G	-	intergenic_variant	-	-	-	-	-	IMPACT=MODIFIER
rs385201648	8	71339110	TT	GG	T	-	intergenic_variant	-	-	-	-	-	IMPACT=MODIFIER
rs380523239	8	71340089	TT	CC	T	-	intergenic_variant	-	-	-	-	-	IMPACT=MODIFIER
rs383709470	8	71340293	AA	GG	A	-	intergenic_variant	-	-	-	-	-	IMPACT=MODIFIER
rs384058168	8	71350618	AA	GG	A	-	intergenic_variant	-	-	-	-	-	IMPACT=MODIFIER
rs380805030	8	71354895	CC	GG	C	-	intergenic_variant	-	-	-	-	-	IMPACT=MODIFIER
rs207830707	8	71355343	TT	CC	T	-	intergenic_variant	-	-	-	-	-	IMPACT=MODIFIER
rs209386294	8	71355892	GG	CC	G	-	intergenic_variant	-	-	-	-	-	IMPACT=MODIFIER
rs210862038	8	71356335	TT	AA	T	-	intergenic_variant	-	-	-	-	-	IMPACT=MODIFIER
rs383720049	8	71356989	TT	CC	T	-	intergenic_variant	-	-	-	-	-	IMPACT=MODIFIER
rs207606829	8	71357915	GG	AA	G	-	intergenic_variant	-	-	-	-	-	IMPACT=MODIFIER
rs381283999	8	71358308	TT	CC	T	-	intergenic_variant	-	-	-	-	-	IMPACT=MODIFIER
rs380040673	8	71360443	GG	AA	G	-	intergenic_variant	-	-	-	-	-	IMPACT=MODIFIER
rs209487342	8	71360658	GG	TT	G	-	intergenic_variant	-	-	-	-	-	IMPACT=MODIFIER
rs210684097	8	71386030	TT	CC	C	-	intergenic_variant	-	-	-	-	-	IMPACT=MODIFIER
rs382010087	8	71395534	CC	GG	G	-	intergenic_variant	-	-	-	-	-	IMPACT=MODIFIER
rs434991614	8	71402460	CC	TT	C	-	intergenic_variant	-	-	-	-	-	IMPACT=MODIFIER
rs379617828	8	71402953	TT	CC	T	-	intergenic_variant	-	-	-	-	-	IMPACT=MODIFIER
rs453199016	8	71402965	AA	GG	A	-	intergenic_variant	-	-	-	-	-	IMPACT=MODIFIER
rs110936409	8	71407548	CC	GG	C	-	intergenic_variant	-	-	-	-	-	IMPACT=MODIFIER
8:71409741	8	71409741	AA	GG	NA	NA	NA	NA	NA	NA	NA	NA	NA
rs455777394	8	71427163	TT	CC	T	-	intergenic_variant	-	-	-	-	-	IMPACT=MODIFIER
rs109775111	8	71429811	TT	CC	T	-	intergenic_variant	-	-	-	-	-	IMPACT=MODIFIER
rs472174537	8	71431870	AA	GG	A	-	intergenic_variant	-	-	-	-	-	IMPACT=MODIFIER
rs516094577	8	71434299	AA	CC	A	-	intergenic_variant	-	-	-	-	-	IMPACT=MODIFIER
rs137325570	8	71438368	TT	AA	T	-	intergenic_variant	-	-	-	-	-	IMPACT=MODIFIER
rs136230590	8	71438565	CC	TT	C	-	intergenic_variant	-	-	-	-	-	IMPACT=MODIFIER
8:71439061	8	71439061	AA	GG	NA	NA	NA	NA	NA	NA	NA	NA	NA
rs471360558	8	71442516	TT	CC	T	-	intergenic_variant	-	-	-	-	-	IMPACT=MODIFIER
rs473845422	8	71443316	AA	CC	A	-	intergenic_variant	-	-	-	-	-	IMPACT=MODIFIER
rs460594376	8	71444368	CC	AA	C	-	intergenic_variant	-	-	-	-	-	IMPACT=MODIFIER
rs134537102	8	71444389	CC	TT	C	-	intergenic_variant	-	-	-	-	-	IMPACT=MODIFIER
rs134831447	8	71444617	CC	TT	C	-	intergenic_variant	-	-	-	-	-	IMPACT=MODIFIER
rs135708562	8	71444954	TT	AA	T	-	intergenic_variant	-	-	-	-	-	IMPACT=MODIFIER
rs136790369	8	71445218	TT	GG	T	-	intergenic_variant	-	-	-	-	-	IMPACT=MODIFIER
rs462941784	8	71446359	AA	CC	A	-	intergenic_variant	-	-	-	-	-	IMPACT=MODIFIER
8:71448259	8	71448259	TT	GG	NA	NA	NA	NA	NA	NA	NA	NA	NA
rs133462371	8	71449469	GG	AA	G	-	intergenic_variant	-	-	-	-	-	IMPACT=MODIFIER
rs458806129	8	71449662	TT	AA	T	-	intergenic_variant	-	-	-	-	-	IMPACT=MODIFIER
rs133053078	8	71451998	AA	GG	A	-	intergenic_variant	-	-	-	-	-	IMPACT=MODIFIER
rs136223422	8	71452586	GG	TT	G	-	intergenic_variant	-	-	-	-	-	IMPACT=MODIFIER
rs137708888	8	71452658	TT	AA	T	-	intergenic_variant	-	-	-	-	-	IMPACT=MODIFIER
rs133399140	8	71452677	GG	TT	G	-	intergenic_variant	-	-	-	-	-	IMPACT=MODIFIER
8:71453030	8	71453030	GG	AA	NA	NA	NA	NA	NA	NA	NA	NA	NA
8:71453034	8	71453034	AA	TT	NA	NA	NA	NA	NA	NA	NA	NA	NA
rs481839706	8	71453458	CC	AA	C	-	intergenic_variant	-	-	-	-	-	IMPACT=MODIFIER
rs381909581	8	71453562	AA	GG	A	-	intergenic_variant	-	-	-	-	-	IMPACT=MODIFIER
rs384286655	8	71453618	GG	CC	G	-	intergenic_variant	-	-	-	-	-	IMPACT=MODIFIER
rs134689876	8	71455280	AA	CC	A	-	intergenic_variant	-	-	-	-	-	IMPACT=MODIFIER
rs133260531	8	71455410	TT	CC	T	-	intergenic_variant	-	-	-	-	-	IMPACT=MODIFIER
rs134536136	8	71455495	AA	CC	A	-	intergenic_variant	-	-	-	-	-	IMPACT=MODIFIER
rs137831968	8	71455613	GG	TT	G	-	intergenic_variant	-	-	-	-	-	IMPACT=MODIFIER
rs136435040	8	71456230	CC	AA	C	-	intergenic_variant	-	-	-	-	-	IMPACT=MODIFIER
rs1114872568	8	71456845	TT	CC	T	-	intergenic_variant	-	-	-	-	-	IMPACT=MODIFIER
rs721101430	8	71457292	GG	AA	G	-	intergenic_variant	-	-	-	-	-	IMPACT=MODIFIER
rs714114227	8	71457293	AA	GG	A	-	intergenic_variant	-	-	-	-	-	IMPACT=MODIFIER
rs386103322	8	71457373	TT	CC	T	-	intergenic_variant	-	-	-	-	-	IMPACT=MODIFIER
rs480453954	8	71457605	GG	TT	G	-	intergenic_variant	-	-	-	-	-	IMPACT=MODIFIER
rs449034112	8	71457654	CC	TT	C	-	intergenic_variant	-	-	-	-	-	IMPACT=MODIFIER
rs462745401	8	71457669	CC	TT	C	-	intergenic_variant	-	-	-	-	-	IMPACT=MODIFIER
rs721259685	8	71457841	GG	TT	G	-	intergenic_variant	-	-	-	-	-	IMPACT=MODIFIER
rs450998168	8	71457944	CC	GG	C	-	intergenic_variant	-	-	-	-	-	IMPACT=MODIFIER
rs464582186	8	71457959	AA	GG	A	-	intergenic_variant	-	-	-	-	-	IMPACT=MODIFIER
rs383383876	8	71458358	AA	CC	A	-	intergenic_variant	-	-	-	-	-	IMPACT=MODIFIER
rs377872551	8	71458414	GG	AA	G	-	intergenic_variant	-	-	-	-	-	IMPACT=MODIFIER
rs522571828	8	71459133	GG	AA	G	-	intergenic_variant	-	-	-	-	-	IMPACT=MODIFIER
rs482788220	8	71459170	TT	CC	T	-	intergenic_variant	-	-	-	-	-	IMPACT=MODIFIER
rs135684572	8	71459681	GG	AA	G	-	intergenic_variant	-	-	-	-	-	IMPACT=MODIFIER
rs466973829	8	71459696	GG	CC	G	-	intergenic_variant	-	-	-	-	-	IMPACT=MODIFIER
rs132907721	8	71459838	TT	CC	T	-	intergenic_variant	-	-	-	-	-	IMPACT=MODIFIER
rs137133895	8	71459856	TT	GG	T	-	intergenic_variant	-	-	-	-	-	IMPACT=MODIFIER
rs135632552	8	71460212	TT	CC	T	-	intergenic_variant	-	-	-	-	-	IMPACT=MODIFIER
rs136720575	8	71460218	AA	TT	A	-	intergenic_variant	-	-	-	-	-	IMPACT=MODIFIER
rs442716134	8	71460317	TT	CC	T	-	intergenic_variant	-	-	-	-	-	IMPACT=MODIFIER
rs134805178	8	71460439	TT	CC	T	-	intergenic_variant	-	-	-	-	-	IMPACT=MODIFIER
rs136342563	8	71460443	TT	CC	T	-	intergenic_variant	-	-	-	-	-	IMPACT=MODIFIER
rs440465370	8	71460841	AA	GG	A	-	intergenic_variant	-	-	-	-	-	IMPACT=MODIFIER
rs377902960	8	71460920	TT	AA	T	-	intergenic_variant	-	-	-	-	-	IMPACT=MODIFIER
rs136530579	8	71460961	CC	TT	C	-	intergenic_variant	-	-	-	-	-	IMPACT=MODIFIER
rs467358794	8	71461590	CC	TT	C	-	intergenic_variant	-	-	-	-	-	IMPACT=MODIFIER
rs137287650	8	71461756	AA	TT	A	-	intergenic_variant	-	-	-	-	-	IMPACT=MODIFIER
rs136911541	8	71462264	CC	TT	C	-	intergenic_variant	-	-	-	-	-	IMPACT=MODIFIER
rs382599709	8	71462410	AA	GG	A	-	intergenic_variant	-	-	-	-	-	IMPACT=MODIFIER
rs135310156	8	71462544	TT	AA	T	-	intergenic_variant	-	-	-	-	-	IMPACT=MODIFIER
rs132917820	8	71462557	TT	CC	T	-	intergenic_variant	-	-	-	-	-	IMPACT=MODIFIER
rs133685170	8	71462576	AA	GG	A	-	intergenic_variant	-	-	-	-	-	IMPACT=MODIFIER
rs210668358	8	71462720	TT	CC	T	-	intergenic_variant	-	-	-	-	-	IMPACT=MODIFIER
rs135100214	8	71463102	TT	CC	T	-	intergenic_variant	-	-	-	-	-	IMPACT=MODIFIER
rs137612470	8	71463178	GG	AA	G	-	intergenic_variant	-	-	-	-	-	IMPACT=MODIFIER
rs133550814	8	71464419	TT	CC	T	-	intergenic_variant	-	-	-	-	-	IMPACT=MODIFIER
rs135259285	8	71464683	CC	AA	C	-	intergenic_variant	-	-	-	-	-	IMPACT=MODIFIER
rs134586250	8	71465686	AA	GG	A	-	intergenic_variant	-	-	-	-	-	IMPACT=MODIFIER
rs134802809	8	71465932	CC	TT	C	-	intergenic_variant	-	-	-	-	-	IMPACT=MODIFIER
rs385943575	8	71466114	GG	TT	G	-	intergenic_variant	-	-	-	-	-	IMPACT=MODIFIER
rs134696244	8	71466475	TT	CC	T	-	intergenic_variant	-	-	-	-	-	IMPACT=MODIFIER
rs386122794	8	71466514	GG	AA	G	-	intergenic_variant	-	-	-	-	-	IMPACT=MODIFIER
rs383171185	8	71466576	GG	CC	G	-	intergenic_variant	-	-	-	-	-	IMPACT=MODIFIER
rs135803189	8	71467322	GG	AA	G	-	intergenic_variant	-	-	-	-	-	IMPACT=MODIFIER
rs133271177	8	71469169	CC	TT	C	-	intergenic_variant	-	-	-	-	-	IMPACT=MODIFIER
rs134517267	8	71469318	AA	GG	A	-	intergenic_variant	-	-	-	-	-	IMPACT=MODIFIER
rs136262612	8	71469794	GG	AA	G	-	intergenic_variant	-	-	-	-	-	IMPACT=MODIFIER
rs136851542	8	71469939	TT	GG	T	-	intergenic_variant	-	-	-	-	-	IMPACT=MODIFIER
rs134731274	8	71470156	GG	TT	G	-	intergenic_variant	-	-	-	-	-	IMPACT=MODIFIER
rs133904469	8	71470573	TT	GG	T	-	intergenic_variant	-	-	-	-	-	IMPACT=MODIFIER
rs135467882	8	71470861	GG	AA	G	-	intergenic_variant	-	-	-	-	-	IMPACT=MODIFIER
rs136494205	8	71470938	GG	AA	G	-	intergenic_variant	-	-	-	-	-	IMPACT=MODIFIER
rs133991087	8	71471063	AA	GG	A	-	intergenic_variant	-	-	-	-	-	IMPACT=MODIFIER
rs132673316	8	71471248	AA	GG	A	-	intergenic_variant	-	-	-	-	-	IMPACT=MODIFIER
rs135149352	8	71471654	GG	AA	G	-	intergenic_variant	-	-	-	-	-	IMPACT=MODIFIER
rs132860859	8	71471819	AA	GG	A	-	intergenic_variant	-	-	-	-	-	IMPACT=MODIFIER
rs134101934	8	71471853	TT	CC	T	-	intergenic_variant	-	-	-	-	-	IMPACT=MODIFIER
rs135693535	8	71471888	TT	CC	T	-	intergenic_variant	-	-	-	-	-	IMPACT=MODIFIER
rs132913473	8	71471997	AA	TT	A	-	intergenic_variant	-	-	-	-	-	IMPACT=MODIFIER
rs134274256	8	71472011	AA	GG	A	-	intergenic_variant	-	-	-	-	-	IMPACT=MODIFIER
rs381554023	8	71472372	CC	TT	C	-	intergenic_variant	-	-	-	-	-	IMPACT=MODIFIER
rs137359575	8	71472555	AA	GG	A	-	intergenic_variant	-	-	-	-	-	IMPACT=MODIFIER
rs135819076	8	71472603	AA	TT	A	-	intergenic_variant	-	-	-	-	-	IMPACT=MODIFIER
rs133416192	8	71472704	CC	GG	C	-	intergenic_variant	-	-	-	-	-	IMPACT=MODIFIER
rs134254800	8	71474344	GG	AA	G	-	intergenic_variant	-	-	-	-	-	IMPACT=MODIFIER
rs133696629	8	71475153	AA	GG	A	-	intergenic_variant	-	-	-	-	-	IMPACT=MODIFIER
rs137019005	8	71477250	CC	TT	C	-	intergenic_variant	-	-	-	-	-	IMPACT=MODIFIER
rs133695948	8	71477812	TT	CC	T	-	intergenic_variant	-	-	-	-	-	IMPACT=MODIFIER
rs135107639	8	71478757	GG	TT	G	-	intergenic_variant	-	-	-	-	-	IMPACT=MODIFIER
rs135838129	8	71480510	AA	GG	A	-	intergenic_variant	-	-	-	-	-	IMPACT=MODIFIER
rs381286940	8	71480966	AA	TT	A	-	intergenic_variant	-	-	-	-	-	IMPACT=MODIFIER
rs134069489	8	71481229	AA	GG	A	-	intergenic_variant	-	-	-	-	-	IMPACT=MODIFIER
rs470210206	8	71483471	CC	TT	C	-	intergenic_variant	-	-	-	-	-	IMPACT=MODIFIER
rs136226630	8	71484646	GG	CC	G	-	intergenic_variant	-	-	-	-	-	IMPACT=MODIFIER
rs136781258	8	71484894	TT	AA	T	-	intergenic_variant	-	-	-	-	-	IMPACT=MODIFIER
rs134536009	8	71485568	AA	GG	A	-	intergenic_variant	-	-	-	-	-	IMPACT=MODIFIER
rs135757078	8	71487183	TT	AA	T	-	intergenic_variant	-	-	-	-	-	IMPACT=MODIFIER
rs135799539	8	71488552	TT	CC	T	-	intergenic_variant	-	-	-	-	-	IMPACT=MODIFIER
rs137135630	8	71489999	TT	GG	T	-	intergenic_variant	-	-	-	-	-	IMPACT=MODIFIER
rs42383540	8	71495671	TT	CC	C	ENSBTAG00000037929	upstream_gene_variant	-	-	-	-	-	IMPACT=MODIFIER;SYMBOL=ADAM28;BIOTYPE=protein_coding;DISTANCE=1352;STRAND=1;SYMBOL_SOURCE=HGNC;HGNC_ID=HGNC:206;APPRIS=P5
rs42383540	8	71495671	TT	CC	C	ENSBTAG00000037929	upstream_gene_variant	-	-	-	-	-	IMPACT=MODIFIER;SYMBOL=ADAM28;BIOTYPE=protein_coding;DISTANCE=1352;STRAND=1;SYMBOL_SOURCE=HGNC;HGNC_ID=HGNC:206;APPRIS=A2
rs208062759	8	71496308	GG	AA	G	ENSBTAG00000037929	upstream_gene_variant	-	-	-	-	-	IMPACT=MODIFIER;SYMBOL=ADAM28;BIOTYPE=protein_coding;DISTANCE=715;STRAND=1;SYMBOL_SOURCE=HGNC;HGNC_ID=HGNC:206;APPRIS=A2
rs208062759	8	71496308	GG	AA	G	ENSBTAG00000037929	upstream_gene_variant	-	-	-	-	-	IMPACT=MODIFIER;SYMBOL=ADAM28;BIOTYPE=protein_coding;DISTANCE=715;STRAND=1;SYMBOL_SOURCE=HGNC;HGNC_ID=HGNC:206;APPRIS=P5
rs448181592	8	71500475	AA	GG	A	ENSBTAG00000037929	intron_variant	-	-	-	-	-	IMPACT=MODIFIER;SYMBOL=ADAM28;BIOTYPE=protein_coding;INTRON=1/21;STRAND=1;SYMBOL_SOURCE=HGNC;HGNC_ID=HGNC:206;APPRIS=P5
rs448181592	8	71500475	AA	GG	A	ENSBTAG00000037929	intron_variant	-	-	-	-	-	IMPACT=MODIFIER;SYMBOL=ADAM28;BIOTYPE=protein_coding;INTRON=1/20;STRAND=1;SYMBOL_SOURCE=HGNC;HGNC_ID=HGNC:206;APPRIS=A2
8:71502066	8	71502066	TT	CC	NA	NA	NA	NA	NA	NA	NA	NA	NA
rs384974538	8	71509298	AA	TT	A	ENSBTAG00000037929	intron_variant	-	-	-	-	-	IMPACT=MODIFIER;SYMBOL=ADAM28;BIOTYPE=protein_coding;INTRON=2/20;STRAND=1;SYMBOL_SOURCE=HGNC;HGNC_ID=HGNC:206;APPRIS=A2
rs384974538	8	71509298	AA	TT	A	ENSBTAG00000037929	intron_variant	-	-	-	-	-	IMPACT=MODIFIER;SYMBOL=ADAM28;BIOTYPE=protein_coding;INTRON=2/21;STRAND=1;SYMBOL_SOURCE=HGNC;HGNC_ID=HGNC:206;APPRIS=P5
rs379690129	8	71509388	TT	CC	T	ENSBTAG00000037929	intron_variant	-	-	-	-	-	IMPACT=MODIFIER;SYMBOL=ADAM28;BIOTYPE=protein_coding;INTRON=2/20;STRAND=1;SYMBOL_SOURCE=HGNC;HGNC_ID=HGNC:206;APPRIS=A2
rs379690129	8	71509388	TT	CC	T	ENSBTAG00000037929	intron_variant	-	-	-	-	-	IMPACT=MODIFIER;SYMBOL=ADAM28;BIOTYPE=protein_coding;INTRON=2/21;STRAND=1;SYMBOL_SOURCE=HGNC;HGNC_ID=HGNC:206;APPRIS=P5
rs444430302	8	71509670	GG	AA	G	ENSBTAG00000037929	intron_variant	-	-	-	-	-	IMPACT=MODIFIER;SYMBOL=ADAM28;BIOTYPE=protein_coding;INTRON=2/20;STRAND=1;SYMBOL_SOURCE=HGNC;HGNC_ID=HGNC:206;APPRIS=A2
rs444430302	8	71509670	GG	AA	G	ENSBTAG00000037929	intron_variant	-	-	-	-	-	IMPACT=MODIFIER;SYMBOL=ADAM28;BIOTYPE=protein_coding;INTRON=2/21;STRAND=1;SYMBOL_SOURCE=HGNC;HGNC_ID=HGNC:206;APPRIS=P5
rs451583789	8	71509690	TT	CC	T	ENSBTAG00000037929	intron_variant	-	-	-	-	-	IMPACT=MODIFIER;SYMBOL=ADAM28;BIOTYPE=protein_coding;INTRON=2/20;STRAND=1;SYMBOL_SOURCE=HGNC;HGNC_ID=HGNC:206;APPRIS=A2
rs451583789	8	71509690	TT	CC	T	ENSBTAG00000037929	intron_variant	-	-	-	-	-	IMPACT=MODIFIER;SYMBOL=ADAM28;BIOTYPE=protein_coding;INTRON=2/21;STRAND=1;SYMBOL_SOURCE=HGNC;HGNC_ID=HGNC:206;APPRIS=P5
rs382393678	8	71509822	GG	AA	G	ENSBTAG00000037929	intron_variant	-	-	-	-	-	IMPACT=MODIFIER;SYMBOL=ADAM28;BIOTYPE=protein_coding;INTRON=2/20;STRAND=1;SYMBOL_SOURCE=HGNC;HGNC_ID=HGNC:206;APPRIS=A2
rs382393678	8	71509822	GG	AA	G	ENSBTAG00000037929	intron_variant	-	-	-	-	-	IMPACT=MODIFIER;SYMBOL=ADAM28;BIOTYPE=protein_coding;INTRON=2/21;STRAND=1;SYMBOL_SOURCE=HGNC;HGNC_ID=HGNC:206;APPRIS=P5
rs385676809	8	71509874	AA	GG	A	ENSBTAG00000037929	intron_variant	-	-	-	-	-	IMPACT=MODIFIER;SYMBOL=ADAM28;BIOTYPE=protein_coding;INTRON=2/20;STRAND=1;SYMBOL_SOURCE=HGNC;HGNC_ID=HGNC:206;APPRIS=A2
rs385676809	8	71509874	AA	GG	A	ENSBTAG00000037929	intron_variant	-	-	-	-	-	IMPACT=MODIFIER;SYMBOL=ADAM28;BIOTYPE=protein_coding;INTRON=2/21;STRAND=1;SYMBOL_SOURCE=HGNC;HGNC_ID=HGNC:206;APPRIS=P5
rs382696866	8	71510075	AA	GG	A	ENSBTAG00000037929	intron_variant	-	-	-	-	-	IMPACT=MODIFIER;SYMBOL=ADAM28;BIOTYPE=protein_coding;INTRON=2/20;STRAND=1;SYMBOL_SOURCE=HGNC;HGNC_ID=HGNC:206;APPRIS=A2
rs382696866	8	71510075	AA	GG	A	ENSBTAG00000037929	intron_variant	-	-	-	-	-	IMPACT=MODIFIER;SYMBOL=ADAM28;BIOTYPE=protein_coding;INTRON=2/21;STRAND=1;SYMBOL_SOURCE=HGNC;HGNC_ID=HGNC:206;APPRIS=P5
rs383080255	8	71510268	GG	AA	G	ENSBTAG00000037929	intron_variant	-	-	-	-	-	IMPACT=MODIFIER;SYMBOL=ADAM28;BIOTYPE=protein_coding;INTRON=2/20;STRAND=1;SYMBOL_SOURCE=HGNC;HGNC_ID=HGNC:206;APPRIS=A2
rs383080255	8	71510268	GG	AA	G	ENSBTAG00000037929	intron_variant	-	-	-	-	-	IMPACT=MODIFIER;SYMBOL=ADAM28;BIOTYPE=protein_coding;INTRON=2/21;STRAND=1;SYMBOL_SOURCE=HGNC;HGNC_ID=HGNC:206;APPRIS=P5
rs386035287	8	71510371	GG	AA	G	ENSBTAG00000037929	intron_variant	-	-	-	-	-	IMPACT=MODIFIER;SYMBOL=ADAM28;BIOTYPE=protein_coding;INTRON=2/20;STRAND=1;SYMBOL_SOURCE=HGNC;HGNC_ID=HGNC:206;APPRIS=A2
rs386035287	8	71510371	GG	AA	G	ENSBTAG00000037929	intron_variant	-	-	-	-	-	IMPACT=MODIFIER;SYMBOL=ADAM28;BIOTYPE=protein_coding;INTRON=2/21;STRAND=1;SYMBOL_SOURCE=HGNC;HGNC_ID=HGNC:206;APPRIS=P5
rs458493014	8	71510372	TT	CC	T	ENSBTAG00000037929	intron_variant	-	-	-	-	-	IMPACT=MODIFIER;SYMBOL=ADAM28;BIOTYPE=protein_coding;INTRON=2/21;STRAND=1;SYMBOL_SOURCE=HGNC;HGNC_ID=HGNC:206;APPRIS=P5
rs458493014	8	71510372	TT	CC	T	ENSBTAG00000037929	intron_variant	-	-	-	-	-	IMPACT=MODIFIER;SYMBOL=ADAM28;BIOTYPE=protein_coding;INTRON=2/20;STRAND=1;SYMBOL_SOURCE=HGNC;HGNC_ID=HGNC:206;APPRIS=A2
rs478927322	8	71510380	AA	GG	A	ENSBTAG00000037929	intron_variant	-	-	-	-	-	IMPACT=MODIFIER;SYMBOL=ADAM28;BIOTYPE=protein_coding;INTRON=2/20;STRAND=1;SYMBOL_SOURCE=HGNC;HGNC_ID=HGNC:206;APPRIS=A2
rs478927322	8	71510380	AA	GG	A	ENSBTAG00000037929	intron_variant	-	-	-	-	-	IMPACT=MODIFIER;SYMBOL=ADAM28;BIOTYPE=protein_coding;INTRON=2/21;STRAND=1;SYMBOL_SOURCE=HGNC;HGNC_ID=HGNC:206;APPRIS=P5
rs470367060	8	71510431	AA	GG	A	ENSBTAG00000037929	intron_variant	-	-	-	-	-	IMPACT=MODIFIER;SYMBOL=ADAM28;BIOTYPE=protein_coding;INTRON=2/20;STRAND=1;SYMBOL_SOURCE=HGNC;HGNC_ID=HGNC:206;APPRIS=A2
rs470367060	8	71510431	AA	GG	A	ENSBTAG00000037929	intron_variant	-	-	-	-	-	IMPACT=MODIFIER;SYMBOL=ADAM28;BIOTYPE=protein_coding;INTRON=2/21;STRAND=1;SYMBOL_SOURCE=HGNC;HGNC_ID=HGNC:206;APPRIS=P5
rs436222907	8	71510435	AA	GG	A	ENSBTAG00000037929	intron_variant	-	-	-	-	-	IMPACT=MODIFIER;SYMBOL=ADAM28;BIOTYPE=protein_coding;INTRON=2/20;STRAND=1;SYMBOL_SOURCE=HGNC;HGNC_ID=HGNC:206;APPRIS=A2
rs436222907	8	71510435	AA	GG	A	ENSBTAG00000037929	intron_variant	-	-	-	-	-	IMPACT=MODIFIER;SYMBOL=ADAM28;BIOTYPE=protein_coding;INTRON=2/21;STRAND=1;SYMBOL_SOURCE=HGNC;HGNC_ID=HGNC:206;APPRIS=P5
rs449860468	8	71510493	AA	CC	A	ENSBTAG00000037929	intron_variant	-	-	-	-	-	IMPACT=MODIFIER;SYMBOL=ADAM28;BIOTYPE=protein_coding;INTRON=2/21;STRAND=1;SYMBOL_SOURCE=HGNC;HGNC_ID=HGNC:206;APPRIS=P5
rs449860468	8	71510493	AA	CC	A	ENSBTAG00000037929	intron_variant	-	-	-	-	-	IMPACT=MODIFIER;SYMBOL=ADAM28;BIOTYPE=protein_coding;INTRON=2/20;STRAND=1;SYMBOL_SOURCE=HGNC;HGNC_ID=HGNC:206;APPRIS=A2
rs469495279	8	71510692	TT	CC	T	ENSBTAG00000037929	intron_variant	-	-	-	-	-	IMPACT=MODIFIER;SYMBOL=ADAM28;BIOTYPE=protein_coding;INTRON=2/21;STRAND=1;SYMBOL_SOURCE=HGNC;HGNC_ID=HGNC:206;APPRIS=P5
rs469495279	8	71510692	TT	CC	T	ENSBTAG00000037929	intron_variant	-	-	-	-	-	IMPACT=MODIFIER;SYMBOL=ADAM28;BIOTYPE=protein_coding;INTRON=2/20;STRAND=1;SYMBOL_SOURCE=HGNC;HGNC_ID=HGNC:206;APPRIS=A2
rs211682428	8	71511069	GG	AA	G	ENSBTAG00000037929	intron_variant	-	-	-	-	-	IMPACT=MODIFIER;SYMBOL=ADAM28;BIOTYPE=protein_coding;INTRON=2/20;STRAND=1;SYMBOL_SOURCE=HGNC;HGNC_ID=HGNC:206;APPRIS=A2
rs211682428	8	71511069	GG	AA	G	ENSBTAG00000037929	intron_variant	-	-	-	-	-	IMPACT=MODIFIER;SYMBOL=ADAM28;BIOTYPE=protein_coding;INTRON=2/21;STRAND=1;SYMBOL_SOURCE=HGNC;HGNC_ID=HGNC:206;APPRIS=P5
rs377859550	8	71511138	TT	CC	T	ENSBTAG00000037929	intron_variant	-	-	-	-	-	IMPACT=MODIFIER;SYMBOL=ADAM28;BIOTYPE=protein_coding;INTRON=2/21;STRAND=1;SYMBOL_SOURCE=HGNC;HGNC_ID=HGNC:206;APPRIS=P5
rs377859550	8	71511138	TT	CC	T	ENSBTAG00000037929	intron_variant	-	-	-	-	-	IMPACT=MODIFIER;SYMBOL=ADAM28;BIOTYPE=protein_coding;INTRON=2/20;STRAND=1;SYMBOL_SOURCE=HGNC;HGNC_ID=HGNC:206;APPRIS=A2
rs208623599	8	71511239	AA	GG	A	ENSBTAG00000037929	intron_variant	-	-	-	-	-	IMPACT=MODIFIER;SYMBOL=ADAM28;BIOTYPE=protein_coding;INTRON=2/20;STRAND=1;SYMBOL_SOURCE=HGNC;HGNC_ID=HGNC:206;APPRIS=A2
rs208623599	8	71511239	AA	GG	A	ENSBTAG00000037929	intron_variant	-	-	-	-	-	IMPACT=MODIFIER;SYMBOL=ADAM28;BIOTYPE=protein_coding;INTRON=2/21;STRAND=1;SYMBOL_SOURCE=HGNC;HGNC_ID=HGNC:206;APPRIS=P5
rs434000245	8	71511504	AA	GG	A	ENSBTAG00000037929	intron_variant	-	-	-	-	-	IMPACT=MODIFIER;SYMBOL=ADAM28;BIOTYPE=protein_coding;INTRON=2/21;STRAND=1;SYMBOL_SOURCE=HGNC;HGNC_ID=HGNC:206;APPRIS=P5
rs434000245	8	71511504	AA	GG	A	ENSBTAG00000037929	intron_variant	-	-	-	-	-	IMPACT=MODIFIER;SYMBOL=ADAM28;BIOTYPE=protein_coding;INTRON=2/20;STRAND=1;SYMBOL_SOURCE=HGNC;HGNC_ID=HGNC:206;APPRIS=A2
rs472279506	8	71512112	GG	CC	G	ENSBTAG00000037929	intron_variant	-	-	-	-	-	IMPACT=MODIFIER;SYMBOL=ADAM28;BIOTYPE=protein_coding;INTRON=3/21;STRAND=1;SYMBOL_SOURCE=HGNC;HGNC_ID=HGNC:206;APPRIS=P5
rs472279506	8	71512112	GG	CC	G	ENSBTAG00000037929	intron_variant	-	-	-	-	-	IMPACT=MODIFIER;SYMBOL=ADAM28;BIOTYPE=protein_coding;INTRON=3/20;STRAND=1;SYMBOL_SOURCE=HGNC;HGNC_ID=HGNC:206;APPRIS=A2
rs385249753	8	71512173	TT	CC	T	ENSBTAG00000037929	intron_variant	-	-	-	-	-	IMPACT=MODIFIER;SYMBOL=ADAM28;BIOTYPE=protein_coding;INTRON=3/20;STRAND=1;SYMBOL_SOURCE=HGNC;HGNC_ID=HGNC:206;APPRIS=A2
rs385249753	8	71512173	TT	CC	T	ENSBTAG00000037929	intron_variant	-	-	-	-	-	IMPACT=MODIFIER;SYMBOL=ADAM28;BIOTYPE=protein_coding;INTRON=3/21;STRAND=1;SYMBOL_SOURCE=HGNC;HGNC_ID=HGNC:206;APPRIS=P5
rs474583366	8	71512964	GG	CC	G	ENSBTAG00000037929	intron_variant	-	-	-	-	-	IMPACT=MODIFIER;SYMBOL=ADAM28;BIOTYPE=protein_coding;INTRON=3/21;STRAND=1;SYMBOL_SOURCE=HGNC;HGNC_ID=HGNC:206;APPRIS=P5
rs474583366	8	71512964	GG	CC	G	ENSBTAG00000037929	intron_variant	-	-	-	-	-	IMPACT=MODIFIER;SYMBOL=ADAM28;BIOTYPE=protein_coding;INTRON=3/20;STRAND=1;SYMBOL_SOURCE=HGNC;HGNC_ID=HGNC:206;APPRIS=A2
rs463533936	8	71513055	AA	CC	A	ENSBTAG00000037929	intron_variant	-	-	-	-	-	IMPACT=MODIFIER;SYMBOL=ADAM28;BIOTYPE=protein_coding;INTRON=3/21;STRAND=1;SYMBOL_SOURCE=HGNC;HGNC_ID=HGNC:206;APPRIS=P5
rs463533936	8	71513055	AA	CC	A	ENSBTAG00000037929	intron_variant	-	-	-	-	-	IMPACT=MODIFIER;SYMBOL=ADAM28;BIOTYPE=protein_coding;INTRON=3/20;STRAND=1;SYMBOL_SOURCE=HGNC;HGNC_ID=HGNC:206;APPRIS=A2
rs477086491	8	71513062	TT	CC	T	ENSBTAG00000037929	intron_variant	-	-	-	-	-	IMPACT=MODIFIER;SYMBOL=ADAM28;BIOTYPE=protein_coding;INTRON=3/20;STRAND=1;SYMBOL_SOURCE=HGNC;HGNC_ID=HGNC:206;APPRIS=A2
rs477086491	8	71513062	TT	CC	T	ENSBTAG00000037929	intron_variant	-	-	-	-	-	IMPACT=MODIFIER;SYMBOL=ADAM28;BIOTYPE=protein_coding;INTRON=3/21;STRAND=1;SYMBOL_SOURCE=HGNC;HGNC_ID=HGNC:206;APPRIS=P5
rs479172018	8	71513246	TT	GG	T	ENSBTAG00000037929	intron_variant	-	-	-	-	-	IMPACT=MODIFIER;SYMBOL=ADAM28;BIOTYPE=protein_coding;INTRON=3/20;STRAND=1;SYMBOL_SOURCE=HGNC;HGNC_ID=HGNC:206;APPRIS=A2
rs479172018	8	71513246	TT	GG	T	ENSBTAG00000037929	intron_variant	-	-	-	-	-	IMPACT=MODIFIER;SYMBOL=ADAM28;BIOTYPE=protein_coding;INTRON=3/21;STRAND=1;SYMBOL_SOURCE=HGNC;HGNC_ID=HGNC:206;APPRIS=P5
rs467751514	8	71513265	GG	AA	G	ENSBTAG00000037929	intron_variant	-	-	-	-	-	IMPACT=MODIFIER;SYMBOL=ADAM28;BIOTYPE=protein_coding;INTRON=3/21;STRAND=1;SYMBOL_SOURCE=HGNC;HGNC_ID=HGNC:206;APPRIS=P5
rs467751514	8	71513265	GG	AA	G	ENSBTAG00000037929	intron_variant	-	-	-	-	-	IMPACT=MODIFIER;SYMBOL=ADAM28;BIOTYPE=protein_coding;INTRON=3/20;STRAND=1;SYMBOL_SOURCE=HGNC;HGNC_ID=HGNC:206;APPRIS=A2
rs517905573	8	71513397	CC	AA	C	ENSBTAG00000037929	intron_variant	-	-	-	-	-	IMPACT=MODIFIER;SYMBOL=ADAM28;BIOTYPE=protein_coding;INTRON=4/21;STRAND=1;SYMBOL_SOURCE=HGNC;HGNC_ID=HGNC:206;APPRIS=P5
rs517905573	8	71513397	CC	AA	C	ENSBTAG00000037929	intron_variant	-	-	-	-	-	IMPACT=MODIFIER;SYMBOL=ADAM28;BIOTYPE=protein_coding;INTRON=4/20;STRAND=1;SYMBOL_SOURCE=HGNC;HGNC_ID=HGNC:206;APPRIS=A2
rs481501979	8	71513400	AA	TT	A	ENSBTAG00000037929	intron_variant	-	-	-	-	-	IMPACT=MODIFIER;SYMBOL=ADAM28;BIOTYPE=protein_coding;INTRON=4/20;STRAND=1;SYMBOL_SOURCE=HGNC;HGNC_ID=HGNC:206;APPRIS=A2
rs481501979	8	71513400	AA	TT	A	ENSBTAG00000037929	intron_variant	-	-	-	-	-	IMPACT=MODIFIER;SYMBOL=ADAM28;BIOTYPE=protein_coding;INTRON=4/21;STRAND=1;SYMBOL_SOURCE=HGNC;HGNC_ID=HGNC:206;APPRIS=P5
rs432625792	8	71513508	CC	TT	C	ENSBTAG00000037929	intron_variant	-	-	-	-	-	IMPACT=MODIFIER;SYMBOL=ADAM28;BIOTYPE=protein_coding;INTRON=4/20;STRAND=1;SYMBOL_SOURCE=HGNC;HGNC_ID=HGNC:206;APPRIS=A2
rs432625792	8	71513508	CC	TT	C	ENSBTAG00000037929	intron_variant	-	-	-	-	-	IMPACT=MODIFIER;SYMBOL=ADAM28;BIOTYPE=protein_coding;INTRON=4/21;STRAND=1;SYMBOL_SOURCE=HGNC;HGNC_ID=HGNC:206;APPRIS=P5
rs452752726	8	71513532	AA	GG	A	ENSBTAG00000037929	intron_variant	-	-	-	-	-	IMPACT=MODIFIER;SYMBOL=ADAM28;BIOTYPE=protein_coding;INTRON=4/21;STRAND=1;SYMBOL_SOURCE=HGNC;HGNC_ID=HGNC:206;APPRIS=P5
rs452752726	8	71513532	AA	GG	A	ENSBTAG00000037929	intron_variant	-	-	-	-	-	IMPACT=MODIFIER;SYMBOL=ADAM28;BIOTYPE=protein_coding;INTRON=4/20;STRAND=1;SYMBOL_SOURCE=HGNC;HGNC_ID=HGNC:206;APPRIS=A2
rs466320860	8	71513596	AA	GG	A	ENSBTAG00000037929	intron_variant	-	-	-	-	-	IMPACT=MODIFIER;SYMBOL=ADAM28;BIOTYPE=protein_coding;INTRON=4/21;STRAND=1;SYMBOL_SOURCE=HGNC;HGNC_ID=HGNC:206;APPRIS=P5
rs466320860	8	71513596	AA	GG	A	ENSBTAG00000037929	intron_variant	-	-	-	-	-	IMPACT=MODIFIER;SYMBOL=ADAM28;BIOTYPE=protein_coding;INTRON=4/20;STRAND=1;SYMBOL_SOURCE=HGNC;HGNC_ID=HGNC:206;APPRIS=A2
rs522327887	8	71513630	TT	GG	T	ENSBTAG00000037929	intron_variant	-	-	-	-	-	IMPACT=MODIFIER;SYMBOL=ADAM28;BIOTYPE=protein_coding;INTRON=4/21;STRAND=1;SYMBOL_SOURCE=HGNC;HGNC_ID=HGNC:206;APPRIS=P5
rs522327887	8	71513630	TT	GG	T	ENSBTAG00000037929	intron_variant	-	-	-	-	-	IMPACT=MODIFIER;SYMBOL=ADAM28;BIOTYPE=protein_coding;INTRON=4/20;STRAND=1;SYMBOL_SOURCE=HGNC;HGNC_ID=HGNC:206;APPRIS=A2
rs454655155	8	71513633	GG	TT	G	ENSBTAG00000037929	intron_variant	-	-	-	-	-	IMPACT=MODIFIER;SYMBOL=ADAM28;BIOTYPE=protein_coding;INTRON=4/21;STRAND=1;SYMBOL_SOURCE=HGNC;HGNC_ID=HGNC:206;APPRIS=P5
rs454655155	8	71513633	GG	TT	G	ENSBTAG00000037929	intron_variant	-	-	-	-	-	IMPACT=MODIFIER;SYMBOL=ADAM28;BIOTYPE=protein_coding;INTRON=4/20;STRAND=1;SYMBOL_SOURCE=HGNC;HGNC_ID=HGNC:206;APPRIS=A2
rs443698579	8	71514685	AA	CC	A	ENSBTAG00000037929	intron_variant	-	-	-	-	-	IMPACT=MODIFIER;SYMBOL=ADAM28;BIOTYPE=protein_coding;INTRON=4/21;STRAND=1;SYMBOL_SOURCE=HGNC;HGNC_ID=HGNC:206;APPRIS=P5
rs443698579	8	71514685	AA	CC	A	ENSBTAG00000037929	intron_variant	-	-	-	-	-	IMPACT=MODIFIER;SYMBOL=ADAM28;BIOTYPE=protein_coding;INTRON=4/20;STRAND=1;SYMBOL_SOURCE=HGNC;HGNC_ID=HGNC:206;APPRIS=A2
rs463764413	8	71514760	AA	TT	A	ENSBTAG00000037929	intron_variant	-	-	-	-	-	IMPACT=MODIFIER;SYMBOL=ADAM28;BIOTYPE=protein_coding;INTRON=4/20;STRAND=1;SYMBOL_SOURCE=HGNC;HGNC_ID=HGNC:206;APPRIS=A2
rs463764413	8	71514760	AA	TT	A	ENSBTAG00000037929	intron_variant	-	-	-	-	-	IMPACT=MODIFIER;SYMBOL=ADAM28;BIOTYPE=protein_coding;INTRON=4/21;STRAND=1;SYMBOL_SOURCE=HGNC;HGNC_ID=HGNC:206;APPRIS=P5
rs477442612	8	71514767	GG	AA	G	ENSBTAG00000037929	intron_variant	-	-	-	-	-	IMPACT=MODIFIER;SYMBOL=ADAM28;BIOTYPE=protein_coding;INTRON=4/21;STRAND=1;SYMBOL_SOURCE=HGNC;HGNC_ID=HGNC:206;APPRIS=P5
rs477442612	8	71514767	GG	AA	G	ENSBTAG00000037929	intron_variant	-	-	-	-	-	IMPACT=MODIFIER;SYMBOL=ADAM28;BIOTYPE=protein_coding;INTRON=4/20;STRAND=1;SYMBOL_SOURCE=HGNC;HGNC_ID=HGNC:206;APPRIS=A2
rs208591844	8	71515330	CC	TT	C	ENSBTAG00000037929	intron_variant	-	-	-	-	-	IMPACT=MODIFIER;SYMBOL=ADAM28;BIOTYPE=protein_coding;INTRON=5/20;STRAND=1;SYMBOL_SOURCE=HGNC;HGNC_ID=HGNC:206;APPRIS=A2
rs208591844	8	71515330	CC	TT	C	ENSBTAG00000037929	intron_variant	-	-	-	-	-	IMPACT=MODIFIER;SYMBOL=ADAM28;BIOTYPE=protein_coding;INTRON=5/21;STRAND=1;SYMBOL_SOURCE=HGNC;HGNC_ID=HGNC:206;APPRIS=P5
rs384817592	8	71515850	CC	TT	C	ENSBTAG00000037929	intron_variant	-	-	-	-	-	IMPACT=MODIFIER;SYMBOL=ADAM28;BIOTYPE=protein_coding;INTRON=5/20;STRAND=1;SYMBOL_SOURCE=HGNC;HGNC_ID=HGNC:206;APPRIS=A2
rs384817592	8	71515850	CC	TT	C	ENSBTAG00000037929	intron_variant	-	-	-	-	-	IMPACT=MODIFIER;SYMBOL=ADAM28;BIOTYPE=protein_coding;INTRON=5/21;STRAND=1;SYMBOL_SOURCE=HGNC;HGNC_ID=HGNC:206;APPRIS=P5
rs211239013	8	71516139	GG	AA	G	ENSBTAG00000037929	intron_variant	-	-	-	-	-	IMPACT=MODIFIER;SYMBOL=ADAM28;BIOTYPE=protein_coding;INTRON=5/21;STRAND=1;SYMBOL_SOURCE=HGNC;HGNC_ID=HGNC:206;APPRIS=P5
rs211239013	8	71516139	GG	AA	G	ENSBTAG00000037929	intron_variant	-	-	-	-	-	IMPACT=MODIFIER;SYMBOL=ADAM28;BIOTYPE=protein_coding;INTRON=5/20;STRAND=1;SYMBOL_SOURCE=HGNC;HGNC_ID=HGNC:206;APPRIS=A2
rs446448832	8	71516404	AA	TT	A	ENSBTAG00000037929	intron_variant	-	-	-	-	-	IMPACT=MODIFIER;SYMBOL=ADAM28;BIOTYPE=protein_coding;INTRON=5/21;STRAND=1;SYMBOL_SOURCE=HGNC;HGNC_ID=HGNC:206;APPRIS=P5
rs446448832	8	71516404	AA	TT	A	ENSBTAG00000037929	intron_variant	-	-	-	-	-	IMPACT=MODIFIER;SYMBOL=ADAM28;BIOTYPE=protein_coding;INTRON=5/20;STRAND=1;SYMBOL_SOURCE=HGNC;HGNC_ID=HGNC:206;APPRIS=A2
rs469271839	8	71516481	CC	TT	C	ENSBTAG00000037929	intron_variant	-	-	-	-	-	IMPACT=MODIFIER;SYMBOL=ADAM28;BIOTYPE=protein_coding;INTRON=5/20;STRAND=1;SYMBOL_SOURCE=HGNC;HGNC_ID=HGNC:206;APPRIS=A2
rs469271839	8	71516481	CC	TT	C	ENSBTAG00000037929	intron_variant	-	-	-	-	-	IMPACT=MODIFIER;SYMBOL=ADAM28;BIOTYPE=protein_coding;INTRON=5/21;STRAND=1;SYMBOL_SOURCE=HGNC;HGNC_ID=HGNC:206;APPRIS=P5
rs441998010	8	71516867	AA	GG	A	ENSBTAG00000037929	missense_variant	622	514	172	G/R	Ggg/Agg	IMPACT=MODERATE;SYMBOL=ADAM28;BIOTYPE=protein_coding;EXON=6/21;STRAND=1;SYMBOL_SOURCE=HGNC;HGNC_ID=HGNC:206;APPRIS=A2;SIFT=deleterious(0.02)
rs441998010	8	71516867	AA	GG	A	ENSBTAG00000037929	missense_variant	622	514	172	G/R	Ggg/Agg	IMPACT=MODERATE;SYMBOL=ADAM28;BIOTYPE=protein_coding;EXON=6/22;STRAND=1;SYMBOL_SOURCE=HGNC;HGNC_ID=HGNC:206;APPRIS=P5;SIFT=deleterious(0.02)
rs386042000	8	71518636	CC	TT	C	ENSBTAG00000037929	intron_variant	-	-	-	-	-	IMPACT=MODIFIER;SYMBOL=ADAM28;BIOTYPE=protein_coding;INTRON=6/20;STRAND=1;SYMBOL_SOURCE=HGNC;HGNC_ID=HGNC:206;APPRIS=A2
rs386042000	8	71518636	CC	TT	C	ENSBTAG00000037929	intron_variant	-	-	-	-	-	IMPACT=MODIFIER;SYMBOL=ADAM28;BIOTYPE=protein_coding;INTRON=6/21;STRAND=1;SYMBOL_SOURCE=HGNC;HGNC_ID=HGNC:206;APPRIS=P5
8:71519250	8	71519250	AA	CC	NA	NA	NA	NA	NA	NA	NA	NA	NA
rs137768182	8	71519271	AA	GG	A	ENSBTAG00000037929	intron_variant	-	-	-	-	-	IMPACT=MODIFIER;SYMBOL=ADAM28;BIOTYPE=protein_coding;INTRON=6/21;STRAND=1;SYMBOL_SOURCE=HGNC;HGNC_ID=HGNC:206;APPRIS=P5
rs137768182	8	71519271	AA	GG	A	ENSBTAG00000037929	intron_variant	-	-	-	-	-	IMPACT=MODIFIER;SYMBOL=ADAM28;BIOTYPE=protein_coding;INTRON=6/20;STRAND=1;SYMBOL_SOURCE=HGNC;HGNC_ID=HGNC:206;APPRIS=A2
rs460233465	8	71519278	AA	GG	A	ENSBTAG00000037929	intron_variant	-	-	-	-	-	IMPACT=MODIFIER;SYMBOL=ADAM28;BIOTYPE=protein_coding;INTRON=6/20;STRAND=1;SYMBOL_SOURCE=HGNC;HGNC_ID=HGNC:206;APPRIS=A2
rs460233465	8	71519278	AA	GG	A	ENSBTAG00000037929	intron_variant	-	-	-	-	-	IMPACT=MODIFIER;SYMBOL=ADAM28;BIOTYPE=protein_coding;INTRON=6/21;STRAND=1;SYMBOL_SOURCE=HGNC;HGNC_ID=HGNC:206;APPRIS=P5
rs462519289	8	71519355	GG	TT	G	ENSBTAG00000037929	intron_variant	-	-	-	-	-	IMPACT=MODIFIER;SYMBOL=ADAM28;BIOTYPE=protein_coding;INTRON=6/21;STRAND=1;SYMBOL_SOURCE=HGNC;HGNC_ID=HGNC:206;APPRIS=P5
rs462519289	8	71519355	GG	TT	G	ENSBTAG00000037929	intron_variant	-	-	-	-	-	IMPACT=MODIFIER;SYMBOL=ADAM28;BIOTYPE=protein_coding;INTRON=6/20;STRAND=1;SYMBOL_SOURCE=HGNC;HGNC_ID=HGNC:206;APPRIS=A2
rs482919144	8	71519395	GG	AA	G	ENSBTAG00000037929	intron_variant	-	-	-	-	-	IMPACT=MODIFIER;SYMBOL=ADAM28;BIOTYPE=protein_coding;INTRON=6/21;STRAND=1;SYMBOL_SOURCE=HGNC;HGNC_ID=HGNC:206;APPRIS=P5
rs482919144	8	71519395	GG	AA	G	ENSBTAG00000037929	intron_variant	-	-	-	-	-	IMPACT=MODIFIER;SYMBOL=ADAM28;BIOTYPE=protein_coding;INTRON=6/20;STRAND=1;SYMBOL_SOURCE=HGNC;HGNC_ID=HGNC:206;APPRIS=A2
8:71519499	8	71519499	AA	CC	NA	NA	NA	NA	NA	NA	NA	NA	NA
rs465252765	8	71519552	GG	AA	G	ENSBTAG00000037929	intron_variant	-	-	-	-	-	IMPACT=MODIFIER;SYMBOL=ADAM28;BIOTYPE=protein_coding;INTRON=6/20;STRAND=1;SYMBOL_SOURCE=HGNC;HGNC_ID=HGNC:206;APPRIS=A2
rs465252765	8	71519552	GG	AA	G	ENSBTAG00000037929	intron_variant	-	-	-	-	-	IMPACT=MODIFIER;SYMBOL=ADAM28;BIOTYPE=protein_coding;INTRON=6/21;STRAND=1;SYMBOL_SOURCE=HGNC;HGNC_ID=HGNC:206;APPRIS=P5
rs433818025	8	71519571	GG	AA	G	ENSBTAG00000037929	intron_variant	-	-	-	-	-	IMPACT=MODIFIER;SYMBOL=ADAM28;BIOTYPE=protein_coding;INTRON=6/21;STRAND=1;SYMBOL_SOURCE=HGNC;HGNC_ID=HGNC:206;APPRIS=P5
rs433818025	8	71519571	GG	AA	G	ENSBTAG00000037929	intron_variant	-	-	-	-	-	IMPACT=MODIFIER;SYMBOL=ADAM28;BIOTYPE=protein_coding;INTRON=6/20;STRAND=1;SYMBOL_SOURCE=HGNC;HGNC_ID=HGNC:206;APPRIS=A2
rs447419507	8	71519607	AA	GG	A	ENSBTAG00000037929	intron_variant	-	-	-	-	-	IMPACT=MODIFIER;SYMBOL=ADAM28;BIOTYPE=protein_coding;INTRON=6/20;STRAND=1;SYMBOL_SOURCE=HGNC;HGNC_ID=HGNC:206;APPRIS=A2
rs447419507	8	71519607	AA	GG	A	ENSBTAG00000037929	intron_variant	-	-	-	-	-	IMPACT=MODIFIER;SYMBOL=ADAM28;BIOTYPE=protein_coding;INTRON=6/21;STRAND=1;SYMBOL_SOURCE=HGNC;HGNC_ID=HGNC:206;APPRIS=P5
rs451940987	8	71519786	AA	CC	A	ENSBTAG00000037929	intron_variant	-	-	-	-	-	IMPACT=MODIFIER;SYMBOL=ADAM28;BIOTYPE=protein_coding;INTRON=6/21;STRAND=1;SYMBOL_SOURCE=HGNC;HGNC_ID=HGNC:206;APPRIS=P5
rs451940987	8	71519786	AA	CC	A	ENSBTAG00000037929	intron_variant	-	-	-	-	-	IMPACT=MODIFIER;SYMBOL=ADAM28;BIOTYPE=protein_coding;INTRON=6/20;STRAND=1;SYMBOL_SOURCE=HGNC;HGNC_ID=HGNC:206;APPRIS=A2
rs460721423	8	71519934	CC	AA	C	ENSBTAG00000037929	intron_variant	-	-	-	-	-	IMPACT=MODIFIER;SYMBOL=ADAM28;BIOTYPE=protein_coding;INTRON=6/20;STRAND=1;SYMBOL_SOURCE=HGNC;HGNC_ID=HGNC:206;APPRIS=A2
rs460721423	8	71519934	CC	AA	C	ENSBTAG00000037929	intron_variant	-	-	-	-	-	IMPACT=MODIFIER;SYMBOL=ADAM28;BIOTYPE=protein_coding;INTRON=6/21;STRAND=1;SYMBOL_SOURCE=HGNC;HGNC_ID=HGNC:206;APPRIS=P5
rs473926311	8	71519961	CC	TT	C	ENSBTAG00000037929	intron_variant	-	-	-	-	-	IMPACT=MODIFIER;SYMBOL=ADAM28;BIOTYPE=protein_coding;INTRON=6/20;STRAND=1;SYMBOL_SOURCE=HGNC;HGNC_ID=HGNC:206;APPRIS=A2
rs473926311	8	71519961	CC	TT	C	ENSBTAG00000037929	intron_variant	-	-	-	-	-	IMPACT=MODIFIER;SYMBOL=ADAM28;BIOTYPE=protein_coding;INTRON=6/21;STRAND=1;SYMBOL_SOURCE=HGNC;HGNC_ID=HGNC:206;APPRIS=P5
rs462557933	8	71519988	TT	CC	T	ENSBTAG00000037929	intron_variant	-	-	-	-	-	IMPACT=MODIFIER;SYMBOL=ADAM28;BIOTYPE=protein_coding;INTRON=6/20;STRAND=1;SYMBOL_SOURCE=HGNC;HGNC_ID=HGNC:206;APPRIS=A2
rs462557933	8	71519988	TT	CC	T	ENSBTAG00000037929	intron_variant	-	-	-	-	-	IMPACT=MODIFIER;SYMBOL=ADAM28;BIOTYPE=protein_coding;INTRON=6/21;STRAND=1;SYMBOL_SOURCE=HGNC;HGNC_ID=HGNC:206;APPRIS=P5
rs383939586	8	71520037	TT	CC	T	ENSBTAG00000037929	intron_variant	-	-	-	-	-	IMPACT=MODIFIER;SYMBOL=ADAM28;BIOTYPE=protein_coding;INTRON=6/20;STRAND=1;SYMBOL_SOURCE=HGNC;HGNC_ID=HGNC:206;APPRIS=A2
rs383939586	8	71520037	TT	CC	T	ENSBTAG00000037929	intron_variant	-	-	-	-	-	IMPACT=MODIFIER;SYMBOL=ADAM28;BIOTYPE=protein_coding;INTRON=6/21;STRAND=1;SYMBOL_SOURCE=HGNC;HGNC_ID=HGNC:206;APPRIS=P5
rs379345021	8	71520045	CC	TT	C	ENSBTAG00000037929	intron_variant	-	-	-	-	-	IMPACT=MODIFIER;SYMBOL=ADAM28;BIOTYPE=protein_coding;INTRON=6/21;STRAND=1;SYMBOL_SOURCE=HGNC;HGNC_ID=HGNC:206;APPRIS=P5
rs379345021	8	71520045	CC	TT	C	ENSBTAG00000037929	intron_variant	-	-	-	-	-	IMPACT=MODIFIER;SYMBOL=ADAM28;BIOTYPE=protein_coding;INTRON=6/20;STRAND=1;SYMBOL_SOURCE=HGNC;HGNC_ID=HGNC:206;APPRIS=A2
rs458859760	8	71520103	GG	AA	G	ENSBTAG00000037929	intron_variant	-	-	-	-	-	IMPACT=MODIFIER;SYMBOL=ADAM28;BIOTYPE=protein_coding;INTRON=6/21;STRAND=1;SYMBOL_SOURCE=HGNC;HGNC_ID=HGNC:206;APPRIS=P5
rs458859760	8	71520103	GG	AA	G	ENSBTAG00000037929	intron_variant	-	-	-	-	-	IMPACT=MODIFIER;SYMBOL=ADAM28;BIOTYPE=protein_coding;INTRON=6/20;STRAND=1;SYMBOL_SOURCE=HGNC;HGNC_ID=HGNC:206;APPRIS=A2
rs478938816	8	71520145	GG	AA	G	ENSBTAG00000037929	intron_variant	-	-	-	-	-	IMPACT=MODIFIER;SYMBOL=ADAM28;BIOTYPE=protein_coding;INTRON=6/20;STRAND=1;SYMBOL_SOURCE=HGNC;HGNC_ID=HGNC:206;APPRIS=A2
rs478938816	8	71520145	GG	AA	G	ENSBTAG00000037929	intron_variant	-	-	-	-	-	IMPACT=MODIFIER;SYMBOL=ADAM28;BIOTYPE=protein_coding;INTRON=6/21;STRAND=1;SYMBOL_SOURCE=HGNC;HGNC_ID=HGNC:206;APPRIS=P5
rs526285944	8	71520211	TT	CC	T	ENSBTAG00000037929	intron_variant	-	-	-	-	-	IMPACT=MODIFIER;SYMBOL=ADAM28;BIOTYPE=protein_coding;INTRON=6/20;STRAND=1;SYMBOL_SOURCE=HGNC;HGNC_ID=HGNC:206;APPRIS=A2
rs526285944	8	71520211	TT	CC	T	ENSBTAG00000037929	intron_variant	-	-	-	-	-	IMPACT=MODIFIER;SYMBOL=ADAM28;BIOTYPE=protein_coding;INTRON=6/21;STRAND=1;SYMBOL_SOURCE=HGNC;HGNC_ID=HGNC:206;APPRIS=P5
rs467560695	8	71520215	TT	CC	T	ENSBTAG00000037929	intron_variant	-	-	-	-	-	IMPACT=MODIFIER;SYMBOL=ADAM28;BIOTYPE=protein_coding;INTRON=6/21;STRAND=1;SYMBOL_SOURCE=HGNC;HGNC_ID=HGNC:206;APPRIS=P5
rs467560695	8	71520215	TT	CC	T	ENSBTAG00000037929	intron_variant	-	-	-	-	-	IMPACT=MODIFIER;SYMBOL=ADAM28;BIOTYPE=protein_coding;INTRON=6/20;STRAND=1;SYMBOL_SOURCE=HGNC;HGNC_ID=HGNC:206;APPRIS=A2
rs385502210	8	71520290	GG	AA	G	ENSBTAG00000037929	intron_variant	-	-	-	-	-	IMPACT=MODIFIER;SYMBOL=ADAM28;BIOTYPE=protein_coding;INTRON=6/21;STRAND=1;SYMBOL_SOURCE=HGNC;HGNC_ID=HGNC:206;APPRIS=P5
rs385502210	8	71520290	GG	AA	G	ENSBTAG00000037929	intron_variant	-	-	-	-	-	IMPACT=MODIFIER;SYMBOL=ADAM28;BIOTYPE=protein_coding;INTRON=6/20;STRAND=1;SYMBOL_SOURCE=HGNC;HGNC_ID=HGNC:206;APPRIS=A2
rs437987360	8	71520332	TT	CC	T	ENSBTAG00000037929	intron_variant	-	-	-	-	-	IMPACT=MODIFIER;SYMBOL=ADAM28;BIOTYPE=protein_coding;INTRON=6/21;STRAND=1;SYMBOL_SOURCE=HGNC;HGNC_ID=HGNC:206;APPRIS=P5
rs437987360	8	71520332	TT	CC	T	ENSBTAG00000037929	intron_variant	-	-	-	-	-	IMPACT=MODIFIER;SYMBOL=ADAM28;BIOTYPE=protein_coding;INTRON=6/20;STRAND=1;SYMBOL_SOURCE=HGNC;HGNC_ID=HGNC:206;APPRIS=A2
rs465642252	8	71520507	GG	AA	G	ENSBTAG00000037929	intron_variant	-	-	-	-	-	IMPACT=MODIFIER;SYMBOL=ADAM28;BIOTYPE=protein_coding;INTRON=6/21;STRAND=1;SYMBOL_SOURCE=HGNC;HGNC_ID=HGNC:206;APPRIS=P5
rs465642252	8	71520507	GG	AA	G	ENSBTAG00000037929	intron_variant	-	-	-	-	-	IMPACT=MODIFIER;SYMBOL=ADAM28;BIOTYPE=protein_coding;INTRON=6/20;STRAND=1;SYMBOL_SOURCE=HGNC;HGNC_ID=HGNC:206;APPRIS=A2
rs385879097	8	71520541	CC	TT	C	ENSBTAG00000037929	intron_variant	-	-	-	-	-	IMPACT=MODIFIER;SYMBOL=ADAM28;BIOTYPE=protein_coding;INTRON=6/21;STRAND=1;SYMBOL_SOURCE=HGNC;HGNC_ID=HGNC:206;APPRIS=P5
rs385879097	8	71520541	CC	TT	C	ENSBTAG00000037929	intron_variant	-	-	-	-	-	IMPACT=MODIFIER;SYMBOL=ADAM28;BIOTYPE=protein_coding;INTRON=6/20;STRAND=1;SYMBOL_SOURCE=HGNC;HGNC_ID=HGNC:206;APPRIS=A2
rs458513838	8	71520800	AA	GG	A	ENSBTAG00000037929	intron_variant	-	-	-	-	-	IMPACT=MODIFIER;SYMBOL=ADAM28;BIOTYPE=protein_coding;INTRON=6/20;STRAND=1;SYMBOL_SOURCE=HGNC;HGNC_ID=HGNC:206;APPRIS=A2
rs458513838	8	71520800	AA	GG	A	ENSBTAG00000037929	intron_variant	-	-	-	-	-	IMPACT=MODIFIER;SYMBOL=ADAM28;BIOTYPE=protein_coding;INTRON=6/21;STRAND=1;SYMBOL_SOURCE=HGNC;HGNC_ID=HGNC:206;APPRIS=P5
rs380333136	8	71521092	AA	TT	A	ENSBTAG00000037929	intron_variant	-	-	-	-	-	IMPACT=MODIFIER;SYMBOL=ADAM28;BIOTYPE=protein_coding;INTRON=6/21;STRAND=1;SYMBOL_SOURCE=HGNC;HGNC_ID=HGNC:206;APPRIS=P5
rs380333136	8	71521092	AA	TT	A	ENSBTAG00000037929	intron_variant	-	-	-	-	-	IMPACT=MODIFIER;SYMBOL=ADAM28;BIOTYPE=protein_coding;INTRON=6/20;STRAND=1;SYMBOL_SOURCE=HGNC;HGNC_ID=HGNC:206;APPRIS=A2
rs378098634	8	71521150	TT	GG	T	ENSBTAG00000037929	intron_variant	-	-	-	-	-	IMPACT=MODIFIER;SYMBOL=ADAM28;BIOTYPE=protein_coding;INTRON=6/21;STRAND=1;SYMBOL_SOURCE=HGNC;HGNC_ID=HGNC:206;APPRIS=P5
rs378098634	8	71521150	TT	GG	T	ENSBTAG00000037929	intron_variant	-	-	-	-	-	IMPACT=MODIFIER;SYMBOL=ADAM28;BIOTYPE=protein_coding;INTRON=6/20;STRAND=1;SYMBOL_SOURCE=HGNC;HGNC_ID=HGNC:206;APPRIS=A2
rs380441493	8	71521221	GG	AA	G	ENSBTAG00000037929	intron_variant	-	-	-	-	-	IMPACT=MODIFIER;SYMBOL=ADAM28;BIOTYPE=protein_coding;INTRON=6/21;STRAND=1;SYMBOL_SOURCE=HGNC;HGNC_ID=HGNC:206;APPRIS=P5
rs380441493	8	71521221	GG	AA	G	ENSBTAG00000037929	intron_variant	-	-	-	-	-	IMPACT=MODIFIER;SYMBOL=ADAM28;BIOTYPE=protein_coding;INTRON=6/20;STRAND=1;SYMBOL_SOURCE=HGNC;HGNC_ID=HGNC:206;APPRIS=A2
rs382907068	8	71521244	GG	AA	G	ENSBTAG00000037929	intron_variant	-	-	-	-	-	IMPACT=MODIFIER;SYMBOL=ADAM28;BIOTYPE=protein_coding;INTRON=6/20;STRAND=1;SYMBOL_SOURCE=HGNC;HGNC_ID=HGNC:206;APPRIS=A2
rs382907068	8	71521244	GG	AA	G	ENSBTAG00000037929	intron_variant	-	-	-	-	-	IMPACT=MODIFIER;SYMBOL=ADAM28;BIOTYPE=protein_coding;INTRON=6/21;STRAND=1;SYMBOL_SOURCE=HGNC;HGNC_ID=HGNC:206;APPRIS=P5
rs445221135	8	71521257	TT	CC	T	ENSBTAG00000037929	intron_variant	-	-	-	-	-	IMPACT=MODIFIER;SYMBOL=ADAM28;BIOTYPE=protein_coding;INTRON=6/20;STRAND=1;SYMBOL_SOURCE=HGNC;HGNC_ID=HGNC:206;APPRIS=A2
rs445221135	8	71521257	TT	CC	T	ENSBTAG00000037929	intron_variant	-	-	-	-	-	IMPACT=MODIFIER;SYMBOL=ADAM28;BIOTYPE=protein_coding;INTRON=6/21;STRAND=1;SYMBOL_SOURCE=HGNC;HGNC_ID=HGNC:206;APPRIS=P5
rs377988952	8	71521319	TT	CC	T	ENSBTAG00000037929	intron_variant	-	-	-	-	-	IMPACT=MODIFIER;SYMBOL=ADAM28;BIOTYPE=protein_coding;INTRON=6/20;STRAND=1;SYMBOL_SOURCE=HGNC;HGNC_ID=HGNC:206;APPRIS=A2
rs377988952	8	71521319	TT	CC	T	ENSBTAG00000037929	intron_variant	-	-	-	-	-	IMPACT=MODIFIER;SYMBOL=ADAM28;BIOTYPE=protein_coding;INTRON=6/21;STRAND=1;SYMBOL_SOURCE=HGNC;HGNC_ID=HGNC:206;APPRIS=P5
rs434288020	8	71521327	AA	GG	A	ENSBTAG00000037929	intron_variant	-	-	-	-	-	IMPACT=MODIFIER;SYMBOL=ADAM28;BIOTYPE=protein_coding;INTRON=6/20;STRAND=1;SYMBOL_SOURCE=HGNC;HGNC_ID=HGNC:206;APPRIS=A2
rs434288020	8	71521327	AA	GG	A	ENSBTAG00000037929	intron_variant	-	-	-	-	-	IMPACT=MODIFIER;SYMBOL=ADAM28;BIOTYPE=protein_coding;INTRON=6/21;STRAND=1;SYMBOL_SOURCE=HGNC;HGNC_ID=HGNC:206;APPRIS=P5
rs381584241	8	71521377	AA	TT	A	ENSBTAG00000037929	intron_variant	-	-	-	-	-	IMPACT=MODIFIER;SYMBOL=ADAM28;BIOTYPE=protein_coding;INTRON=6/21;STRAND=1;SYMBOL_SOURCE=HGNC;HGNC_ID=HGNC:206;APPRIS=P5
rs381584241	8	71521377	AA	TT	A	ENSBTAG00000037929	intron_variant	-	-	-	-	-	IMPACT=MODIFIER;SYMBOL=ADAM28;BIOTYPE=protein_coding;INTRON=6/20;STRAND=1;SYMBOL_SOURCE=HGNC;HGNC_ID=HGNC:206;APPRIS=A2
rs452217614	8	71522677	AA	GG	A	ENSBTAG00000037929	intron_variant	-	-	-	-	-	IMPACT=MODIFIER;SYMBOL=ADAM28;BIOTYPE=protein_coding;INTRON=7/21;STRAND=1;SYMBOL_SOURCE=HGNC;HGNC_ID=HGNC:206;APPRIS=P5
rs452217614	8	71522677	AA	GG	A	ENSBTAG00000037929	intron_variant	-	-	-	-	-	IMPACT=MODIFIER;SYMBOL=ADAM28;BIOTYPE=protein_coding;INTRON=7/20;STRAND=1;SYMBOL_SOURCE=HGNC;HGNC_ID=HGNC:206;APPRIS=A2
rs379933838	8	71522716	TT	CC	T	ENSBTAG00000037929	intron_variant	-	-	-	-	-	IMPACT=MODIFIER;SYMBOL=ADAM28;BIOTYPE=protein_coding;INTRON=7/20;STRAND=1;SYMBOL_SOURCE=HGNC;HGNC_ID=HGNC:206;APPRIS=A2
rs379933838	8	71522716	TT	CC	T	ENSBTAG00000037929	intron_variant	-	-	-	-	-	IMPACT=MODIFIER;SYMBOL=ADAM28;BIOTYPE=protein_coding;INTRON=7/21;STRAND=1;SYMBOL_SOURCE=HGNC;HGNC_ID=HGNC:206;APPRIS=P5
rs382116642	8	71522730	AA	GG	A	ENSBTAG00000037929	intron_variant	-	-	-	-	-	IMPACT=MODIFIER;SYMBOL=ADAM28;BIOTYPE=protein_coding;INTRON=7/20;STRAND=1;SYMBOL_SOURCE=HGNC;HGNC_ID=HGNC:206;APPRIS=A2
rs382116642	8	71522730	AA	GG	A	ENSBTAG00000037929	intron_variant	-	-	-	-	-	IMPACT=MODIFIER;SYMBOL=ADAM28;BIOTYPE=protein_coding;INTRON=7/21;STRAND=1;SYMBOL_SOURCE=HGNC;HGNC_ID=HGNC:206;APPRIS=P5
rs385917686	8	71522733	GG	AA	G	ENSBTAG00000037929	intron_variant	-	-	-	-	-	IMPACT=MODIFIER;SYMBOL=ADAM28;BIOTYPE=protein_coding;INTRON=7/20;STRAND=1;SYMBOL_SOURCE=HGNC;HGNC_ID=HGNC:206;APPRIS=A2
rs385917686	8	71522733	GG	AA	G	ENSBTAG00000037929	intron_variant	-	-	-	-	-	IMPACT=MODIFIER;SYMBOL=ADAM28;BIOTYPE=protein_coding;INTRON=7/21;STRAND=1;SYMBOL_SOURCE=HGNC;HGNC_ID=HGNC:206;APPRIS=P5
rs380131913	8	71522902	CC	TT	C	ENSBTAG00000037929	synonymous_variant	780	672	224	D	gaT/gaC	IMPACT=LOW;SYMBOL=ADAM28;BIOTYPE=protein_coding;EXON=8/21;STRAND=1;SYMBOL_SOURCE=HGNC;HGNC_ID=HGNC:206;APPRIS=A2
rs380131913	8	71522902	CC	TT	C	ENSBTAG00000037929	synonymous_variant	780	672	224	D	gaT/gaC	IMPACT=LOW;SYMBOL=ADAM28;BIOTYPE=protein_coding;EXON=8/22;STRAND=1;SYMBOL_SOURCE=HGNC;HGNC_ID=HGNC:206;APPRIS=P5
rs207581604	8	71522961	AA	GG	A	ENSBTAG00000037929	splice_region_variant,intron_variant	-	-	-	-	-	IMPACT=LOW;SYMBOL=ADAM28;BIOTYPE=protein_coding;INTRON=8/20;STRAND=1;SYMBOL_SOURCE=HGNC;HGNC_ID=HGNC:206;APPRIS=A2
rs207581604	8	71522961	AA	GG	A	ENSBTAG00000037929	splice_region_variant,intron_variant	-	-	-	-	-	IMPACT=LOW;SYMBOL=ADAM28;BIOTYPE=protein_coding;INTRON=8/21;STRAND=1;SYMBOL_SOURCE=HGNC;HGNC_ID=HGNC:206;APPRIS=P5
rs133451236	8	71523012	TT	CC	T	ENSBTAG00000037929	intron_variant	-	-	-	-	-	IMPACT=MODIFIER;SYMBOL=ADAM28;BIOTYPE=protein_coding;INTRON=8/21;STRAND=1;SYMBOL_SOURCE=HGNC;HGNC_ID=HGNC:206;APPRIS=P5
rs133451236	8	71523012	TT	CC	T	ENSBTAG00000037929	intron_variant	-	-	-	-	-	IMPACT=MODIFIER;SYMBOL=ADAM28;BIOTYPE=protein_coding;INTRON=8/20;STRAND=1;SYMBOL_SOURCE=HGNC;HGNC_ID=HGNC:206;APPRIS=A2
rs209227103	8	71523163	CC	GG	C	ENSBTAG00000037929	intron_variant	-	-	-	-	-	IMPACT=MODIFIER;SYMBOL=ADAM28;BIOTYPE=protein_coding;INTRON=8/21;STRAND=1;SYMBOL_SOURCE=HGNC;HGNC_ID=HGNC:206;APPRIS=P5
rs209227103	8	71523163	CC	GG	C	ENSBTAG00000037929	intron_variant	-	-	-	-	-	IMPACT=MODIFIER;SYMBOL=ADAM28;BIOTYPE=protein_coding;INTRON=8/20;STRAND=1;SYMBOL_SOURCE=HGNC;HGNC_ID=HGNC:206;APPRIS=A2
rs722616990	8	71523214	TT	GG	T	ENSBTAG00000037929	intron_variant	-	-	-	-	-	IMPACT=MODIFIER;SYMBOL=ADAM28;BIOTYPE=protein_coding;INTRON=8/21;STRAND=1;SYMBOL_SOURCE=HGNC;HGNC_ID=HGNC:206;APPRIS=P5
rs722616990	8	71523214	TT	GG	T	ENSBTAG00000037929	intron_variant	-	-	-	-	-	IMPACT=MODIFIER;SYMBOL=ADAM28;BIOTYPE=protein_coding;INTRON=8/20;STRAND=1;SYMBOL_SOURCE=HGNC;HGNC_ID=HGNC:206;APPRIS=A2
rs439385649	8	71523217	AA	CC	A	ENSBTAG00000037929	intron_variant	-	-	-	-	-	IMPACT=MODIFIER;SYMBOL=ADAM28;BIOTYPE=protein_coding;INTRON=8/21;STRAND=1;SYMBOL_SOURCE=HGNC;HGNC_ID=HGNC:206;APPRIS=P5
rs439385649	8	71523217	AA	CC	A	ENSBTAG00000037929	intron_variant	-	-	-	-	-	IMPACT=MODIFIER;SYMBOL=ADAM28;BIOTYPE=protein_coding;INTRON=8/20;STRAND=1;SYMBOL_SOURCE=HGNC;HGNC_ID=HGNC:206;APPRIS=A2
rs470466502	8	71524020	CC	TT	C	ENSBTAG00000037929	intron_variant	-	-	-	-	-	IMPACT=MODIFIER;SYMBOL=ADAM28;BIOTYPE=protein_coding;INTRON=8/21;STRAND=1;SYMBOL_SOURCE=HGNC;HGNC_ID=HGNC:206;APPRIS=P5
rs470466502	8	71524020	CC	TT	C	ENSBTAG00000037929	intron_variant	-	-	-	-	-	IMPACT=MODIFIER;SYMBOL=ADAM28;BIOTYPE=protein_coding;INTRON=8/20;STRAND=1;SYMBOL_SOURCE=HGNC;HGNC_ID=HGNC:206;APPRIS=A2
rs381237679	8	71524243	TT	CC	T	ENSBTAG00000037929	intron_variant	-	-	-	-	-	IMPACT=MODIFIER;SYMBOL=ADAM28;BIOTYPE=protein_coding;INTRON=8/20;STRAND=1;SYMBOL_SOURCE=HGNC;HGNC_ID=HGNC:206;APPRIS=A2
rs381237679	8	71524243	TT	CC	T	ENSBTAG00000037929	intron_variant	-	-	-	-	-	IMPACT=MODIFIER;SYMBOL=ADAM28;BIOTYPE=protein_coding;INTRON=8/21;STRAND=1;SYMBOL_SOURCE=HGNC;HGNC_ID=HGNC:206;APPRIS=P5
rs384435760	8	71524337	GG	AA	G	ENSBTAG00000037929	intron_variant	-	-	-	-	-	IMPACT=MODIFIER;SYMBOL=ADAM28;BIOTYPE=protein_coding;INTRON=8/21;STRAND=1;SYMBOL_SOURCE=HGNC;HGNC_ID=HGNC:206;APPRIS=P5
rs384435760	8	71524337	GG	AA	G	ENSBTAG00000037929	intron_variant	-	-	-	-	-	IMPACT=MODIFIER;SYMBOL=ADAM28;BIOTYPE=protein_coding;INTRON=8/20;STRAND=1;SYMBOL_SOURCE=HGNC;HGNC_ID=HGNC:206;APPRIS=A2
rs379452918	8	71524553	GG	CC	G	ENSBTAG00000037929	intron_variant	-	-	-	-	-	IMPACT=MODIFIER;SYMBOL=ADAM28;BIOTYPE=protein_coding;INTRON=8/20;STRAND=1;SYMBOL_SOURCE=HGNC;HGNC_ID=HGNC:206;APPRIS=A2
rs379452918	8	71524553	GG	CC	G	ENSBTAG00000037929	intron_variant	-	-	-	-	-	IMPACT=MODIFIER;SYMBOL=ADAM28;BIOTYPE=protein_coding;INTRON=8/21;STRAND=1;SYMBOL_SOURCE=HGNC;HGNC_ID=HGNC:206;APPRIS=P5
rs439417094	8	71524635	CC	TT	C	ENSBTAG00000037929	intron_variant	-	-	-	-	-	IMPACT=MODIFIER;SYMBOL=ADAM28;BIOTYPE=protein_coding;INTRON=8/21;STRAND=1;SYMBOL_SOURCE=HGNC;HGNC_ID=HGNC:206;APPRIS=P5
rs439417094	8	71524635	CC	TT	C	ENSBTAG00000037929	intron_variant	-	-	-	-	-	IMPACT=MODIFIER;SYMBOL=ADAM28;BIOTYPE=protein_coding;INTRON=8/20;STRAND=1;SYMBOL_SOURCE=HGNC;HGNC_ID=HGNC:206;APPRIS=A2
rs459442927	8	71524903	GG	AA	G	ENSBTAG00000037929	intron_variant	-	-	-	-	-	IMPACT=MODIFIER;SYMBOL=ADAM28;BIOTYPE=protein_coding;INTRON=8/21;STRAND=1;SYMBOL_SOURCE=HGNC;HGNC_ID=HGNC:206;APPRIS=P5
rs459442927	8	71524903	GG	AA	G	ENSBTAG00000037929	intron_variant	-	-	-	-	-	IMPACT=MODIFIER;SYMBOL=ADAM28;BIOTYPE=protein_coding;INTRON=8/20;STRAND=1;SYMBOL_SOURCE=HGNC;HGNC_ID=HGNC:206;APPRIS=A2
rs448134717	8	71526239	AA	GG	A	ENSBTAG00000037929	intron_variant	-	-	-	-	-	IMPACT=MODIFIER;SYMBOL=ADAM28;BIOTYPE=protein_coding;INTRON=8/20;STRAND=1;SYMBOL_SOURCE=HGNC;HGNC_ID=HGNC:206;APPRIS=A2
rs448134717	8	71526239	AA	GG	A	ENSBTAG00000037929	intron_variant	-	-	-	-	-	IMPACT=MODIFIER;SYMBOL=ADAM28;BIOTYPE=protein_coding;INTRON=8/21;STRAND=1;SYMBOL_SOURCE=HGNC;HGNC_ID=HGNC:206;APPRIS=P5
rs385544007	8	71526251	CC	TT	C	ENSBTAG00000037929	intron_variant	-	-	-	-	-	IMPACT=MODIFIER;SYMBOL=ADAM28;BIOTYPE=protein_coding;INTRON=8/20;STRAND=1;SYMBOL_SOURCE=HGNC;HGNC_ID=HGNC:206;APPRIS=A2
rs385544007	8	71526251	CC	TT	C	ENSBTAG00000037929	intron_variant	-	-	-	-	-	IMPACT=MODIFIER;SYMBOL=ADAM28;BIOTYPE=protein_coding;INTRON=8/21;STRAND=1;SYMBOL_SOURCE=HGNC;HGNC_ID=HGNC:206;APPRIS=P5
rs453082605	8	71526503	CC	GG	C	ENSBTAG00000037929	intron_variant	-	-	-	-	-	IMPACT=MODIFIER;SYMBOL=ADAM28;BIOTYPE=protein_coding;INTRON=8/20;STRAND=1;SYMBOL_SOURCE=HGNC;HGNC_ID=HGNC:206;APPRIS=A2
rs453082605	8	71526503	CC	GG	C	ENSBTAG00000037929	intron_variant	-	-	-	-	-	IMPACT=MODIFIER;SYMBOL=ADAM28;BIOTYPE=protein_coding;INTRON=8/21;STRAND=1;SYMBOL_SOURCE=HGNC;HGNC_ID=HGNC:206;APPRIS=P5
rs481725982	8	71528507	AA	GG	A	ENSBTAG00000037929	intron_variant	-	-	-	-	-	IMPACT=MODIFIER;SYMBOL=ADAM28;BIOTYPE=protein_coding;INTRON=9/20;STRAND=1;SYMBOL_SOURCE=HGNC;HGNC_ID=HGNC:206;APPRIS=A2
rs481725982	8	71528507	AA	GG	A	ENSBTAG00000037929	intron_variant	-	-	-	-	-	IMPACT=MODIFIER;SYMBOL=ADAM28;BIOTYPE=protein_coding;INTRON=9/21;STRAND=1;SYMBOL_SOURCE=HGNC;HGNC_ID=HGNC:206;APPRIS=P5
rs210908062	8	71528715	CC	TT	C	ENSBTAG00000037929	intron_variant	-	-	-	-	-	IMPACT=MODIFIER;SYMBOL=ADAM28;BIOTYPE=protein_coding;INTRON=9/20;STRAND=1;SYMBOL_SOURCE=HGNC;HGNC_ID=HGNC:206;APPRIS=A2
rs210908062	8	71528715	CC	TT	C	ENSBTAG00000037929	intron_variant	-	-	-	-	-	IMPACT=MODIFIER;SYMBOL=ADAM28;BIOTYPE=protein_coding;INTRON=9/21;STRAND=1;SYMBOL_SOURCE=HGNC;HGNC_ID=HGNC:206;APPRIS=P5
rs435583316	8	71531454	AA	GG	A	ENSBTAG00000037929	intron_variant	-	-	-	-	-	IMPACT=MODIFIER;SYMBOL=ADAM28;BIOTYPE=protein_coding;INTRON=10/21;STRAND=1;SYMBOL_SOURCE=HGNC;HGNC_ID=HGNC:206;APPRIS=P5
rs435583316	8	71531454	AA	GG	A	ENSBTAG00000037929	intron_variant	-	-	-	-	-	IMPACT=MODIFIER;SYMBOL=ADAM28;BIOTYPE=protein_coding;INTRON=10/20;STRAND=1;SYMBOL_SOURCE=HGNC;HGNC_ID=HGNC:206;APPRIS=A2
8:71531852	8	71531852	AA	TT	NA	NA	NA	NA	NA	NA	NA	NA	NA
rs383587854	8	71532109	AA	GG	A	ENSBTAG00000037929	intron_variant	-	-	-	-	-	IMPACT=MODIFIER;SYMBOL=ADAM28;BIOTYPE=protein_coding;INTRON=10/21;STRAND=1;SYMBOL_SOURCE=HGNC;HGNC_ID=HGNC:206;APPRIS=P5
rs383587854	8	71532109	AA	GG	A	ENSBTAG00000037929	intron_variant	-	-	-	-	-	IMPACT=MODIFIER;SYMBOL=ADAM28;BIOTYPE=protein_coding;INTRON=10/20;STRAND=1;SYMBOL_SOURCE=HGNC;HGNC_ID=HGNC:206;APPRIS=A2
rs469170217	8	71532179	GG	CC	G	ENSBTAG00000037929	intron_variant	-	-	-	-	-	IMPACT=MODIFIER;SYMBOL=ADAM28;BIOTYPE=protein_coding;INTRON=10/20;STRAND=1;SYMBOL_SOURCE=HGNC;HGNC_ID=HGNC:206;APPRIS=A2
rs469170217	8	71532179	GG	CC	G	ENSBTAG00000037929	intron_variant	-	-	-	-	-	IMPACT=MODIFIER;SYMBOL=ADAM28;BIOTYPE=protein_coding;INTRON=10/21;STRAND=1;SYMBOL_SOURCE=HGNC;HGNC_ID=HGNC:206;APPRIS=P5
rs384369255	8	71543431	TT	CC	T	ENSBTAG00000037929	intron_variant	-	-	-	-	-	IMPACT=MODIFIER;SYMBOL=ADAM28;BIOTYPE=protein_coding;INTRON=13/20;STRAND=1;SYMBOL_SOURCE=HGNC;HGNC_ID=HGNC:206;APPRIS=A2
rs384369255	8	71543431	TT	CC	T	ENSBTAG00000037929	intron_variant	-	-	-	-	-	IMPACT=MODIFIER;SYMBOL=ADAM28;BIOTYPE=protein_coding;INTRON=13/21;STRAND=1;SYMBOL_SOURCE=HGNC;HGNC_ID=HGNC:206;APPRIS=P5
rs379140620	8	71543438	CC	TT	C	ENSBTAG00000037929	intron_variant	-	-	-	-	-	IMPACT=MODIFIER;SYMBOL=ADAM28;BIOTYPE=protein_coding;INTRON=13/21;STRAND=1;SYMBOL_SOURCE=HGNC;HGNC_ID=HGNC:206;APPRIS=P5
rs379140620	8	71543438	CC	TT	C	ENSBTAG00000037929	intron_variant	-	-	-	-	-	IMPACT=MODIFIER;SYMBOL=ADAM28;BIOTYPE=protein_coding;INTRON=13/20;STRAND=1;SYMBOL_SOURCE=HGNC;HGNC_ID=HGNC:206;APPRIS=A2
rs876588066	8	71549654	TT	CC	T	ENSBTAG00000037929	intron_variant	-	-	-	-	-	IMPACT=MODIFIER;SYMBOL=ADAM28;BIOTYPE=protein_coding;INTRON=13/21;STRAND=1;SYMBOL_SOURCE=HGNC;HGNC_ID=HGNC:206;APPRIS=P5
rs876588066	8	71549654	TT	CC	T	ENSBTAG00000037929	intron_variant	-	-	-	-	-	IMPACT=MODIFIER;SYMBOL=ADAM28;BIOTYPE=protein_coding;INTRON=13/20;STRAND=1;SYMBOL_SOURCE=HGNC;HGNC_ID=HGNC:206;APPRIS=A2
rs211247322	8	71549850	TT	CC	T	ENSBTAG00000037929	intron_variant	-	-	-	-	-	IMPACT=MODIFIER;SYMBOL=ADAM28;BIOTYPE=protein_coding;INTRON=13/20;STRAND=1;SYMBOL_SOURCE=HGNC;HGNC_ID=HGNC:206;APPRIS=A2
rs211247322	8	71549850	TT	CC	T	ENSBTAG00000037929	intron_variant	-	-	-	-	-	IMPACT=MODIFIER;SYMBOL=ADAM28;BIOTYPE=protein_coding;INTRON=13/21;STRAND=1;SYMBOL_SOURCE=HGNC;HGNC_ID=HGNC:206;APPRIS=P5
rs209715363	8	71551229	TT	CC	T	ENSBTAG00000037929	intron_variant	-	-	-	-	-	IMPACT=MODIFIER;SYMBOL=ADAM28;BIOTYPE=protein_coding;INTRON=13/21;STRAND=1;SYMBOL_SOURCE=HGNC;HGNC_ID=HGNC:206;APPRIS=P5
rs209715363	8	71551229	TT	CC	T	ENSBTAG00000037929	intron_variant	-	-	-	-	-	IMPACT=MODIFIER;SYMBOL=ADAM28;BIOTYPE=protein_coding;INTRON=13/20;STRAND=1;SYMBOL_SOURCE=HGNC;HGNC_ID=HGNC:206;APPRIS=A2
rs526494807	8	71567546	CC	TT	C	ENSBTAG00000037929	intron_variant	-	-	-	-	-	IMPACT=MODIFIER;SYMBOL=ADAM28;BIOTYPE=protein_coding;INTRON=18/21;STRAND=1;SYMBOL_SOURCE=HGNC;HGNC_ID=HGNC:206;APPRIS=P5
rs526494807	8	71567546	CC	TT	C	ENSBTAG00000037929	intron_variant	-	-	-	-	-	IMPACT=MODIFIER;SYMBOL=ADAM28;BIOTYPE=protein_coding;INTRON=18/20;STRAND=1;SYMBOL_SOURCE=HGNC;HGNC_ID=HGNC:206;APPRIS=A2
rs208128679	8	71567642	AA	GG	A	ENSBTAG00000037929	intron_variant	-	-	-	-	-	IMPACT=MODIFIER;SYMBOL=ADAM28;BIOTYPE=protein_coding;INTRON=18/20;STRAND=1;SYMBOL_SOURCE=HGNC;HGNC_ID=HGNC:206;APPRIS=A2
rs208128679	8	71567642	AA	GG	A	ENSBTAG00000037929	intron_variant	-	-	-	-	-	IMPACT=MODIFIER;SYMBOL=ADAM28;BIOTYPE=protein_coding;INTRON=18/21;STRAND=1;SYMBOL_SOURCE=HGNC;HGNC_ID=HGNC:206;APPRIS=P5
rs209559590	8	71567703	GG	CC	G	ENSBTAG00000037929	intron_variant	-	-	-	-	-	IMPACT=MODIFIER;SYMBOL=ADAM28;BIOTYPE=protein_coding;INTRON=18/21;STRAND=1;SYMBOL_SOURCE=HGNC;HGNC_ID=HGNC:206;APPRIS=P5
rs209559590	8	71567703	GG	CC	G	ENSBTAG00000037929	intron_variant	-	-	-	-	-	IMPACT=MODIFIER;SYMBOL=ADAM28;BIOTYPE=protein_coding;INTRON=18/20;STRAND=1;SYMBOL_SOURCE=HGNC;HGNC_ID=HGNC:206;APPRIS=A2
rs209031406	8	71573879	TT	GG	T	ENSBTAG00000037929	intron_variant	-	-	-	-	-	IMPACT=MODIFIER;SYMBOL=ADAM28;BIOTYPE=protein_coding;INTRON=20/20;STRAND=1;SYMBOL_SOURCE=HGNC;HGNC_ID=HGNC:206;APPRIS=A2
rs209031406	8	71573879	TT	GG	T	ENSBTAG00000037929	intron_variant	-	-	-	-	-	IMPACT=MODIFIER;SYMBOL=ADAM28;BIOTYPE=protein_coding;INTRON=20/21;STRAND=1;SYMBOL_SOURCE=HGNC;HGNC_ID=HGNC:206;APPRIS=P5
rs380016475	8	71604926	TT	CC	T	ENSBTAG00000001125	intron_variant	-	-	-	-	-	IMPACT=MODIFIER;SYMBOL=ADAMDEC1;BIOTYPE=protein_coding;INTRON=7/13;STRAND=1;SYMBOL_SOURCE=EntrezGene;APPRIS=P1
rs42629994	8	71609905	AA	CC	C	ENSBTAG00000001125	intron_variant	-	-	-	-	-	IMPACT=MODIFIER;SYMBOL=ADAMDEC1;BIOTYPE=protein_coding;INTRON=12/13;STRAND=1;SYMBOL_SOURCE=EntrezGene;APPRIS=P1
rs385101065	8	71613276	TT	CC	T	ENSBTAG00000001125	intron_variant	-	-	-	-	-	IMPACT=MODIFIER;SYMBOL=ADAMDEC1;BIOTYPE=protein_coding;INTRON=12/13;STRAND=1;SYMBOL_SOURCE=EntrezGene;APPRIS=P1
rs380722898	8	71617589	AA	CC	A	ENSBTAG00000001125	intron_variant	-	-	-	-	-	IMPACT=MODIFIER;SYMBOL=ADAMDEC1;BIOTYPE=protein_coding;INTRON=13/13;STRAND=1;SYMBOL_SOURCE=EntrezGene;APPRIS=P1
rs383367607	8	71618533	TT	GG	T	ENSBTAG00000001125	intron_variant	-	-	-	-	-	IMPACT=MODIFIER;SYMBOL=ADAMDEC1;BIOTYPE=protein_coding;INTRON=13/13;STRAND=1;SYMBOL_SOURCE=EntrezGene;APPRIS=P1
8:71622816	8	71622816	CC	TT	NA	NA	NA	NA	NA	NA	NA	NA	NA
8:71622817	8	71622817	AA	GG	NA	NA	NA	NA	NA	NA	NA	NA	NA
rs383514380	8	71637853	CC	TT	C	-	intergenic_variant	-	-	-	-	-	IMPACT=MODIFIER
rs800107873	8	71643637	TT	CC	T	-	intergenic_variant	-	-	-	-	-	IMPACT=MODIFIER
rs378362738	8	71650207	TT	AA	T	ENSBTAG00000039171	upstream_gene_variant	-	-	-	-	-	IMPACT=MODIFIER;SYMBOL=ADAM7;BIOTYPE=protein_coding;DISTANCE=3932;STRAND=1;SYMBOL_SOURCE=VGNC;APPRIS=A2
rs378362738	8	71650207	TT	AA	T	ENSBTAG00000039171	upstream_gene_variant	-	-	-	-	-	IMPACT=MODIFIER;SYMBOL=ADAM7;BIOTYPE=protein_coding;DISTANCE=3411;STRAND=1;SYMBOL_SOURCE=VGNC;APPRIS=P5
rs132835038	8	71684437	GG	AA	G	ENSBTAG00000039171	intron_variant	-	-	-	-	-	IMPACT=MODIFIER;SYMBOL=ADAM7;BIOTYPE=protein_coding;INTRON=13/18;STRAND=1;SYMBOL_SOURCE=VGNC;APPRIS=A2
rs132835038	8	71684437	GG	AA	G	ENSBTAG00000039171	intron_variant	-	-	-	-	-	IMPACT=MODIFIER;SYMBOL=ADAM7;BIOTYPE=protein_coding;INTRON=14/20;STRAND=1;SYMBOL_SOURCE=VGNC;APPRIS=P5
rs133289865	8	71690120	GG	AA	G	ENSBTAG00000039171	intron_variant	-	-	-	-	-	IMPACT=MODIFIER;SYMBOL=ADAM7;BIOTYPE=protein_coding;INTRON=16/20;STRAND=1;SYMBOL_SOURCE=VGNC;APPRIS=P5
rs133289865	8	71690120	GG	AA	G	ENSBTAG00000039171	intron_variant	-	-	-	-	-	IMPACT=MODIFIER;SYMBOL=ADAM7;BIOTYPE=protein_coding;INTRON=15/18;STRAND=1;SYMBOL_SOURCE=VGNC;APPRIS=A2
rs136840287	8	71692741	CC	AA	C	ENSBTAG00000039171	intron_variant	-	-	-	-	-	IMPACT=MODIFIER;SYMBOL=ADAM7;BIOTYPE=protein_coding;INTRON=16/20;STRAND=1;SYMBOL_SOURCE=VGNC;APPRIS=P5
rs136840287	8	71692741	CC	AA	C	ENSBTAG00000039171	intron_variant	-	-	-	-	-	IMPACT=MODIFIER;SYMBOL=ADAM7;BIOTYPE=protein_coding;INTRON=15/18;STRAND=1;SYMBOL_SOURCE=VGNC;APPRIS=A2
rs134700629	8	71692743	TT	GG	T	ENSBTAG00000039171	intron_variant	-	-	-	-	-	IMPACT=MODIFIER;SYMBOL=ADAM7;BIOTYPE=protein_coding;INTRON=15/18;STRAND=1;SYMBOL_SOURCE=VGNC;APPRIS=A2
rs134700629	8	71692743	TT	GG	T	ENSBTAG00000039171	intron_variant	-	-	-	-	-	IMPACT=MODIFIER;SYMBOL=ADAM7;BIOTYPE=protein_coding;INTRON=16/20;STRAND=1;SYMBOL_SOURCE=VGNC;APPRIS=P5
rs384354686	8	71694003	TT	CC	T	ENSBTAG00000039171	intron_variant	-	-	-	-	-	IMPACT=MODIFIER;SYMBOL=ADAM7;BIOTYPE=protein_coding;INTRON=16/20;STRAND=1;SYMBOL_SOURCE=VGNC;APPRIS=P5
rs384354686	8	71694003	TT	CC	T	ENSBTAG00000039171	intron_variant	-	-	-	-	-	IMPACT=MODIFIER;SYMBOL=ADAM7;BIOTYPE=protein_coding;INTRON=15/18;STRAND=1;SYMBOL_SOURCE=VGNC;APPRIS=A2
rs134426801	8	71704048	CC	GG	C	ENSBTAG00000039171	downstream_gene_variant	-	-	-	-	-	IMPACT=MODIFIER;SYMBOL=ADAM7;BIOTYPE=protein_coding;DISTANCE=2149;STRAND=1;SYMBOL_SOURCE=VGNC;APPRIS=P5
rs134426801	8	71704048	CC	GG	C	ENSBTAG00000039171	downstream_gene_variant	-	-	-	-	-	IMPACT=MODIFIER;SYMBOL=ADAM7;BIOTYPE=protein_coding;DISTANCE=2149;STRAND=1;SYMBOL_SOURCE=VGNC;APPRIS=A2
rs134162752	8	71704416	AA	TT	A	ENSBTAG00000039171	downstream_gene_variant	-	-	-	-	-	IMPACT=MODIFIER;SYMBOL=ADAM7;BIOTYPE=protein_coding;DISTANCE=2517;STRAND=1;SYMBOL_SOURCE=VGNC;APPRIS=P5
rs134162752	8	71704416	AA	TT	A	ENSBTAG00000039171	downstream_gene_variant	-	-	-	-	-	IMPACT=MODIFIER;SYMBOL=ADAM7;BIOTYPE=protein_coding;DISTANCE=2517;STRAND=1;SYMBOL_SOURCE=VGNC;APPRIS=A2
rs133617894	8	71706250	TT	GG	T	ENSBTAG00000039171	downstream_gene_variant	-	-	-	-	-	IMPACT=MODIFIER;SYMBOL=ADAM7;BIOTYPE=protein_coding;DISTANCE=4351;STRAND=1;SYMBOL_SOURCE=VGNC;APPRIS=A2
rs133617894	8	71706250	TT	GG	T	ENSBTAG00000039171	downstream_gene_variant	-	-	-	-	-	IMPACT=MODIFIER;SYMBOL=ADAM7;BIOTYPE=protein_coding;DISTANCE=4351;STRAND=1;SYMBOL_SOURCE=VGNC;APPRIS=P5
rs134569911	8	71706986	TT	CC	T	-	intergenic_variant	-	-	-	-	-	IMPACT=MODIFIER
rs137822944	8	71714018	AA	GG	A	-	intergenic_variant	-	-	-	-	-	IMPACT=MODIFIER
rs449195136	8	71716019	GG	AA	G	-	intergenic_variant	-	-	-	-	-	IMPACT=MODIFIER
rs135964663	8	71717577	AA	GG	A	-	intergenic_variant	-	-	-	-	-	IMPACT=MODIFIER
rs135206945	8	71720794	AA	GG	A	-	intergenic_variant	-	-	-	-	-	IMPACT=MODIFIER
rs135772866	8	71723311	GG	CC	G	-	intergenic_variant	-	-	-	-	-	IMPACT=MODIFIER
rs133143998	8	71732686	AA	GG	A	-	intergenic_variant	-	-	-	-	-	IMPACT=MODIFIER
rs380883826	8	71734835	TT	CC	T	-	intergenic_variant	-	-	-	-	-	IMPACT=MODIFIER
rs210635699	8	71736014	AA	GG	A	-	intergenic_variant	-	-	-	-	-	IMPACT=MODIFIER
rs463232127	8	71750400	CC	GG	C	-	intergenic_variant	-	-	-	-	-	IMPACT=MODIFIER
rs133057190	8	71769266	CC	TT	C	-	intergenic_variant	-	-	-	-	-	IMPACT=MODIFIER
rs478337164	8	71774517	CC	TT	C	-	intergenic_variant	-	-	-	-	-	IMPACT=MODIFIER
rs454071885	8	71789776	GG	AA	G	-	intergenic_variant	-	-	-	-	-	IMPACT=MODIFIER
rs454359925	8	71801247	TT	CC	T	-	intergenic_variant	-	-	-	-	-	IMPACT=MODIFIER
rs136733749	8	71805529	TT	GG	T	-	intergenic_variant	-	-	-	-	-	IMPACT=MODIFIER
rs378674134	8	71824587	GG	AA	G	-	intergenic_variant	-	-	-	-	-	IMPACT=MODIFIER
rs450557239	8	71839449	CC	AA	C	-	intergenic_variant	-	-	-	-	-	IMPACT=MODIFIER
rs134330856	8	71839601	CC	AA	C	-	intergenic_variant	-	-	-	-	-	IMPACT=MODIFIER
rs136420966	8	71854725	AA	GG	A	-	intergenic_variant	-	-	-	-	-	IMPACT=MODIFIER
8:71872102	8	71872102	CC	TT	NA	NA	NA	NA	NA	NA	NA	NA	NA
rs453046141	8	71881823	GG	AA	G	-	intergenic_variant	-	-	-	-	-	IMPACT=MODIFIER
rs210201602	8	71884276	AA	GG	A	-	intergenic_variant	-	-	-	-	-	IMPACT=MODIFIER
rs455834733	8	71884512	GG	AA	G	-	intergenic_variant	-	-	-	-	-	IMPACT=MODIFIER
rs515900645	8	71885239	GG	CC	G	-	intergenic_variant	-	-	-	-	-	IMPACT=MODIFIER
rs42969436	8	71889130	GG	CC	G	-	intergenic_variant	-	-	-	-	-	IMPACT=MODIFIER
rs133036016	8	71891703	TT	CC	T	-	intergenic_variant	-	-	-	-	-	IMPACT=MODIFIER
rs207804822	8	71895730	AA	GG	A	-	intergenic_variant	-	-	-	-	-	IMPACT=MODIFIER
rs384843181	8	71914363	GG	TT	G	-	intergenic_variant	-	-	-	-	-	IMPACT=MODIFIER
rs210279801	8	71957388	GG	AA	G	-	intergenic_variant	-	-	-	-	-	IMPACT=MODIFIER
rs456697981	8	72048569	TT	CC	T	-	intergenic_variant	-	-	-	-	-	IMPACT=MODIFIER
rs210092994	8	72057746	AA	GG	A	-	intergenic_variant	-	-	-	-	-	IMPACT=MODIFIER
rs478155565	8	72058967	CC	GG	C	-	intergenic_variant	-	-	-	-	-	IMPACT=MODIFIER
rs207617487	8	72097057	AA	GG	A	-	intergenic_variant	-	-	-	-	-	IMPACT=MODIFIER
rs379899746	8	72098451	AA	GG	A	-	intergenic_variant	-	-	-	-	-	IMPACT=MODIFIER
rs208134775	8	72098538	CC	GG	C	-	intergenic_variant	-	-	-	-	-	IMPACT=MODIFIER
rs209105893	8	72098552	TT	AA	T	-	intergenic_variant	-	-	-	-	-	IMPACT=MODIFIER
rs378741774	8	72105838	CC	AA	C	-	intergenic_variant	-	-	-	-	-	IMPACT=MODIFIER
rs43559668	8	72119287	GG	AA	A	-	intergenic_variant	-	-	-	-	-	IMPACT=MODIFIER
rs136725569	8	72124350	TT	CC	C	-	intergenic_variant	-	-	-	-	-	IMPACT=MODIFIER
rs381474048	8	72124853	GG	CC	G	-	intergenic_variant	-	-	-	-	-	IMPACT=MODIFIER
rs384539411	8	72124976	TT	AA	T	-	intergenic_variant	-	-	-	-	-	IMPACT=MODIFIER
8:72132996	8	72132996	TT	AA	NA	NA	NA	NA	NA	NA	NA	NA	NA
rs43559119	8	72138764	TT	CC	C	-	intergenic_variant	-	-	-	-	-	IMPACT=MODIFIER
rs382834912	8	72145318	TT	CC	T	-	intergenic_variant	-	-	-	-	-	IMPACT=MODIFIER
rs379458176	8	72146035	TT	CC	T	-	intergenic_variant	-	-	-	-	-	IMPACT=MODIFIER
rs133822043	8	72146897	AA	GG	A	-	intergenic_variant	-	-	-	-	-	IMPACT=MODIFIER
rs382710501	8	72149922	GG	CC	G	-	intergenic_variant	-	-	-	-	-	IMPACT=MODIFIER
rs135753324	8	72151082	TT	CC	T	-	intergenic_variant	-	-	-	-	-	IMPACT=MODIFIER
rs383685990	8	72152927	TT	CC	T	-	intergenic_variant	-	-	-	-	-	IMPACT=MODIFIER
rs210498537	8	72155861	GG	CC	G	-	intergenic_variant	-	-	-	-	-	IMPACT=MODIFIER
rs380711671	8	72156314	CC	TT	C	-	intergenic_variant	-	-	-	-	-	IMPACT=MODIFIER
rs207862847	8	72158564	AA	GG	A	-	intergenic_variant	-	-	-	-	-	IMPACT=MODIFIER
rs43559111	8	72158994	TT	GG	G	-	intergenic_variant	-	-	-	-	-	IMPACT=MODIFIER
rs43559110	8	72158995	AA	GG	G	-	intergenic_variant	-	-	-	-	-	IMPACT=MODIFIER
rs385399088	8	72165588	TT	AA	T	-	intergenic_variant	-	-	-	-	-	IMPACT=MODIFIER
rs43559074	8	72173291	GG	AA	A	-	intergenic_variant	-	-	-	-	-	IMPACT=MODIFIER
rs210230450	8	72176336	TT	CC	T	ENSBTAG00000039530	upstream_gene_variant	-	-	-	-	-	IMPACT=MODIFIER;SYMBOL=NEFM;BIOTYPE=protein_coding;DISTANCE=4889;STRAND=1;SYMBOL_SOURCE=VGNC;APPRIS=P1
rs384033814	8	72178228	TT	CC	T	ENSBTAG00000039530	upstream_gene_variant	-	-	-	-	-	IMPACT=MODIFIER;SYMBOL=NEFM;BIOTYPE=protein_coding;DISTANCE=2997;STRAND=1;SYMBOL_SOURCE=VGNC;APPRIS=P1
rs469556282	8	72180320	AA	GG	A	ENSBTAG00000039530	upstream_gene_variant	-	-	-	-	-	IMPACT=MODIFIER;SYMBOL=NEFM;BIOTYPE=protein_coding;DISTANCE=905;STRAND=1;SYMBOL_SOURCE=VGNC;APPRIS=P1
rs384679297	8	72180480	CC	AA	C	ENSBTAG00000039530	upstream_gene_variant	-	-	-	-	-	IMPACT=MODIFIER;SYMBOL=NEFM;BIOTYPE=protein_coding;DISTANCE=745;STRAND=1;SYMBOL_SOURCE=VGNC;APPRIS=P1
rs207780985	8	72182763	AA	GG	A	ENSBTAG00000039530	intron_variant	-	-	-	-	-	IMPACT=MODIFIER;SYMBOL=NEFM;BIOTYPE=protein_coding;INTRON=1/2;STRAND=1;SYMBOL_SOURCE=VGNC;APPRIS=P1
rs132934900	8	72182804	GG	AA	G	ENSBTAG00000039530	intron_variant	-	-	-	-	-	IMPACT=MODIFIER;SYMBOL=NEFM;BIOTYPE=protein_coding;INTRON=1/2;STRAND=1;SYMBOL_SOURCE=VGNC;APPRIS=P1
rs210625572	8	72182810	AA	GG	A	ENSBTAG00000039530	intron_variant	-	-	-	-	-	IMPACT=MODIFIER;SYMBOL=NEFM;BIOTYPE=protein_coding;INTRON=1/2;STRAND=1;SYMBOL_SOURCE=VGNC;APPRIS=P1
rs377825612	8	72183869	CC	GG	C	ENSBTAG00000039530	intron_variant	-	-	-	-	-	IMPACT=MODIFIER;SYMBOL=NEFM;BIOTYPE=protein_coding;INTRON=2/2;STRAND=1;SYMBOL_SOURCE=VGNC;APPRIS=P1
rs137126309	8	72184677	GG	AA	G	ENSBTAG00000039530	synonymous_variant	1292	1248	416	A	gcA/gcG	IMPACT=LOW;SYMBOL=NEFM;BIOTYPE=protein_coding;EXON=3/3;STRAND=1;SYMBOL_SOURCE=VGNC;APPRIS=P1
rs209152389	8	72186368	TT	CC	T	ENSBTAG00000039530	3_prime_UTR_variant	2983	-	-	-	-	IMPACT=MODIFIER;SYMBOL=NEFM;BIOTYPE=protein_coding;EXON=3/3;STRAND=1;SYMBOL_SOURCE=VGNC;APPRIS=P1
rs385889989	8	72187665	CC	TT	C	ENSBTAG00000039530	downstream_gene_variant	-	-	-	-	-	IMPACT=MODIFIER;SYMBOL=NEFM;BIOTYPE=protein_coding;DISTANCE=965;STRAND=1;SYMBOL_SOURCE=VGNC;APPRIS=P1
rs379524288	8	72189877	TT	AA	T	ENSBTAG00000039530	downstream_gene_variant	-	-	-	-	-	IMPACT=MODIFIER;SYMBOL=NEFM;BIOTYPE=protein_coding;DISTANCE=3177;STRAND=1;SYMBOL_SOURCE=VGNC;APPRIS=P1
rs383044790	8	72191259	TT	GG	T	ENSBTAG00000039530	downstream_gene_variant	-	-	-	-	-	IMPACT=MODIFIER;SYMBOL=NEFM;BIOTYPE=protein_coding;DISTANCE=4559;STRAND=1;SYMBOL_SOURCE=VGNC;APPRIS=P1
rs385402159	8	72191505	GG	AA	G	ENSBTAG00000039530	downstream_gene_variant	-	-	-	-	-	IMPACT=MODIFIER;SYMBOL=NEFM;BIOTYPE=protein_coding;DISTANCE=4805;STRAND=1;SYMBOL_SOURCE=VGNC;APPRIS=P1
rs382839070	8	72193148	AA	TT	A	-	intergenic_variant	-	-	-	-	-	IMPACT=MODIFIER
rs385127142	8	72195892	AA	GG	A	-	intergenic_variant	-	-	-	-	-	IMPACT=MODIFIER
rs380046304	8	72197381	GG	AA	G	-	intergenic_variant	-	-	-	-	-	IMPACT=MODIFIER
rs379748052	8	72199620	CC	TT	C	-	intergenic_variant	-	-	-	-	-	IMPACT=MODIFIER
rs136428517	8	72199828	AA	GG	A	-	intergenic_variant	-	-	-	-	-	IMPACT=MODIFIER
rs377825462	8	72200912	AA	TT	A	-	intergenic_variant	-	-	-	-	-	IMPACT=MODIFIER
rs208121456	8	72201609	CC	TT	C	-	intergenic_variant	-	-	-	-	-	IMPACT=MODIFIER
rs380276754	8	72203337	AA	CC	A	-	intergenic_variant	-	-	-	-	-	IMPACT=MODIFIER
rs383236532	8	72204009	GG	AA	G	-	intergenic_variant	-	-	-	-	-	IMPACT=MODIFIER
rs135047609	8	72204231	AA	CC	A	-	intergenic_variant	-	-	-	-	-	IMPACT=MODIFIER
rs208750795	8	72204504	CC	TT	C	-	intergenic_variant	-	-	-	-	-	IMPACT=MODIFIER
rs378356999	8	72204685	CC	GG	C	-	intergenic_variant	-	-	-	-	-	IMPACT=MODIFIER
rs211306747	8	72204703	TT	CC	T	-	intergenic_variant	-	-	-	-	-	IMPACT=MODIFIER
rs208954272	8	72204706	GG	AA	G	-	intergenic_variant	-	-	-	-	-	IMPACT=MODIFIER
rs209191132	8	72207228	CC	GG	C	-	intergenic_variant	-	-	-	-	-	IMPACT=MODIFIER
rs210818797	8	72208194	AA	CC	A	-	intergenic_variant	-	-	-	-	-	IMPACT=MODIFIER
rs207907196	8	72208726	GG	AA	G	ENSBTAG00000021949	downstream_gene_variant	-	-	-	-	-	IMPACT=MODIFIER;SYMBOL=NEFL;BIOTYPE=protein_coding;DISTANCE=4544;STRAND=-1;SYMBOL_SOURCE=VGNC;APPRIS=P1
rs209463684	8	72208739	CC	TT	C	ENSBTAG00000021949	downstream_gene_variant	-	-	-	-	-	IMPACT=MODIFIER;SYMBOL=NEFL;BIOTYPE=protein_coding;DISTANCE=4531;STRAND=-1;SYMBOL_SOURCE=VGNC;APPRIS=P1
rs378520080	8	72208897	CC	TT	C	ENSBTAG00000021949	downstream_gene_variant	-	-	-	-	-	IMPACT=MODIFIER;SYMBOL=NEFL;BIOTYPE=protein_coding;DISTANCE=4373;STRAND=-1;SYMBOL_SOURCE=VGNC;APPRIS=P1
rs384043840	8	72208937	GG	AA	G	ENSBTAG00000021949	downstream_gene_variant	-	-	-	-	-	IMPACT=MODIFIER;SYMBOL=NEFL;BIOTYPE=protein_coding;DISTANCE=4333;STRAND=-1;SYMBOL_SOURCE=VGNC;APPRIS=P1
rs109401836	8	72209492	CC	TT	C	ENSBTAG00000021949	downstream_gene_variant	-	-	-	-	-	IMPACT=MODIFIER;SYMBOL=NEFL;BIOTYPE=protein_coding;DISTANCE=3778;STRAND=-1;SYMBOL_SOURCE=VGNC;APPRIS=P1
rs207884734	8	72209590	GG	CC	G	ENSBTAG00000021949	downstream_gene_variant	-	-	-	-	-	IMPACT=MODIFIER;SYMBOL=NEFL;BIOTYPE=protein_coding;DISTANCE=3680;STRAND=-1;SYMBOL_SOURCE=VGNC;APPRIS=P1
rs385421783	8	72209666	AA	GG	A	ENSBTAG00000021949	downstream_gene_variant	-	-	-	-	-	IMPACT=MODIFIER;SYMBOL=NEFL;BIOTYPE=protein_coding;DISTANCE=3604;STRAND=-1;SYMBOL_SOURCE=VGNC;APPRIS=P1
rs382866972	8	72210015	CC	TT	C	ENSBTAG00000021949	downstream_gene_variant	-	-	-	-	-	IMPACT=MODIFIER;SYMBOL=NEFL;BIOTYPE=protein_coding;DISTANCE=3255;STRAND=-1;SYMBOL_SOURCE=VGNC;APPRIS=P1
rs43558622	8	72210034	GG	AA	A	ENSBTAG00000021949	downstream_gene_variant	-	-	-	-	-	IMPACT=MODIFIER;SYMBOL=NEFL;BIOTYPE=protein_coding;DISTANCE=3236;STRAND=-1;SYMBOL_SOURCE=VGNC;APPRIS=P1
rs211642925	8	72210082	TT	CC	T	ENSBTAG00000021949	downstream_gene_variant	-	-	-	-	-	IMPACT=MODIFIER;SYMBOL=NEFL;BIOTYPE=protein_coding;DISTANCE=3188;STRAND=-1;SYMBOL_SOURCE=VGNC;APPRIS=P1
rs208566803	8	72210193	TT	CC	T	ENSBTAG00000021949	downstream_gene_variant	-	-	-	-	-	IMPACT=MODIFIER;SYMBOL=NEFL;BIOTYPE=protein_coding;DISTANCE=3077;STRAND=-1;SYMBOL_SOURCE=VGNC;APPRIS=P1
rs210020480	8	72210256	CC	TT	C	ENSBTAG00000021949	downstream_gene_variant	-	-	-	-	-	IMPACT=MODIFIER;SYMBOL=NEFL;BIOTYPE=protein_coding;DISTANCE=3014;STRAND=-1;SYMBOL_SOURCE=VGNC;APPRIS=P1
rs109218413	8	72211059	GG	AA	G	ENSBTAG00000021949	downstream_gene_variant	-	-	-	-	-	IMPACT=MODIFIER;SYMBOL=NEFL;BIOTYPE=protein_coding;DISTANCE=2211;STRAND=-1;SYMBOL_SOURCE=VGNC;APPRIS=P1
rs383822822	8	72211394	GG	AA	G	ENSBTAG00000021949	downstream_gene_variant	-	-	-	-	-	IMPACT=MODIFIER;SYMBOL=NEFL;BIOTYPE=protein_coding;DISTANCE=1876;STRAND=-1;SYMBOL_SOURCE=VGNC;APPRIS=P1
rs110857019	8	72211630	AA	GG	A	ENSBTAG00000021949	downstream_gene_variant	-	-	-	-	-	IMPACT=MODIFIER;SYMBOL=NEFL;BIOTYPE=protein_coding;DISTANCE=1640;STRAND=-1;SYMBOL_SOURCE=VGNC;APPRIS=P1
rs211552135	8	72211823	CC	TT	C	ENSBTAG00000021949	downstream_gene_variant	-	-	-	-	-	IMPACT=MODIFIER;SYMBOL=NEFL;BIOTYPE=protein_coding;DISTANCE=1447;STRAND=-1;SYMBOL_SOURCE=VGNC;APPRIS=P1
rs110858678	8	72212101	TT	CC	T	ENSBTAG00000021949	downstream_gene_variant	-	-	-	-	-	IMPACT=MODIFIER;SYMBOL=NEFL;BIOTYPE=protein_coding;DISTANCE=1169;STRAND=-1;SYMBOL_SOURCE=VGNC;APPRIS=P1
rs136253692	8	72212333	GG	AA	G	ENSBTAG00000021949	downstream_gene_variant	-	-	-	-	-	IMPACT=MODIFIER;SYMBOL=NEFL;BIOTYPE=protein_coding;DISTANCE=937;STRAND=-1;SYMBOL_SOURCE=VGNC;APPRIS=P1
rs208743677	8	72212339	GG	AA	G	ENSBTAG00000021949	downstream_gene_variant	-	-	-	-	-	IMPACT=MODIFIER;SYMBOL=NEFL;BIOTYPE=protein_coding;DISTANCE=931;STRAND=-1;SYMBOL_SOURCE=VGNC;APPRIS=P1
rs109022878	8	72212443	TT	CC	T	ENSBTAG00000021949	downstream_gene_variant	-	-	-	-	-	IMPACT=MODIFIER;SYMBOL=NEFL;BIOTYPE=protein_coding;DISTANCE=827;STRAND=-1;SYMBOL_SOURCE=VGNC;APPRIS=P1
rs208046565	8	72212911	AA	CC	A	ENSBTAG00000021949	downstream_gene_variant	-	-	-	-	-	IMPACT=MODIFIER;SYMBOL=NEFL;BIOTYPE=protein_coding;DISTANCE=359;STRAND=-1;SYMBOL_SOURCE=VGNC;APPRIS=P1
rs208976976	8	72212986	AA	TT	A	ENSBTAG00000021949	downstream_gene_variant	-	-	-	-	-	IMPACT=MODIFIER;SYMBOL=NEFL;BIOTYPE=protein_coding;DISTANCE=284;STRAND=-1;SYMBOL_SOURCE=VGNC;APPRIS=P1
rs110518819	8	72212993	TT	CC	T	ENSBTAG00000021949	downstream_gene_variant	-	-	-	-	-	IMPACT=MODIFIER;SYMBOL=NEFL;BIOTYPE=protein_coding;DISTANCE=277;STRAND=-1;SYMBOL_SOURCE=VGNC;APPRIS=P1
rs110248752	8	72213194	AA	GG	A	ENSBTAG00000021949	downstream_gene_variant	-	-	-	-	-	IMPACT=MODIFIER;SYMBOL=NEFL;BIOTYPE=protein_coding;DISTANCE=76;STRAND=-1;SYMBOL_SOURCE=VGNC;APPRIS=P1
rs110829428	8	72213221	GG	AA	G	ENSBTAG00000021949	downstream_gene_variant	-	-	-	-	-	IMPACT=MODIFIER;SYMBOL=NEFL;BIOTYPE=protein_coding;DISTANCE=49;STRAND=-1;SYMBOL_SOURCE=VGNC;APPRIS=P1
rs378278050	8	72213336	GG	AA	G	ENSBTAG00000021949	3_prime_UTR_variant	2113	-	-	-	-	IMPACT=MODIFIER;SYMBOL=NEFL;BIOTYPE=protein_coding;EXON=4/4;STRAND=-1;SYMBOL_SOURCE=VGNC;APPRIS=P1
rs385132623	8	72214169	TT	CC	T	ENSBTAG00000021949	intron_variant	-	-	-	-	-	IMPACT=MODIFIER;SYMBOL=NEFL;BIOTYPE=protein_coding;INTRON=3/3;STRAND=-1;SYMBOL_SOURCE=VGNC;APPRIS=P1
rs379340945	8	72214177	AA	GG	A	ENSBTAG00000021949	intron_variant	-	-	-	-	-	IMPACT=MODIFIER;SYMBOL=NEFL;BIOTYPE=protein_coding;INTRON=3/3;STRAND=-1;SYMBOL_SOURCE=VGNC;APPRIS=P1
rs209339066	8	72214248	AA	GG	A	ENSBTAG00000021949	intron_variant	-	-	-	-	-	IMPACT=MODIFIER;SYMBOL=NEFL;BIOTYPE=protein_coding;INTRON=3/3;STRAND=-1;SYMBOL_SOURCE=VGNC;APPRIS=P1
rs385662166	8	72214342	TT	CC	T	ENSBTAG00000021949	intron_variant	-	-	-	-	-	IMPACT=MODIFIER;SYMBOL=NEFL;BIOTYPE=protein_coding;INTRON=3/3;STRAND=-1;SYMBOL_SOURCE=VGNC;APPRIS=P1
rs109733661	8	72214506	CC	TT	C	ENSBTAG00000021949	synonymous_variant	1573	1494	498	E	gaA/gaG	IMPACT=LOW;SYMBOL=NEFL;BIOTYPE=protein_coding;EXON=3/4;STRAND=-1;SYMBOL_SOURCE=VGNC;APPRIS=P1
rs109993673	8	72214764	GG	AA	G	ENSBTAG00000021949	synonymous_variant	1315	1236	412	G	ggT/ggC	IMPACT=LOW;SYMBOL=NEFL;BIOTYPE=protein_coding;EXON=3/4;STRAND=-1;SYMBOL_SOURCE=VGNC;APPRIS=P1
rs136886084	8	72214905	GG	AA	G	ENSBTAG00000021949	intron_variant	-	-	-	-	-	IMPACT=MODIFIER;SYMBOL=NEFL;BIOTYPE=protein_coding;INTRON=2/3;STRAND=-1;SYMBOL_SOURCE=VGNC;APPRIS=P1
rs109831179	8	72214938	TT	CC	T	ENSBTAG00000021949	intron_variant	-	-	-	-	-	IMPACT=MODIFIER;SYMBOL=NEFL;BIOTYPE=protein_coding;INTRON=2/3;STRAND=-1;SYMBOL_SOURCE=VGNC;APPRIS=P1
rs208579751	8	72215075	CC	AA	C	ENSBTAG00000021949	intron_variant	-	-	-	-	-	IMPACT=MODIFIER;SYMBOL=NEFL;BIOTYPE=protein_coding;INTRON=2/3;STRAND=-1;SYMBOL_SOURCE=VGNC;APPRIS=P1
rs447199563	8	72215531	TT	GG	T	ENSBTAG00000021949	intron_variant	-	-	-	-	-	IMPACT=MODIFIER;SYMBOL=NEFL;BIOTYPE=protein_coding;INTRON=1/3;STRAND=-1;SYMBOL_SOURCE=VGNC;APPRIS=P1
rs207976562	8	72216106	CC	TT	C	ENSBTAG00000021949	intron_variant	-	-	-	-	-	IMPACT=MODIFIER;SYMBOL=NEFL;BIOTYPE=protein_coding;INTRON=1/3;STRAND=-1;SYMBOL_SOURCE=VGNC;APPRIS=P1
rs473863466	8	72216259	TT	AA	T	ENSBTAG00000021949	intron_variant	-	-	-	-	-	IMPACT=MODIFIER;SYMBOL=NEFL;BIOTYPE=protein_coding;INTRON=1/3;STRAND=-1;SYMBOL_SOURCE=VGNC;APPRIS=P1
rs209022846	8	72216381	CC	TT	C	ENSBTAG00000021949	intron_variant	-	-	-	-	-	IMPACT=MODIFIER;SYMBOL=NEFL;BIOTYPE=protein_coding;INTRON=1/3;STRAND=-1;SYMBOL_SOURCE=VGNC;APPRIS=P1
rs210526294	8	72218086	CC	TT	C	ENSBTAG00000021949	upstream_gene_variant	-	-	-	-	-	IMPACT=MODIFIER;SYMBOL=NEFL;BIOTYPE=protein_coding;DISTANCE=549;STRAND=-1;SYMBOL_SOURCE=VGNC;APPRIS=P1
rs378041299	8	72218168	GG	AA	G	ENSBTAG00000021949	upstream_gene_variant	-	-	-	-	-	IMPACT=MODIFIER;SYMBOL=NEFL;BIOTYPE=protein_coding;DISTANCE=631;STRAND=-1;SYMBOL_SOURCE=VGNC;APPRIS=P1
rs380967509	8	72218171	CC	AA	C	ENSBTAG00000021949	upstream_gene_variant	-	-	-	-	-	IMPACT=MODIFIER;SYMBOL=NEFL;BIOTYPE=protein_coding;DISTANCE=634;STRAND=-1;SYMBOL_SOURCE=VGNC;APPRIS=P1
rs109451078	8	72218361	CC	GG	C	ENSBTAG00000021949	upstream_gene_variant	-	-	-	-	-	IMPACT=MODIFIER;SYMBOL=NEFL;BIOTYPE=protein_coding;DISTANCE=824;STRAND=-1;SYMBOL_SOURCE=VGNC;APPRIS=P1
rs109601047	8	72218412	CC	AA	C	ENSBTAG00000021949	upstream_gene_variant	-	-	-	-	-	IMPACT=MODIFIER;SYMBOL=NEFL;BIOTYPE=protein_coding;DISTANCE=875;STRAND=-1;SYMBOL_SOURCE=VGNC;APPRIS=P1
rs110480778	8	72218487	TT	CC	T	ENSBTAG00000021949	upstream_gene_variant	-	-	-	-	-	IMPACT=MODIFIER;SYMBOL=NEFL;BIOTYPE=protein_coding;DISTANCE=950;STRAND=-1;SYMBOL_SOURCE=VGNC;APPRIS=P1
rs108988571	8	72218667	CC	GG	C	ENSBTAG00000021949	upstream_gene_variant	-	-	-	-	-	IMPACT=MODIFIER;SYMBOL=NEFL;BIOTYPE=protein_coding;DISTANCE=1130;STRAND=-1;SYMBOL_SOURCE=VGNC;APPRIS=P1
rs110752361	8	72218711	AA	GG	A	ENSBTAG00000021949	upstream_gene_variant	-	-	-	-	-	IMPACT=MODIFIER;SYMBOL=NEFL;BIOTYPE=protein_coding;DISTANCE=1174;STRAND=-1;SYMBOL_SOURCE=VGNC;APPRIS=P1
rs208494269	8	72218805	AA	CC	A	ENSBTAG00000021949	upstream_gene_variant	-	-	-	-	-	IMPACT=MODIFIER;SYMBOL=NEFL;BIOTYPE=protein_coding;DISTANCE=1268;STRAND=-1;SYMBOL_SOURCE=VGNC;APPRIS=P1
rs110978389	8	72218901	TT	GG	T	ENSBTAG00000021949	upstream_gene_variant	-	-	-	-	-	IMPACT=MODIFIER;SYMBOL=NEFL;BIOTYPE=protein_coding;DISTANCE=1364;STRAND=-1;SYMBOL_SOURCE=VGNC;APPRIS=P1
rs208567790	8	72219425	AA	GG	A	ENSBTAG00000021949	upstream_gene_variant	-	-	-	-	-	IMPACT=MODIFIER;SYMBOL=NEFL;BIOTYPE=protein_coding;DISTANCE=1888;STRAND=-1;SYMBOL_SOURCE=VGNC;APPRIS=P1
rs109068102	8	72230490	CC	TT	C	-	intergenic_variant	-	-	-	-	-	IMPACT=MODIFIER
rs382805887	8	72247733	AA	GG	A	-	intergenic_variant	-	-	-	-	-	IMPACT=MODIFIER
rs133010659	8	72253604	TT	CC	T	-	intergenic_variant	-	-	-	-	-	IMPACT=MODIFIER
rs451998619	8	72272195	AA	GG	A	-	intergenic_variant	-	-	-	-	-	IMPACT=MODIFIER
rs381560433	8	72312557	CC	TT	T	-	intergenic_variant	-	-	-	-	-	IMPACT=MODIFIER
rs384473490	8	72312587	TT	CC	C	-	intergenic_variant	-	-	-	-	-	IMPACT=MODIFIER
rs378879007	8	72312599	AA	GG	G	-	intergenic_variant	-	-	-	-	-	IMPACT=MODIFIER
rs467250385	8	72333591	AA	GG	A	-	intergenic_variant	-	-	-	-	-	IMPACT=MODIFIER
rs470264559	8	72412291	GG	AA	G	-	intergenic_variant	-	-	-	-	-	IMPACT=MODIFIER
rs210245820	8	72433861	CC	TT	C	-	intergenic_variant	-	-	-	-	-	IMPACT=MODIFIER
rs469391092	8	72446208	AA	GG	A	ENSBTAG00000015513	intron_variant	-	-	-	-	-	IMPACT=MODIFIER;SYMBOL=DOCK5;BIOTYPE=protein_coding;INTRON=1/51;STRAND=1;SYMBOL_SOURCE=VGNC;APPRIS=P1
rs469391092	8	72446208	AA	GG	A	ENSBTAG00000015513	intron_variant	-	-	-	-	-	IMPACT=MODIFIER;SYMBOL=DOCK5;BIOTYPE=protein_coding;INTRON=1/50;STRAND=1;SYMBOL_SOURCE=VGNC
rs208998301	8	72520537	TT	CC	T	ENSBTAG00000015513	intron_variant	-	-	-	-	-	IMPACT=MODIFIER;SYMBOL=DOCK5;BIOTYPE=protein_coding;INTRON=1/50;STRAND=1;SYMBOL_SOURCE=VGNC
rs208998301	8	72520537	TT	CC	T	ENSBTAG00000015513	upstream_gene_variant	-	-	-	-	-	IMPACT=MODIFIER;SYMBOL=DOCK5;BIOTYPE=protein_coding;DISTANCE=2866;STRAND=1;SYMBOL_SOURCE=VGNC
rs208998301	8	72520537	TT	CC	T	ENSBTAG00000015513	intron_variant	-	-	-	-	-	IMPACT=MODIFIER;SYMBOL=DOCK5;BIOTYPE=protein_coding;INTRON=1/51;STRAND=1;SYMBOL_SOURCE=VGNC;APPRIS=P1
rs209487289	8	72541700	GG	CC	G	ENSBTAG00000015513	intron_variant	-	-	-	-	-	IMPACT=MODIFIER;SYMBOL=DOCK5;BIOTYPE=protein_coding;INTRON=1/50;STRAND=1;SYMBOL_SOURCE=VGNC
rs209487289	8	72541700	GG	CC	G	ENSBTAG00000015513	intron_variant	-	-	-	-	-	IMPACT=MODIFIER;SYMBOL=DOCK5;BIOTYPE=protein_coding;INTRON=2/50;STRAND=1;SYMBOL_SOURCE=VGNC
rs209487289	8	72541700	GG	CC	G	ENSBTAG00000015513	intron_variant	-	-	-	-	-	IMPACT=MODIFIER;SYMBOL=DOCK5;BIOTYPE=protein_coding;INTRON=2/51;STRAND=1;SYMBOL_SOURCE=VGNC;APPRIS=P1
rs208105942	8	72670238	CC	GG	C	ENSBTAG00000015513	intron_variant	-	-	-	-	-	IMPACT=MODIFIER;SYMBOL=DOCK5;BIOTYPE=protein_coding;INTRON=34/51;STRAND=1;SYMBOL_SOURCE=VGNC;APPRIS=P1
rs208105942	8	72670238	CC	GG	C	ENSBTAG00000015513	intron_variant	-	-	-	-	-	IMPACT=MODIFIER;SYMBOL=DOCK5;BIOTYPE=protein_coding;INTRON=33/50;STRAND=1;SYMBOL_SOURCE=VGNC
rs208105942	8	72670238	CC	GG	C	ENSBTAG00000015513	intron_variant	-	-	-	-	-	IMPACT=MODIFIER;SYMBOL=DOCK5;BIOTYPE=protein_coding;INTRON=33/50;STRAND=1;SYMBOL_SOURCE=VGNC
rs455375610	8	72673336	CC	GG	C	ENSBTAG00000015513	intron_variant	-	-	-	-	-	IMPACT=MODIFIER;SYMBOL=DOCK5;BIOTYPE=protein_coding;INTRON=35/51;STRAND=1;SYMBOL_SOURCE=VGNC;APPRIS=P1
rs455375610	8	72673336	CC	GG	C	ENSBTAG00000015513	intron_variant	-	-	-	-	-	IMPACT=MODIFIER;SYMBOL=DOCK5;BIOTYPE=protein_coding;INTRON=34/50;STRAND=1;SYMBOL_SOURCE=VGNC
rs455375610	8	72673336	CC	GG	C	ENSBTAG00000015513	intron_variant	-	-	-	-	-	IMPACT=MODIFIER;SYMBOL=DOCK5;BIOTYPE=protein_coding;INTRON=34/50;STRAND=1;SYMBOL_SOURCE=VGNC
rs478333326	8	72723476	AA	GG	A	ENSBTAG00000015513	3_prime_UTR_variant	5678	-	-	-	-	IMPACT=MODIFIER;SYMBOL=DOCK5;BIOTYPE=protein_coding;EXON=51/51;STRAND=1;SYMBOL_SOURCE=VGNC
rs478333326	8	72723476	AA	GG	A	ENSBTAG00000015513	3_prime_UTR_variant	6258	-	-	-	-	IMPACT=MODIFIER;SYMBOL=DOCK5;BIOTYPE=protein_coding;EXON=51/51;STRAND=1;SYMBOL_SOURCE=VGNC
rs478333326	8	72723476	AA	GG	A	ENSBTAG00000015513	3_prime_UTR_variant	5774	-	-	-	-	IMPACT=MODIFIER;SYMBOL=DOCK5;BIOTYPE=protein_coding;EXON=52/52;STRAND=1;SYMBOL_SOURCE=VGNC;APPRIS=P1
rs460638371	8	72772362	AA	GG	A	ENSBTAG00000012382	intron_variant	-	-	-	-	-	IMPACT=MODIFIER;SYMBOL=KCTD9;BIOTYPE=protein_coding;INTRON=6/11;STRAND=-1;SYMBOL_SOURCE=VGNC;APPRIS=P1
rs460638371	8	72772362	AA	GG	A	ENSBTAG00000012382	intron_variant	-	-	-	-	-	IMPACT=MODIFIER;SYMBOL=KCTD9;BIOTYPE=protein_coding;INTRON=6/10;STRAND=-1;SYMBOL_SOURCE=VGNC
rs378047894	8	72799785	TT	CC	C	ENSBTAG00000012382	intron_variant	-	-	-	-	-	IMPACT=MODIFIER;SYMBOL=KCTD9;BIOTYPE=protein_coding;INTRON=3/10;STRAND=-1;SYMBOL_SOURCE=VGNC
rs378047894	8	72799785	TT	CC	C	ENSBTAG00000012382	intron_variant	-	-	-	-	-	IMPACT=MODIFIER;SYMBOL=KCTD9;BIOTYPE=protein_coding;INTRON=3/11;STRAND=-1;SYMBOL_SOURCE=VGNC;APPRIS=P1
rs462109108	8	72808807	CC	AA	A	ENSBTAG00000012382	intron_variant	-	-	-	-	-	IMPACT=MODIFIER;SYMBOL=KCTD9;BIOTYPE=protein_coding;INTRON=1/10;STRAND=-1;SYMBOL_SOURCE=VGNC
rs462109108	8	72808807	CC	AA	A	ENSBTAG00000012382	intron_variant	-	-	-	-	-	IMPACT=MODIFIER;SYMBOL=KCTD9;BIOTYPE=protein_coding;INTRON=1/11;STRAND=-1;SYMBOL_SOURCE=VGNC;APPRIS=P1
rs110133090	8	72808824	CC	TT	T	ENSBTAG00000012382	intron_variant	-	-	-	-	-	IMPACT=MODIFIER;SYMBOL=KCTD9;BIOTYPE=protein_coding;INTRON=1/11;STRAND=-1;SYMBOL_SOURCE=VGNC;APPRIS=P1
rs110133090	8	72808824	CC	TT	T	ENSBTAG00000012382	intron_variant	-	-	-	-	-	IMPACT=MODIFIER;SYMBOL=KCTD9;BIOTYPE=protein_coding;INTRON=1/10;STRAND=-1;SYMBOL_SOURCE=VGNC
rs469010607	8	72811743	GG	CC	C	ENSBTAG00000012382	intron_variant	-	-	-	-	-	IMPACT=MODIFIER;SYMBOL=KCTD9;BIOTYPE=protein_coding;INTRON=1/10;STRAND=-1;SYMBOL_SOURCE=VGNC
rs469010607	8	72811743	GG	CC	C	ENSBTAG00000012382	intron_variant	-	-	-	-	-	IMPACT=MODIFIER;SYMBOL=KCTD9;BIOTYPE=protein_coding;INTRON=1/11;STRAND=-1;SYMBOL_SOURCE=VGNC;APPRIS=P1
rs378743552	8	72813100	CC	GG	G	ENSBTAG00000012382	intron_variant	-	-	-	-	-	IMPACT=MODIFIER;SYMBOL=KCTD9;BIOTYPE=protein_coding;INTRON=1/11;STRAND=-1;SYMBOL_SOURCE=VGNC;APPRIS=P1
rs378743552	8	72813100	CC	GG	G	ENSBTAG00000012382	intron_variant	-	-	-	-	-	IMPACT=MODIFIER;SYMBOL=KCTD9;BIOTYPE=protein_coding;INTRON=1/10;STRAND=-1;SYMBOL_SOURCE=VGNC
rs465038716	8	72813708	AA	GG	G	ENSBTAG00000012382	intron_variant	-	-	-	-	-	IMPACT=MODIFIER;SYMBOL=KCTD9;BIOTYPE=protein_coding;INTRON=1/10;STRAND=-1;SYMBOL_SOURCE=VGNC
rs465038716	8	72813708	AA	GG	G	ENSBTAG00000012382	intron_variant	-	-	-	-	-	IMPACT=MODIFIER;SYMBOL=KCTD9;BIOTYPE=protein_coding;INTRON=1/11;STRAND=-1;SYMBOL_SOURCE=VGNC;APPRIS=P1
rs133474055	8	72862010	TT	CC	C	ENSBTAG00000002756	intron_variant	-	-	-	-	-	IMPACT=MODIFIER;SYMBOL=CDCA2;BIOTYPE=protein_coding;INTRON=14/14;STRAND=1;SYMBOL_SOURCE=VGNC;APPRIS=P1
rs377950862	8	72883314	CC	TT	C	-	intergenic_variant	-	-	-	-	-	IMPACT=MODIFIER
8:72893086	8	72893086	GG	AA	NA	NA	NA	NA	NA	NA	NA	NA	NA
8:72893087	8	72893087	TT	CC	NA	NA	NA	NA	NA	NA	NA	NA	NA
rs208763001	8	72944461	CC	TT	C	-	intergenic_variant	-	-	-	-	-	IMPACT=MODIFIER
rs208302357	8	72953865	TT	CC	T	-	intergenic_variant	-	-	-	-	-	IMPACT=MODIFIER
rs208447931	8	72959807	AA	CC	A	-	intergenic_variant	-	-	-	-	-	IMPACT=MODIFIER
rs109215988	8	72964147	TT	GG	G	-	intergenic_variant	-	-	-	-	-	IMPACT=MODIFIER
rs210148685	8	72968265	TT	CC	C	-	intergenic_variant	-	-	-	-	-	IMPACT=MODIFIER
rs210686379	8	72973640	TT	CC	T	-	intergenic_variant	-	-	-	-	-	IMPACT=MODIFIER
rs110106331	8	72985732	AA	TT	T	-	intergenic_variant	-	-	-	-	-	IMPACT=MODIFIER
rs433130497	8	72990828	TT	CC	T	-	intergenic_variant	-	-	-	-	-	IMPACT=MODIFIER
rs43563548	8	72991750	TT	CC	T	-	intergenic_variant	-	-	-	-	-	IMPACT=MODIFIER
rs43563549	8	72991863	AA	GG	G	-	intergenic_variant	-	-	-	-	-	IMPACT=MODIFIER
rs209226945	8	72993216	TT	CC	C	-	intergenic_variant	-	-	-	-	-	IMPACT=MODIFIER
rs43563553	8	72997754	AA	GG	A	-	intergenic_variant	-	-	-	-	-	IMPACT=MODIFIER
rs43563554	8	72998809	CC	TT	C	-	intergenic_variant	-	-	-	-	-	IMPACT=MODIFIER
rs43563557	8	73001997	AA	GG	A	-	intergenic_variant	-	-	-	-	-	IMPACT=MODIFIER
rs211489877	8	73012322	TT	CC	C	-	intergenic_variant	-	-	-	-	-	IMPACT=MODIFIER
rs43563539	8	73027206	CC	TT	T	-	intergenic_variant	-	-	-	-	-	IMPACT=MODIFIER
rs109542463	8	73027907	TT	CC	C	-	intergenic_variant	-	-	-	-	-	IMPACT=MODIFIER
rs109386587	8	73030062	TT	CC	C	-	intergenic_variant	-	-	-	-	-	IMPACT=MODIFIER
rs137422289	8	73032679	AA	GG	G	-	intergenic_variant	-	-	-	-	-	IMPACT=MODIFIER
rs109751137	8	73037931	GG	AA	A	-	intergenic_variant	-	-	-	-	-	IMPACT=MODIFIER
rs110973846	8	73040784	CC	TT	T	-	intergenic_variant	-	-	-	-	-	IMPACT=MODIFIER
rs135241829	8	73040912	GG	AA	A	-	intergenic_variant	-	-	-	-	-	IMPACT=MODIFIER
rs41658232	8	73041184	AA	GG	G	-	intergenic_variant	-	-	-	-	-	IMPACT=MODIFIER
rs109788864	8	73042472	AA	GG	G	-	intergenic_variant	-	-	-	-	-	IMPACT=MODIFIER
rs109658486	8	73042819	GG	CC	C	-	intergenic_variant	-	-	-	-	-	IMPACT=MODIFIER
rs133059744	8	73042838	AA	GG	G	-	intergenic_variant	-	-	-	-	-	IMPACT=MODIFIER
rs109859157	8	73042840	GG	AA	A	-	intergenic_variant	-	-	-	-	-	IMPACT=MODIFIER
rs43562924	8	73058136	CC	TT	C	-	intergenic_variant	-	-	-	-	-	IMPACT=MODIFIER
rs209884505	8	73061102	CC	TT	T	-	intergenic_variant	-	-	-	-	-	IMPACT=MODIFIER
rs209442176	8	73071718	AA	GG	A	-	intergenic_variant	-	-	-	-	-	IMPACT=MODIFIER
rs385348946	8	73075536	TT	CC	T	-	intergenic_variant	-	-	-	-	-	IMPACT=MODIFIER
rs477638821	8	73085123	AA	GG	A	-	intergenic_variant	-	-	-	-	-	IMPACT=MODIFIER
rs210147603	8	73171058	TT	CC	T	ENSBTAG00000040390	intron_variant	-	-	-	-	-	IMPACT=MODIFIER;SYMBOL=EBF2;BIOTYPE=protein_coding;INTRON=10/15;STRAND=-1;SYMBOL_SOURCE=EntrezGene;APPRIS=P1
rs210147603	8	73171058	TT	CC	T	ENSBTAG00000040390	intron_variant	-	-	-	-	-	IMPACT=MODIFIER;SYMBOL=EBF2;BIOTYPE=protein_coding;INTRON=10/14;STRAND=-1;SYMBOL_SOURCE=EntrezGene
rs210147603	8	73171058	TT	CC	T	ENSBTAG00000040390	intron_variant	-	-	-	-	-	IMPACT=MODIFIER;SYMBOL=EBF2;BIOTYPE=protein_coding;INTRON=10/15;STRAND=-1;SYMBOL_SOURCE=EntrezGene
rs382168845	8	73175549	CC	TT	C	ENSBTAG00000040390	intron_variant	-	-	-	-	-	IMPACT=MODIFIER;SYMBOL=EBF2;BIOTYPE=protein_coding;INTRON=10/14;STRAND=-1;SYMBOL_SOURCE=EntrezGene
rs382168845	8	73175549	CC	TT	C	ENSBTAG00000040390	intron_variant	-	-	-	-	-	IMPACT=MODIFIER;SYMBOL=EBF2;BIOTYPE=protein_coding;INTRON=10/15;STRAND=-1;SYMBOL_SOURCE=EntrezGene;APPRIS=P1
rs382168845	8	73175549	CC	TT	C	ENSBTAG00000040390	intron_variant	-	-	-	-	-	IMPACT=MODIFIER;SYMBOL=EBF2;BIOTYPE=protein_coding;INTRON=10/15;STRAND=-1;SYMBOL_SOURCE=EntrezGene
rs209500620	8	73176779	CC	TT	C	ENSBTAG00000040390	intron_variant	-	-	-	-	-	IMPACT=MODIFIER;SYMBOL=EBF2;BIOTYPE=protein_coding;INTRON=10/15;STRAND=-1;SYMBOL_SOURCE=EntrezGene
rs209500620	8	73176779	CC	TT	C	ENSBTAG00000040390	intron_variant	-	-	-	-	-	IMPACT=MODIFIER;SYMBOL=EBF2;BIOTYPE=protein_coding;INTRON=10/14;STRAND=-1;SYMBOL_SOURCE=EntrezGene
rs209500620	8	73176779	CC	TT	C	ENSBTAG00000040390	intron_variant	-	-	-	-	-	IMPACT=MODIFIER;SYMBOL=EBF2;BIOTYPE=protein_coding;INTRON=10/15;STRAND=-1;SYMBOL_SOURCE=EntrezGene;APPRIS=P1
rs208718146	8	73177519	TT	CC	T	ENSBTAG00000040390	intron_variant	-	-	-	-	-	IMPACT=MODIFIER;SYMBOL=EBF2;BIOTYPE=protein_coding;INTRON=10/15;STRAND=-1;SYMBOL_SOURCE=EntrezGene;APPRIS=P1
rs208718146	8	73177519	TT	CC	T	ENSBTAG00000040390	intron_variant	-	-	-	-	-	IMPACT=MODIFIER;SYMBOL=EBF2;BIOTYPE=protein_coding;INTRON=10/14;STRAND=-1;SYMBOL_SOURCE=EntrezGene
rs208718146	8	73177519	TT	CC	T	ENSBTAG00000040390	intron_variant	-	-	-	-	-	IMPACT=MODIFIER;SYMBOL=EBF2;BIOTYPE=protein_coding;INTRON=10/15;STRAND=-1;SYMBOL_SOURCE=EntrezGene
rs480765233	8	73178724	AA	GG	A	ENSBTAG00000040390	intron_variant	-	-	-	-	-	IMPACT=MODIFIER;SYMBOL=EBF2;BIOTYPE=protein_coding;INTRON=10/15;STRAND=-1;SYMBOL_SOURCE=EntrezGene
rs480765233	8	73178724	AA	GG	A	ENSBTAG00000040390	intron_variant	-	-	-	-	-	IMPACT=MODIFIER;SYMBOL=EBF2;BIOTYPE=protein_coding;INTRON=10/15;STRAND=-1;SYMBOL_SOURCE=EntrezGene;APPRIS=P1
rs480765233	8	73178724	AA	GG	A	ENSBTAG00000040390	intron_variant	-	-	-	-	-	IMPACT=MODIFIER;SYMBOL=EBF2;BIOTYPE=protein_coding;INTRON=10/14;STRAND=-1;SYMBOL_SOURCE=EntrezGene
rs467540409	8	73179226	CC	TT	C	ENSBTAG00000040390	intron_variant	-	-	-	-	-	IMPACT=MODIFIER;SYMBOL=EBF2;BIOTYPE=protein_coding;INTRON=10/15;STRAND=-1;SYMBOL_SOURCE=EntrezGene
rs467540409	8	73179226	CC	TT	C	ENSBTAG00000040390	intron_variant	-	-	-	-	-	IMPACT=MODIFIER;SYMBOL=EBF2;BIOTYPE=protein_coding;INTRON=10/14;STRAND=-1;SYMBOL_SOURCE=EntrezGene
rs467540409	8	73179226	CC	TT	C	ENSBTAG00000040390	intron_variant	-	-	-	-	-	IMPACT=MODIFIER;SYMBOL=EBF2;BIOTYPE=protein_coding;INTRON=10/15;STRAND=-1;SYMBOL_SOURCE=EntrezGene;APPRIS=P1
8:73181454	8	73181454	AA	GG	NA	NA	NA	NA	NA	NA	NA	NA	NA
rs384547688	8	73183127	AA	GG	A	ENSBTAG00000040390	intron_variant	-	-	-	-	-	IMPACT=MODIFIER;SYMBOL=EBF2;BIOTYPE=protein_coding;INTRON=10/15;STRAND=-1;SYMBOL_SOURCE=EntrezGene
rs384547688	8	73183127	AA	GG	A	ENSBTAG00000040390	intron_variant	-	-	-	-	-	IMPACT=MODIFIER;SYMBOL=EBF2;BIOTYPE=protein_coding;INTRON=10/14;STRAND=-1;SYMBOL_SOURCE=EntrezGene
rs384547688	8	73183127	AA	GG	A	ENSBTAG00000040390	intron_variant	-	-	-	-	-	IMPACT=MODIFIER;SYMBOL=EBF2;BIOTYPE=protein_coding;INTRON=10/15;STRAND=-1;SYMBOL_SOURCE=EntrezGene;APPRIS=P1
rs385553490	8	73185039	GG	AA	G	ENSBTAG00000040390	synonymous_variant	1319	939	313	V	gtT/gtC	IMPACT=LOW;SYMBOL=EBF2;BIOTYPE=protein_coding;EXON=10/16;STRAND=-1;SYMBOL_SOURCE=EntrezGene;APPRIS=P1
rs385553490	8	73185039	GG	AA	G	ENSBTAG00000040390	synonymous_variant	1319	939	313	V	gtT/gtC	IMPACT=LOW;SYMBOL=EBF2;BIOTYPE=protein_coding;EXON=10/16;STRAND=-1;SYMBOL_SOURCE=EntrezGene
rs385553490	8	73185039	GG	AA	G	ENSBTAG00000040390	synonymous_variant	939	939	313	V	gtT/gtC	IMPACT=LOW;SYMBOL=EBF2;BIOTYPE=protein_coding;EXON=10/15;STRAND=-1;SYMBOL_SOURCE=EntrezGene
rs385836198	8	73185235	CC	GG	C	ENSBTAG00000040390	intron_variant	-	-	-	-	-	IMPACT=MODIFIER;SYMBOL=EBF2;BIOTYPE=protein_coding;INTRON=9/14;STRAND=-1;SYMBOL_SOURCE=EntrezGene
rs385836198	8	73185235	CC	GG	C	ENSBTAG00000040390	intron_variant	-	-	-	-	-	IMPACT=MODIFIER;SYMBOL=EBF2;BIOTYPE=protein_coding;INTRON=9/15;STRAND=-1;SYMBOL_SOURCE=EntrezGene;APPRIS=P1
rs385836198	8	73185235	CC	GG	C	ENSBTAG00000040390	intron_variant	-	-	-	-	-	IMPACT=MODIFIER;SYMBOL=EBF2;BIOTYPE=protein_coding;INTRON=9/15;STRAND=-1;SYMBOL_SOURCE=EntrezGene
rs136141937	8	73185302	TT	CC	T	ENSBTAG00000040390	intron_variant	-	-	-	-	-	IMPACT=MODIFIER;SYMBOL=EBF2;BIOTYPE=protein_coding;INTRON=9/15;STRAND=-1;SYMBOL_SOURCE=EntrezGene;APPRIS=P1
rs136141937	8	73185302	TT	CC	T	ENSBTAG00000040390	intron_variant	-	-	-	-	-	IMPACT=MODIFIER;SYMBOL=EBF2;BIOTYPE=protein_coding;INTRON=9/14;STRAND=-1;SYMBOL_SOURCE=EntrezGene
rs136141937	8	73185302	TT	CC	T	ENSBTAG00000040390	intron_variant	-	-	-	-	-	IMPACT=MODIFIER;SYMBOL=EBF2;BIOTYPE=protein_coding;INTRON=9/15;STRAND=-1;SYMBOL_SOURCE=EntrezGene
rs382975143	8	73185478	CC	TT	C	ENSBTAG00000040390	intron_variant	-	-	-	-	-	IMPACT=MODIFIER;SYMBOL=EBF2;BIOTYPE=protein_coding;INTRON=9/14;STRAND=-1;SYMBOL_SOURCE=EntrezGene
rs382975143	8	73185478	CC	TT	C	ENSBTAG00000040390	intron_variant	-	-	-	-	-	IMPACT=MODIFIER;SYMBOL=EBF2;BIOTYPE=protein_coding;INTRON=9/15;STRAND=-1;SYMBOL_SOURCE=EntrezGene
rs382975143	8	73185478	CC	TT	C	ENSBTAG00000040390	intron_variant	-	-	-	-	-	IMPACT=MODIFIER;SYMBOL=EBF2;BIOTYPE=protein_coding;INTRON=9/15;STRAND=-1;SYMBOL_SOURCE=EntrezGene;APPRIS=P1
rs384248814	8	73185981	GG	AA	G	ENSBTAG00000040390	intron_variant	-	-	-	-	-	IMPACT=MODIFIER;SYMBOL=EBF2;BIOTYPE=protein_coding;INTRON=9/15;STRAND=-1;SYMBOL_SOURCE=EntrezGene
rs384248814	8	73185981	GG	AA	G	ENSBTAG00000040390	intron_variant	-	-	-	-	-	IMPACT=MODIFIER;SYMBOL=EBF2;BIOTYPE=protein_coding;INTRON=9/15;STRAND=-1;SYMBOL_SOURCE=EntrezGene;APPRIS=P1
rs384248814	8	73185981	GG	AA	G	ENSBTAG00000040390	intron_variant	-	-	-	-	-	IMPACT=MODIFIER;SYMBOL=EBF2;BIOTYPE=protein_coding;INTRON=9/14;STRAND=-1;SYMBOL_SOURCE=EntrezGene
8:73186282	8	73186282	AA	CC	NA	NA	NA	NA	NA	NA	NA	NA	NA
rs208835545	8	73186290	CC	TT	C	ENSBTAG00000040390	intron_variant	-	-	-	-	-	IMPACT=MODIFIER;SYMBOL=EBF2;BIOTYPE=protein_coding;INTRON=8/14;STRAND=-1;SYMBOL_SOURCE=EntrezGene
rs208835545	8	73186290	CC	TT	C	ENSBTAG00000040390	intron_variant	-	-	-	-	-	IMPACT=MODIFIER;SYMBOL=EBF2;BIOTYPE=protein_coding;INTRON=8/15;STRAND=-1;SYMBOL_SOURCE=EntrezGene;APPRIS=P1
rs208835545	8	73186290	CC	TT	C	ENSBTAG00000040390	intron_variant	-	-	-	-	-	IMPACT=MODIFIER;SYMBOL=EBF2;BIOTYPE=protein_coding;INTRON=8/15;STRAND=-1;SYMBOL_SOURCE=EntrezGene
rs210900737	8	73187756	GG	AA	G	ENSBTAG00000040390	synonymous_variant	1088	708	236	N	aaT/aaC	IMPACT=LOW;SYMBOL=EBF2;BIOTYPE=protein_coding;EXON=8/16;STRAND=-1;SYMBOL_SOURCE=EntrezGene
rs210900737	8	73187756	GG	AA	G	ENSBTAG00000040390	synonymous_variant	708	708	236	N	aaT/aaC	IMPACT=LOW;SYMBOL=EBF2;BIOTYPE=protein_coding;EXON=8/15;STRAND=-1;SYMBOL_SOURCE=EntrezGene
rs210900737	8	73187756	GG	AA	G	ENSBTAG00000040390	synonymous_variant	1088	708	236	N	aaT/aaC	IMPACT=LOW;SYMBOL=EBF2;BIOTYPE=protein_coding;EXON=8/16;STRAND=-1;SYMBOL_SOURCE=EntrezGene;APPRIS=P1
rs384368198	8	73187837	GG	AA	G	ENSBTAG00000040390	splice_region_variant,intron_variant	-	-	-	-	-	IMPACT=LOW;SYMBOL=EBF2;BIOTYPE=protein_coding;INTRON=7/15;STRAND=-1;SYMBOL_SOURCE=EntrezGene
rs384368198	8	73187837	GG	AA	G	ENSBTAG00000040390	splice_region_variant,intron_variant	-	-	-	-	-	IMPACT=LOW;SYMBOL=EBF2;BIOTYPE=protein_coding;INTRON=7/15;STRAND=-1;SYMBOL_SOURCE=EntrezGene;APPRIS=P1
rs384368198	8	73187837	GG	AA	G	ENSBTAG00000040390	splice_region_variant,intron_variant	-	-	-	-	-	IMPACT=LOW;SYMBOL=EBF2;BIOTYPE=protein_coding;INTRON=7/14;STRAND=-1;SYMBOL_SOURCE=EntrezGene
rs207554992	8	73188021	CC	TT	C	ENSBTAG00000040390	intron_variant	-	-	-	-	-	IMPACT=MODIFIER;SYMBOL=EBF2;BIOTYPE=protein_coding;INTRON=7/15;STRAND=-1;SYMBOL_SOURCE=EntrezGene;APPRIS=P1
rs207554992	8	73188021	CC	TT	C	ENSBTAG00000040390	intron_variant	-	-	-	-	-	IMPACT=MODIFIER;SYMBOL=EBF2;BIOTYPE=protein_coding;INTRON=7/14;STRAND=-1;SYMBOL_SOURCE=EntrezGene
rs207554992	8	73188021	CC	TT	C	ENSBTAG00000040390	intron_variant	-	-	-	-	-	IMPACT=MODIFIER;SYMBOL=EBF2;BIOTYPE=protein_coding;INTRON=7/15;STRAND=-1;SYMBOL_SOURCE=EntrezGene
rs209217911	8	73188329	AA	GG	A	ENSBTAG00000040390	intron_variant	-	-	-	-	-	IMPACT=MODIFIER;SYMBOL=EBF2;BIOTYPE=protein_coding;INTRON=7/15;STRAND=-1;SYMBOL_SOURCE=EntrezGene;APPRIS=P1
rs209217911	8	73188329	AA	GG	A	ENSBTAG00000040390	intron_variant	-	-	-	-	-	IMPACT=MODIFIER;SYMBOL=EBF2;BIOTYPE=protein_coding;INTRON=7/15;STRAND=-1;SYMBOL_SOURCE=EntrezGene
rs209217911	8	73188329	AA	GG	A	ENSBTAG00000040390	intron_variant	-	-	-	-	-	IMPACT=MODIFIER;SYMBOL=EBF2;BIOTYPE=protein_coding;INTRON=7/14;STRAND=-1;SYMBOL_SOURCE=EntrezGene
rs208559059	8	73190167	AA	GG	A	ENSBTAG00000040390	intron_variant	-	-	-	-	-	IMPACT=MODIFIER;SYMBOL=EBF2;BIOTYPE=protein_coding;INTRON=7/15;STRAND=-1;SYMBOL_SOURCE=EntrezGene;APPRIS=P1
rs208559059	8	73190167	AA	GG	A	ENSBTAG00000040390	intron_variant	-	-	-	-	-	IMPACT=MODIFIER;SYMBOL=EBF2;BIOTYPE=protein_coding;INTRON=7/15;STRAND=-1;SYMBOL_SOURCE=EntrezGene
rs208559059	8	73190167	AA	GG	A	ENSBTAG00000040390	intron_variant	-	-	-	-	-	IMPACT=MODIFIER;SYMBOL=EBF2;BIOTYPE=protein_coding;INTRON=7/14;STRAND=-1;SYMBOL_SOURCE=EntrezGene
rs385011536	8	73190199	TT	CC	T	ENSBTAG00000040390	intron_variant	-	-	-	-	-	IMPACT=MODIFIER;SYMBOL=EBF2;BIOTYPE=protein_coding;INTRON=7/15;STRAND=-1;SYMBOL_SOURCE=EntrezGene;APPRIS=P1
rs385011536	8	73190199	TT	CC	T	ENSBTAG00000040390	intron_variant	-	-	-	-	-	IMPACT=MODIFIER;SYMBOL=EBF2;BIOTYPE=protein_coding;INTRON=7/15;STRAND=-1;SYMBOL_SOURCE=EntrezGene
rs385011536	8	73190199	TT	CC	T	ENSBTAG00000040390	intron_variant	-	-	-	-	-	IMPACT=MODIFIER;SYMBOL=EBF2;BIOTYPE=protein_coding;INTRON=7/14;STRAND=-1;SYMBOL_SOURCE=EntrezGene
rs209962699	8	73190235	CC	AA	C	ENSBTAG00000040390	intron_variant	-	-	-	-	-	IMPACT=MODIFIER;SYMBOL=EBF2;BIOTYPE=protein_coding;INTRON=7/15;STRAND=-1;SYMBOL_SOURCE=EntrezGene
rs209962699	8	73190235	CC	AA	C	ENSBTAG00000040390	intron_variant	-	-	-	-	-	IMPACT=MODIFIER;SYMBOL=EBF2;BIOTYPE=protein_coding;INTRON=7/14;STRAND=-1;SYMBOL_SOURCE=EntrezGene
rs209962699	8	73190235	CC	AA	C	ENSBTAG00000040390	intron_variant	-	-	-	-	-	IMPACT=MODIFIER;SYMBOL=EBF2;BIOTYPE=protein_coding;INTRON=7/15;STRAND=-1;SYMBOL_SOURCE=EntrezGene;APPRIS=P1
rs210673396	8	73190237	GG	AA	G	ENSBTAG00000040390	intron_variant	-	-	-	-	-	IMPACT=MODIFIER;SYMBOL=EBF2;BIOTYPE=protein_coding;INTRON=7/14;STRAND=-1;SYMBOL_SOURCE=EntrezGene
rs210673396	8	73190237	GG	AA	G	ENSBTAG00000040390	intron_variant	-	-	-	-	-	IMPACT=MODIFIER;SYMBOL=EBF2;BIOTYPE=protein_coding;INTRON=7/15;STRAND=-1;SYMBOL_SOURCE=EntrezGene;APPRIS=P1
rs210673396	8	73190237	GG	AA	G	ENSBTAG00000040390	intron_variant	-	-	-	-	-	IMPACT=MODIFIER;SYMBOL=EBF2;BIOTYPE=protein_coding;INTRON=7/15;STRAND=-1;SYMBOL_SOURCE=EntrezGene
rs479105110	8	73191980	CC	TT	C	ENSBTAG00000040390	intron_variant	-	-	-	-	-	IMPACT=MODIFIER;SYMBOL=EBF2;BIOTYPE=protein_coding;INTRON=7/14;STRAND=-1;SYMBOL_SOURCE=EntrezGene
rs479105110	8	73191980	CC	TT	C	ENSBTAG00000040390	intron_variant	-	-	-	-	-	IMPACT=MODIFIER;SYMBOL=EBF2;BIOTYPE=protein_coding;INTRON=7/15;STRAND=-1;SYMBOL_SOURCE=EntrezGene;APPRIS=P1
rs479105110	8	73191980	CC	TT	C	ENSBTAG00000040390	intron_variant	-	-	-	-	-	IMPACT=MODIFIER;SYMBOL=EBF2;BIOTYPE=protein_coding;INTRON=7/15;STRAND=-1;SYMBOL_SOURCE=EntrezGene
rs447828281	8	73192149	TT	CC	T	ENSBTAG00000040390	intron_variant	-	-	-	-	-	IMPACT=MODIFIER;SYMBOL=EBF2;BIOTYPE=protein_coding;INTRON=7/15;STRAND=-1;SYMBOL_SOURCE=EntrezGene
rs447828281	8	73192149	TT	CC	T	ENSBTAG00000040390	intron_variant	-	-	-	-	-	IMPACT=MODIFIER;SYMBOL=EBF2;BIOTYPE=protein_coding;INTRON=7/15;STRAND=-1;SYMBOL_SOURCE=EntrezGene;APPRIS=P1
rs447828281	8	73192149	TT	CC	T	ENSBTAG00000040390	intron_variant	-	-	-	-	-	IMPACT=MODIFIER;SYMBOL=EBF2;BIOTYPE=protein_coding;INTRON=7/14;STRAND=-1;SYMBOL_SOURCE=EntrezGene
rs208937465	8	73193169	AA	GG	A	ENSBTAG00000040390	intron_variant	-	-	-	-	-	IMPACT=MODIFIER;SYMBOL=EBF2;BIOTYPE=protein_coding;INTRON=7/15;STRAND=-1;SYMBOL_SOURCE=EntrezGene
rs208937465	8	73193169	AA	GG	A	ENSBTAG00000040390	intron_variant	-	-	-	-	-	IMPACT=MODIFIER;SYMBOL=EBF2;BIOTYPE=protein_coding;INTRON=7/14;STRAND=-1;SYMBOL_SOURCE=EntrezGene
rs208937465	8	73193169	AA	GG	A	ENSBTAG00000040390	intron_variant	-	-	-	-	-	IMPACT=MODIFIER;SYMBOL=EBF2;BIOTYPE=protein_coding;INTRON=7/15;STRAND=-1;SYMBOL_SOURCE=EntrezGene;APPRIS=P1
rs210488513	8	73193981	GG	AA	G	ENSBTAG00000040390	intron_variant	-	-	-	-	-	IMPACT=MODIFIER;SYMBOL=EBF2;BIOTYPE=protein_coding;INTRON=7/14;STRAND=-1;SYMBOL_SOURCE=EntrezGene
rs210488513	8	73193981	GG	AA	G	ENSBTAG00000040390	intron_variant	-	-	-	-	-	IMPACT=MODIFIER;SYMBOL=EBF2;BIOTYPE=protein_coding;INTRON=7/15;STRAND=-1;SYMBOL_SOURCE=EntrezGene
rs210488513	8	73193981	GG	AA	G	ENSBTAG00000040390	intron_variant	-	-	-	-	-	IMPACT=MODIFIER;SYMBOL=EBF2;BIOTYPE=protein_coding;INTRON=7/15;STRAND=-1;SYMBOL_SOURCE=EntrezGene;APPRIS=P1
rs434301248	8	73195266	CC	TT	C	ENSBTAG00000040390	intron_variant	-	-	-	-	-	IMPACT=MODIFIER;SYMBOL=EBF2;BIOTYPE=protein_coding;INTRON=7/15;STRAND=-1;SYMBOL_SOURCE=EntrezGene;APPRIS=P1
rs434301248	8	73195266	CC	TT	C	ENSBTAG00000040390	intron_variant	-	-	-	-	-	IMPACT=MODIFIER;SYMBOL=EBF2;BIOTYPE=protein_coding;INTRON=7/14;STRAND=-1;SYMBOL_SOURCE=EntrezGene
rs434301248	8	73195266	CC	TT	C	ENSBTAG00000040390	intron_variant	-	-	-	-	-	IMPACT=MODIFIER;SYMBOL=EBF2;BIOTYPE=protein_coding;INTRON=7/15;STRAND=-1;SYMBOL_SOURCE=EntrezGene
rs207644768	8	73195277	CC	TT	C	ENSBTAG00000040390	intron_variant	-	-	-	-	-	IMPACT=MODIFIER;SYMBOL=EBF2;BIOTYPE=protein_coding;INTRON=7/14;STRAND=-1;SYMBOL_SOURCE=EntrezGene
rs207644768	8	73195277	CC	TT	C	ENSBTAG00000040390	intron_variant	-	-	-	-	-	IMPACT=MODIFIER;SYMBOL=EBF2;BIOTYPE=protein_coding;INTRON=7/15;STRAND=-1;SYMBOL_SOURCE=EntrezGene
rs207644768	8	73195277	CC	TT	C	ENSBTAG00000040390	intron_variant	-	-	-	-	-	IMPACT=MODIFIER;SYMBOL=EBF2;BIOTYPE=protein_coding;INTRON=7/15;STRAND=-1;SYMBOL_SOURCE=EntrezGene;APPRIS=P1
rs207857086	8	73196079	CC	GG	C	ENSBTAG00000040390	intron_variant	-	-	-	-	-	IMPACT=MODIFIER;SYMBOL=EBF2;BIOTYPE=protein_coding;INTRON=7/15;STRAND=-1;SYMBOL_SOURCE=EntrezGene;APPRIS=P1
rs207857086	8	73196079	CC	GG	C	ENSBTAG00000040390	intron_variant	-	-	-	-	-	IMPACT=MODIFIER;SYMBOL=EBF2;BIOTYPE=protein_coding;INTRON=7/14;STRAND=-1;SYMBOL_SOURCE=EntrezGene
rs207857086	8	73196079	CC	GG	C	ENSBTAG00000040390	intron_variant	-	-	-	-	-	IMPACT=MODIFIER;SYMBOL=EBF2;BIOTYPE=protein_coding;INTRON=7/15;STRAND=-1;SYMBOL_SOURCE=EntrezGene
rs209481583	8	73196117	GG	AA	G	ENSBTAG00000040390	intron_variant	-	-	-	-	-	IMPACT=MODIFIER;SYMBOL=EBF2;BIOTYPE=protein_coding;INTRON=7/15;STRAND=-1;SYMBOL_SOURCE=EntrezGene;APPRIS=P1
rs209481583	8	73196117	GG	AA	G	ENSBTAG00000040390	intron_variant	-	-	-	-	-	IMPACT=MODIFIER;SYMBOL=EBF2;BIOTYPE=protein_coding;INTRON=7/14;STRAND=-1;SYMBOL_SOURCE=EntrezGene
rs209481583	8	73196117	GG	AA	G	ENSBTAG00000040390	intron_variant	-	-	-	-	-	IMPACT=MODIFIER;SYMBOL=EBF2;BIOTYPE=protein_coding;INTRON=7/15;STRAND=-1;SYMBOL_SOURCE=EntrezGene
rs209970017	8	73196138	GG	AA	G	ENSBTAG00000040390	intron_variant	-	-	-	-	-	IMPACT=MODIFIER;SYMBOL=EBF2;BIOTYPE=protein_coding;INTRON=7/15;STRAND=-1;SYMBOL_SOURCE=EntrezGene;APPRIS=P1
rs209970017	8	73196138	GG	AA	G	ENSBTAG00000040390	intron_variant	-	-	-	-	-	IMPACT=MODIFIER;SYMBOL=EBF2;BIOTYPE=protein_coding;INTRON=7/15;STRAND=-1;SYMBOL_SOURCE=EntrezGene
rs209970017	8	73196138	GG	AA	G	ENSBTAG00000040390	intron_variant	-	-	-	-	-	IMPACT=MODIFIER;SYMBOL=EBF2;BIOTYPE=protein_coding;INTRON=7/14;STRAND=-1;SYMBOL_SOURCE=EntrezGene
rs436880362	8	73196215	GG	AA	G	ENSBTAG00000040390	intron_variant	-	-	-	-	-	IMPACT=MODIFIER;SYMBOL=EBF2;BIOTYPE=protein_coding;INTRON=7/15;STRAND=-1;SYMBOL_SOURCE=EntrezGene;APPRIS=P1
rs436880362	8	73196215	GG	AA	G	ENSBTAG00000040390	intron_variant	-	-	-	-	-	IMPACT=MODIFIER;SYMBOL=EBF2;BIOTYPE=protein_coding;INTRON=7/14;STRAND=-1;SYMBOL_SOURCE=EntrezGene
rs436880362	8	73196215	GG	AA	G	ENSBTAG00000040390	intron_variant	-	-	-	-	-	IMPACT=MODIFIER;SYMBOL=EBF2;BIOTYPE=protein_coding;INTRON=7/15;STRAND=-1;SYMBOL_SOURCE=EntrezGene
rs207948270	8	73196257	AA	GG	A	ENSBTAG00000040390	intron_variant	-	-	-	-	-	IMPACT=MODIFIER;SYMBOL=EBF2;BIOTYPE=protein_coding;INTRON=7/14;STRAND=-1;SYMBOL_SOURCE=EntrezGene
rs207948270	8	73196257	AA	GG	A	ENSBTAG00000040390	intron_variant	-	-	-	-	-	IMPACT=MODIFIER;SYMBOL=EBF2;BIOTYPE=protein_coding;INTRON=7/15;STRAND=-1;SYMBOL_SOURCE=EntrezGene
rs207948270	8	73196257	AA	GG	A	ENSBTAG00000040390	intron_variant	-	-	-	-	-	IMPACT=MODIFIER;SYMBOL=EBF2;BIOTYPE=protein_coding;INTRON=7/15;STRAND=-1;SYMBOL_SOURCE=EntrezGene;APPRIS=P1
rs209379062	8	73196409	CC	TT	C	ENSBTAG00000040390	intron_variant	-	-	-	-	-	IMPACT=MODIFIER;SYMBOL=EBF2;BIOTYPE=protein_coding;INTRON=7/14;STRAND=-1;SYMBOL_SOURCE=EntrezGene
rs209379062	8	73196409	CC	TT	C	ENSBTAG00000040390	intron_variant	-	-	-	-	-	IMPACT=MODIFIER;SYMBOL=EBF2;BIOTYPE=protein_coding;INTRON=7/15;STRAND=-1;SYMBOL_SOURCE=EntrezGene
rs209379062	8	73196409	CC	TT	C	ENSBTAG00000040390	intron_variant	-	-	-	-	-	IMPACT=MODIFIER;SYMBOL=EBF2;BIOTYPE=protein_coding;INTRON=7/15;STRAND=-1;SYMBOL_SOURCE=EntrezGene;APPRIS=P1
rs210590881	8	73196431	CC	TT	C	ENSBTAG00000040390	intron_variant	-	-	-	-	-	IMPACT=MODIFIER;SYMBOL=EBF2;BIOTYPE=protein_coding;INTRON=7/15;STRAND=-1;SYMBOL_SOURCE=EntrezGene;APPRIS=P1
rs210590881	8	73196431	CC	TT	C	ENSBTAG00000040390	intron_variant	-	-	-	-	-	IMPACT=MODIFIER;SYMBOL=EBF2;BIOTYPE=protein_coding;INTRON=7/14;STRAND=-1;SYMBOL_SOURCE=EntrezGene
rs210590881	8	73196431	CC	TT	C	ENSBTAG00000040390	intron_variant	-	-	-	-	-	IMPACT=MODIFIER;SYMBOL=EBF2;BIOTYPE=protein_coding;INTRON=7/15;STRAND=-1;SYMBOL_SOURCE=EntrezGene
rs137123178	8	73196489	TT	CC	T	ENSBTAG00000040390	intron_variant	-	-	-	-	-	IMPACT=MODIFIER;SYMBOL=EBF2;BIOTYPE=protein_coding;INTRON=7/14;STRAND=-1;SYMBOL_SOURCE=EntrezGene
rs137123178	8	73196489	TT	CC	T	ENSBTAG00000040390	intron_variant	-	-	-	-	-	IMPACT=MODIFIER;SYMBOL=EBF2;BIOTYPE=protein_coding;INTRON=7/15;STRAND=-1;SYMBOL_SOURCE=EntrezGene;APPRIS=P1
rs137123178	8	73196489	TT	CC	T	ENSBTAG00000040390	intron_variant	-	-	-	-	-	IMPACT=MODIFIER;SYMBOL=EBF2;BIOTYPE=protein_coding;INTRON=7/15;STRAND=-1;SYMBOL_SOURCE=EntrezGene
rs208094931	8	73196833	AA	GG	A	ENSBTAG00000040390	intron_variant	-	-	-	-	-	IMPACT=MODIFIER;SYMBOL=EBF2;BIOTYPE=protein_coding;INTRON=7/15;STRAND=-1;SYMBOL_SOURCE=EntrezGene
rs208094931	8	73196833	AA	GG	A	ENSBTAG00000040390	intron_variant	-	-	-	-	-	IMPACT=MODIFIER;SYMBOL=EBF2;BIOTYPE=protein_coding;INTRON=7/14;STRAND=-1;SYMBOL_SOURCE=EntrezGene
rs208094931	8	73196833	AA	GG	A	ENSBTAG00000040390	intron_variant	-	-	-	-	-	IMPACT=MODIFIER;SYMBOL=EBF2;BIOTYPE=protein_coding;INTRON=7/15;STRAND=-1;SYMBOL_SOURCE=EntrezGene;APPRIS=P1
rs209205541	8	73196866	AA	GG	A	ENSBTAG00000040390	intron_variant	-	-	-	-	-	IMPACT=MODIFIER;SYMBOL=EBF2;BIOTYPE=protein_coding;INTRON=7/15;STRAND=-1;SYMBOL_SOURCE=EntrezGene
rs209205541	8	73196866	AA	GG	A	ENSBTAG00000040390	intron_variant	-	-	-	-	-	IMPACT=MODIFIER;SYMBOL=EBF2;BIOTYPE=protein_coding;INTRON=7/14;STRAND=-1;SYMBOL_SOURCE=EntrezGene
rs209205541	8	73196866	AA	GG	A	ENSBTAG00000040390	intron_variant	-	-	-	-	-	IMPACT=MODIFIER;SYMBOL=EBF2;BIOTYPE=protein_coding;INTRON=7/15;STRAND=-1;SYMBOL_SOURCE=EntrezGene;APPRIS=P1
rs450486310	8	73197495	TT	CC	T	ENSBTAG00000040390	intron_variant	-	-	-	-	-	IMPACT=MODIFIER;SYMBOL=EBF2;BIOTYPE=protein_coding;INTRON=7/14;STRAND=-1;SYMBOL_SOURCE=EntrezGene
rs450486310	8	73197495	TT	CC	T	ENSBTAG00000040390	intron_variant	-	-	-	-	-	IMPACT=MODIFIER;SYMBOL=EBF2;BIOTYPE=protein_coding;INTRON=7/15;STRAND=-1;SYMBOL_SOURCE=EntrezGene;APPRIS=P1
rs450486310	8	73197495	TT	CC	T	ENSBTAG00000040390	intron_variant	-	-	-	-	-	IMPACT=MODIFIER;SYMBOL=EBF2;BIOTYPE=protein_coding;INTRON=7/15;STRAND=-1;SYMBOL_SOURCE=EntrezGene
rs208541183	8	73198868	GG	AA	G	ENSBTAG00000040390	intron_variant	-	-	-	-	-	IMPACT=MODIFIER;SYMBOL=EBF2;BIOTYPE=protein_coding;INTRON=7/15;STRAND=-1;SYMBOL_SOURCE=EntrezGene;APPRIS=P1
rs208541183	8	73198868	GG	AA	G	ENSBTAG00000040390	intron_variant	-	-	-	-	-	IMPACT=MODIFIER;SYMBOL=EBF2;BIOTYPE=protein_coding;INTRON=7/15;STRAND=-1;SYMBOL_SOURCE=EntrezGene
rs208541183	8	73198868	GG	AA	G	ENSBTAG00000040390	intron_variant	-	-	-	-	-	IMPACT=MODIFIER;SYMBOL=EBF2;BIOTYPE=protein_coding;INTRON=7/14;STRAND=-1;SYMBOL_SOURCE=EntrezGene
rs437528158	8	73199337	CC	TT	C	ENSBTAG00000040390	intron_variant	-	-	-	-	-	IMPACT=MODIFIER;SYMBOL=EBF2;BIOTYPE=protein_coding;INTRON=7/15;STRAND=-1;SYMBOL_SOURCE=EntrezGene
rs437528158	8	73199337	CC	TT	C	ENSBTAG00000040390	intron_variant	-	-	-	-	-	IMPACT=MODIFIER;SYMBOL=EBF2;BIOTYPE=protein_coding;INTRON=7/14;STRAND=-1;SYMBOL_SOURCE=EntrezGene
rs437528158	8	73199337	CC	TT	C	ENSBTAG00000040390	intron_variant	-	-	-	-	-	IMPACT=MODIFIER;SYMBOL=EBF2;BIOTYPE=protein_coding;INTRON=7/15;STRAND=-1;SYMBOL_SOURCE=EntrezGene;APPRIS=P1
rs446786920	8	73201721	TT	AA	T	ENSBTAG00000040390	intron_variant	-	-	-	-	-	IMPACT=MODIFIER;SYMBOL=EBF2;BIOTYPE=protein_coding;INTRON=7/15;STRAND=-1;SYMBOL_SOURCE=EntrezGene;APPRIS=P1
rs446786920	8	73201721	TT	AA	T	ENSBTAG00000040390	intron_variant	-	-	-	-	-	IMPACT=MODIFIER;SYMBOL=EBF2;BIOTYPE=protein_coding;INTRON=7/14;STRAND=-1;SYMBOL_SOURCE=EntrezGene
rs446786920	8	73201721	TT	AA	T	ENSBTAG00000040390	intron_variant	-	-	-	-	-	IMPACT=MODIFIER;SYMBOL=EBF2;BIOTYPE=protein_coding;INTRON=7/15;STRAND=-1;SYMBOL_SOURCE=EntrezGene
rs207656035	8	73209349	AA	CC	A	ENSBTAG00000040390	intron_variant	-	-	-	-	-	IMPACT=MODIFIER;SYMBOL=EBF2;BIOTYPE=protein_coding;INTRON=6/15;STRAND=-1;SYMBOL_SOURCE=EntrezGene;APPRIS=P1
rs207656035	8	73209349	AA	CC	A	ENSBTAG00000040390	intron_variant	-	-	-	-	-	IMPACT=MODIFIER;SYMBOL=EBF2;BIOTYPE=protein_coding;INTRON=6/15;STRAND=-1;SYMBOL_SOURCE=EntrezGene
rs207656035	8	73209349	AA	CC	A	ENSBTAG00000040390	intron_variant	-	-	-	-	-	IMPACT=MODIFIER;SYMBOL=EBF2;BIOTYPE=protein_coding;INTRON=6/14;STRAND=-1;SYMBOL_SOURCE=EntrezGene
rs133704705	8	73212438	AA	GG	A	ENSBTAG00000040390	intron_variant	-	-	-	-	-	IMPACT=MODIFIER;SYMBOL=EBF2;BIOTYPE=protein_coding;INTRON=6/14;STRAND=-1;SYMBOL_SOURCE=EntrezGene
rs133704705	8	73212438	AA	GG	A	ENSBTAG00000040390	intron_variant	-	-	-	-	-	IMPACT=MODIFIER;SYMBOL=EBF2;BIOTYPE=protein_coding;INTRON=6/15;STRAND=-1;SYMBOL_SOURCE=EntrezGene
rs133704705	8	73212438	AA	GG	A	ENSBTAG00000040390	intron_variant	-	-	-	-	-	IMPACT=MODIFIER;SYMBOL=EBF2;BIOTYPE=protein_coding;INTRON=6/15;STRAND=-1;SYMBOL_SOURCE=EntrezGene;APPRIS=P1
rs135071128	8	73212642	GG	AA	G	ENSBTAG00000040390	intron_variant	-	-	-	-	-	IMPACT=MODIFIER;SYMBOL=EBF2;BIOTYPE=protein_coding;INTRON=6/15;STRAND=-1;SYMBOL_SOURCE=EntrezGene;APPRIS=P1
rs135071128	8	73212642	GG	AA	G	ENSBTAG00000040390	intron_variant	-	-	-	-	-	IMPACT=MODIFIER;SYMBOL=EBF2;BIOTYPE=protein_coding;INTRON=6/15;STRAND=-1;SYMBOL_SOURCE=EntrezGene
rs135071128	8	73212642	GG	AA	G	ENSBTAG00000040390	intron_variant	-	-	-	-	-	IMPACT=MODIFIER;SYMBOL=EBF2;BIOTYPE=protein_coding;INTRON=6/14;STRAND=-1;SYMBOL_SOURCE=EntrezGene
rs134132693	8	73213748	TT	CC	T	ENSBTAG00000040390	intron_variant	-	-	-	-	-	IMPACT=MODIFIER;SYMBOL=EBF2;BIOTYPE=protein_coding;INTRON=6/15;STRAND=-1;SYMBOL_SOURCE=EntrezGene
rs134132693	8	73213748	TT	CC	T	ENSBTAG00000040390	intron_variant	-	-	-	-	-	IMPACT=MODIFIER;SYMBOL=EBF2;BIOTYPE=protein_coding;INTRON=6/14;STRAND=-1;SYMBOL_SOURCE=EntrezGene
rs134132693	8	73213748	TT	CC	T	ENSBTAG00000040390	intron_variant	-	-	-	-	-	IMPACT=MODIFIER;SYMBOL=EBF2;BIOTYPE=protein_coding;INTRON=6/15;STRAND=-1;SYMBOL_SOURCE=EntrezGene;APPRIS=P1
rs134492572	8	73213886	CC	TT	C	ENSBTAG00000040390	intron_variant	-	-	-	-	-	IMPACT=MODIFIER;SYMBOL=EBF2;BIOTYPE=protein_coding;INTRON=6/15;STRAND=-1;SYMBOL_SOURCE=EntrezGene
rs134492572	8	73213886	CC	TT	C	ENSBTAG00000040390	intron_variant	-	-	-	-	-	IMPACT=MODIFIER;SYMBOL=EBF2;BIOTYPE=protein_coding;INTRON=6/14;STRAND=-1;SYMBOL_SOURCE=EntrezGene
rs134492572	8	73213886	CC	TT	C	ENSBTAG00000040390	intron_variant	-	-	-	-	-	IMPACT=MODIFIER;SYMBOL=EBF2;BIOTYPE=protein_coding;INTRON=6/15;STRAND=-1;SYMBOL_SOURCE=EntrezGene;APPRIS=P1
rs137128762	8	73214251	AA	TT	A	ENSBTAG00000040390	intron_variant	-	-	-	-	-	IMPACT=MODIFIER;SYMBOL=EBF2;BIOTYPE=protein_coding;INTRON=6/14;STRAND=-1;SYMBOL_SOURCE=EntrezGene
rs137128762	8	73214251	AA	TT	A	ENSBTAG00000040390	intron_variant	-	-	-	-	-	IMPACT=MODIFIER;SYMBOL=EBF2;BIOTYPE=protein_coding;INTRON=6/15;STRAND=-1;SYMBOL_SOURCE=EntrezGene
rs137128762	8	73214251	AA	TT	A	ENSBTAG00000040390	intron_variant	-	-	-	-	-	IMPACT=MODIFIER;SYMBOL=EBF2;BIOTYPE=protein_coding;INTRON=6/15;STRAND=-1;SYMBOL_SOURCE=EntrezGene;APPRIS=P1
rs135666627	8	73214430	CC	AA	C	ENSBTAG00000040390	intron_variant	-	-	-	-	-	IMPACT=MODIFIER;SYMBOL=EBF2;BIOTYPE=protein_coding;INTRON=6/15;STRAND=-1;SYMBOL_SOURCE=EntrezGene
rs135666627	8	73214430	CC	AA	C	ENSBTAG00000040390	intron_variant	-	-	-	-	-	IMPACT=MODIFIER;SYMBOL=EBF2;BIOTYPE=protein_coding;INTRON=6/15;STRAND=-1;SYMBOL_SOURCE=EntrezGene;APPRIS=P1
rs135666627	8	73214430	CC	AA	C	ENSBTAG00000040390	intron_variant	-	-	-	-	-	IMPACT=MODIFIER;SYMBOL=EBF2;BIOTYPE=protein_coding;INTRON=6/14;STRAND=-1;SYMBOL_SOURCE=EntrezGene
rs133269838	8	73214568	TT	AA	T	ENSBTAG00000040390	intron_variant	-	-	-	-	-	IMPACT=MODIFIER;SYMBOL=EBF2;BIOTYPE=protein_coding;INTRON=6/15;STRAND=-1;SYMBOL_SOURCE=EntrezGene
rs133269838	8	73214568	TT	AA	T	ENSBTAG00000040390	intron_variant	-	-	-	-	-	IMPACT=MODIFIER;SYMBOL=EBF2;BIOTYPE=protein_coding;INTRON=6/14;STRAND=-1;SYMBOL_SOURCE=EntrezGene
rs133269838	8	73214568	TT	AA	T	ENSBTAG00000040390	intron_variant	-	-	-	-	-	IMPACT=MODIFIER;SYMBOL=EBF2;BIOTYPE=protein_coding;INTRON=6/15;STRAND=-1;SYMBOL_SOURCE=EntrezGene;APPRIS=P1
rs136338979	8	73215044	CC	AA	C	ENSBTAG00000040390	intron_variant	-	-	-	-	-	IMPACT=MODIFIER;SYMBOL=EBF2;BIOTYPE=protein_coding;INTRON=6/15;STRAND=-1;SYMBOL_SOURCE=EntrezGene;APPRIS=P1
rs136338979	8	73215044	CC	AA	C	ENSBTAG00000040390	intron_variant	-	-	-	-	-	IMPACT=MODIFIER;SYMBOL=EBF2;BIOTYPE=protein_coding;INTRON=6/14;STRAND=-1;SYMBOL_SOURCE=EntrezGene
rs136338979	8	73215044	CC	AA	C	ENSBTAG00000040390	intron_variant	-	-	-	-	-	IMPACT=MODIFIER;SYMBOL=EBF2;BIOTYPE=protein_coding;INTRON=6/15;STRAND=-1;SYMBOL_SOURCE=EntrezGene
rs133496103	8	73215346	AA	TT	A	ENSBTAG00000040390	intron_variant	-	-	-	-	-	IMPACT=MODIFIER;SYMBOL=EBF2;BIOTYPE=protein_coding;INTRON=6/15;STRAND=-1;SYMBOL_SOURCE=EntrezGene
rs133496103	8	73215346	AA	TT	A	ENSBTAG00000040390	intron_variant	-	-	-	-	-	IMPACT=MODIFIER;SYMBOL=EBF2;BIOTYPE=protein_coding;INTRON=6/15;STRAND=-1;SYMBOL_SOURCE=EntrezGene;APPRIS=P1
rs133496103	8	73215346	AA	TT	A	ENSBTAG00000040390	intron_variant	-	-	-	-	-	IMPACT=MODIFIER;SYMBOL=EBF2;BIOTYPE=protein_coding;INTRON=6/14;STRAND=-1;SYMBOL_SOURCE=EntrezGene
rs137599929	8	73215368	AA	CC	A	ENSBTAG00000040390	intron_variant	-	-	-	-	-	IMPACT=MODIFIER;SYMBOL=EBF2;BIOTYPE=protein_coding;INTRON=6/15;STRAND=-1;SYMBOL_SOURCE=EntrezGene;APPRIS=P1
rs137599929	8	73215368	AA	CC	A	ENSBTAG00000040390	intron_variant	-	-	-	-	-	IMPACT=MODIFIER;SYMBOL=EBF2;BIOTYPE=protein_coding;INTRON=6/14;STRAND=-1;SYMBOL_SOURCE=EntrezGene
rs137599929	8	73215368	AA	CC	A	ENSBTAG00000040390	intron_variant	-	-	-	-	-	IMPACT=MODIFIER;SYMBOL=EBF2;BIOTYPE=protein_coding;INTRON=6/15;STRAND=-1;SYMBOL_SOURCE=EntrezGene
rs137298289	8	73220042	GG	AA	G	ENSBTAG00000040390	intron_variant	-	-	-	-	-	IMPACT=MODIFIER;SYMBOL=EBF2;BIOTYPE=protein_coding;INTRON=6/15;STRAND=-1;SYMBOL_SOURCE=EntrezGene
rs137298289	8	73220042	GG	AA	G	ENSBTAG00000040390	intron_variant	-	-	-	-	-	IMPACT=MODIFIER;SYMBOL=EBF2;BIOTYPE=protein_coding;INTRON=6/14;STRAND=-1;SYMBOL_SOURCE=EntrezGene
rs137298289	8	73220042	GG	AA	G	ENSBTAG00000040390	intron_variant	-	-	-	-	-	IMPACT=MODIFIER;SYMBOL=EBF2;BIOTYPE=protein_coding;INTRON=6/15;STRAND=-1;SYMBOL_SOURCE=EntrezGene;APPRIS=P1
rs468446668	8	73221173	TT	CC	T	ENSBTAG00000040390	intron_variant	-	-	-	-	-	IMPACT=MODIFIER;SYMBOL=EBF2;BIOTYPE=protein_coding;INTRON=6/15;STRAND=-1;SYMBOL_SOURCE=EntrezGene;APPRIS=P1
rs468446668	8	73221173	TT	CC	T	ENSBTAG00000040390	intron_variant	-	-	-	-	-	IMPACT=MODIFIER;SYMBOL=EBF2;BIOTYPE=protein_coding;INTRON=6/15;STRAND=-1;SYMBOL_SOURCE=EntrezGene
rs468446668	8	73221173	TT	CC	T	ENSBTAG00000040390	intron_variant	-	-	-	-	-	IMPACT=MODIFIER;SYMBOL=EBF2;BIOTYPE=protein_coding;INTRON=6/14;STRAND=-1;SYMBOL_SOURCE=EntrezGene
rs133614751	8	73222969	TT	CC	T	ENSBTAG00000040390	intron_variant	-	-	-	-	-	IMPACT=MODIFIER;SYMBOL=EBF2;BIOTYPE=protein_coding;INTRON=6/15;STRAND=-1;SYMBOL_SOURCE=EntrezGene
rs133614751	8	73222969	TT	CC	T	ENSBTAG00000040390	intron_variant	-	-	-	-	-	IMPACT=MODIFIER;SYMBOL=EBF2;BIOTYPE=protein_coding;INTRON=6/15;STRAND=-1;SYMBOL_SOURCE=EntrezGene;APPRIS=P1
rs133614751	8	73222969	TT	CC	T	ENSBTAG00000040390	intron_variant	-	-	-	-	-	IMPACT=MODIFIER;SYMBOL=EBF2;BIOTYPE=protein_coding;INTRON=6/14;STRAND=-1;SYMBOL_SOURCE=EntrezGene
rs137416444	8	73224358	AA	GG	A	ENSBTAG00000040390	intron_variant	-	-	-	-	-	IMPACT=MODIFIER;SYMBOL=EBF2;BIOTYPE=protein_coding;INTRON=6/15;STRAND=-1;SYMBOL_SOURCE=EntrezGene;APPRIS=P1
rs137416444	8	73224358	AA	GG	A	ENSBTAG00000040390	intron_variant	-	-	-	-	-	IMPACT=MODIFIER;SYMBOL=EBF2;BIOTYPE=protein_coding;INTRON=6/14;STRAND=-1;SYMBOL_SOURCE=EntrezGene
rs137416444	8	73224358	AA	GG	A	ENSBTAG00000040390	intron_variant	-	-	-	-	-	IMPACT=MODIFIER;SYMBOL=EBF2;BIOTYPE=protein_coding;INTRON=6/15;STRAND=-1;SYMBOL_SOURCE=EntrezGene
rs133095043	8	73227375	GG	CC	G	ENSBTAG00000040390	intron_variant	-	-	-	-	-	IMPACT=MODIFIER;SYMBOL=EBF2;BIOTYPE=protein_coding;INTRON=6/14;STRAND=-1;SYMBOL_SOURCE=EntrezGene
rs133095043	8	73227375	GG	CC	G	ENSBTAG00000040390	intron_variant	-	-	-	-	-	IMPACT=MODIFIER;SYMBOL=EBF2;BIOTYPE=protein_coding;INTRON=6/15;STRAND=-1;SYMBOL_SOURCE=EntrezGene;APPRIS=P1
rs133095043	8	73227375	GG	CC	G	ENSBTAG00000040390	intron_variant	-	-	-	-	-	IMPACT=MODIFIER;SYMBOL=EBF2;BIOTYPE=protein_coding;INTRON=6/15;STRAND=-1;SYMBOL_SOURCE=EntrezGene
rs453679888	8	73230590	TT	GG	T	ENSBTAG00000040390	intron_variant	-	-	-	-	-	IMPACT=MODIFIER;SYMBOL=EBF2;BIOTYPE=protein_coding;INTRON=6/15;STRAND=-1;SYMBOL_SOURCE=EntrezGene;APPRIS=P1
rs453679888	8	73230590	TT	GG	T	ENSBTAG00000040390	intron_variant	-	-	-	-	-	IMPACT=MODIFIER;SYMBOL=EBF2;BIOTYPE=protein_coding;INTRON=6/15;STRAND=-1;SYMBOL_SOURCE=EntrezGene
rs453679888	8	73230590	TT	GG	T	ENSBTAG00000040390	intron_variant	-	-	-	-	-	IMPACT=MODIFIER;SYMBOL=EBF2;BIOTYPE=protein_coding;INTRON=6/14;STRAND=-1;SYMBOL_SOURCE=EntrezGene
rs133228792	8	73231273	CC	TT	C	ENSBTAG00000040390	intron_variant	-	-	-	-	-	IMPACT=MODIFIER;SYMBOL=EBF2;BIOTYPE=protein_coding;INTRON=6/15;STRAND=-1;SYMBOL_SOURCE=EntrezGene;APPRIS=P1
rs133228792	8	73231273	CC	TT	C	ENSBTAG00000040390	intron_variant	-	-	-	-	-	IMPACT=MODIFIER;SYMBOL=EBF2;BIOTYPE=protein_coding;INTRON=6/15;STRAND=-1;SYMBOL_SOURCE=EntrezGene
rs133228792	8	73231273	CC	TT	C	ENSBTAG00000040390	intron_variant	-	-	-	-	-	IMPACT=MODIFIER;SYMBOL=EBF2;BIOTYPE=protein_coding;INTRON=6/14;STRAND=-1;SYMBOL_SOURCE=EntrezGene
rs449362267	8	73231404	CC	TT	C	ENSBTAG00000040390	intron_variant	-	-	-	-	-	IMPACT=MODIFIER;SYMBOL=EBF2;BIOTYPE=protein_coding;INTRON=6/15;STRAND=-1;SYMBOL_SOURCE=EntrezGene
rs449362267	8	73231404	CC	TT	C	ENSBTAG00000040390	intron_variant	-	-	-	-	-	IMPACT=MODIFIER;SYMBOL=EBF2;BIOTYPE=protein_coding;INTRON=6/15;STRAND=-1;SYMBOL_SOURCE=EntrezGene;APPRIS=P1
rs449362267	8	73231404	CC	TT	C	ENSBTAG00000040390	intron_variant	-	-	-	-	-	IMPACT=MODIFIER;SYMBOL=EBF2;BIOTYPE=protein_coding;INTRON=6/14;STRAND=-1;SYMBOL_SOURCE=EntrezGene
rs135623104	8	73232518	AA	GG	A	ENSBTAG00000040390	intron_variant	-	-	-	-	-	IMPACT=MODIFIER;SYMBOL=EBF2;BIOTYPE=protein_coding;INTRON=6/14;STRAND=-1;SYMBOL_SOURCE=EntrezGene
rs135623104	8	73232518	AA	GG	A	ENSBTAG00000040390	intron_variant	-	-	-	-	-	IMPACT=MODIFIER;SYMBOL=EBF2;BIOTYPE=protein_coding;INTRON=6/15;STRAND=-1;SYMBOL_SOURCE=EntrezGene;APPRIS=P1
rs135623104	8	73232518	AA	GG	A	ENSBTAG00000040390	intron_variant	-	-	-	-	-	IMPACT=MODIFIER;SYMBOL=EBF2;BIOTYPE=protein_coding;INTRON=6/15;STRAND=-1;SYMBOL_SOURCE=EntrezGene
rs134623078	8	73235349	CC	TT	C	ENSBTAG00000040390	intron_variant	-	-	-	-	-	IMPACT=MODIFIER;SYMBOL=EBF2;BIOTYPE=protein_coding;INTRON=6/15;STRAND=-1;SYMBOL_SOURCE=EntrezGene;APPRIS=P1
rs134623078	8	73235349	CC	TT	C	ENSBTAG00000040390	intron_variant	-	-	-	-	-	IMPACT=MODIFIER;SYMBOL=EBF2;BIOTYPE=protein_coding;INTRON=6/14;STRAND=-1;SYMBOL_SOURCE=EntrezGene
rs134623078	8	73235349	CC	TT	C	ENSBTAG00000040390	intron_variant	-	-	-	-	-	IMPACT=MODIFIER;SYMBOL=EBF2;BIOTYPE=protein_coding;INTRON=6/15;STRAND=-1;SYMBOL_SOURCE=EntrezGene
rs379766546	8	73238191	AA	GG	A	ENSBTAG00000040390	intron_variant	-	-	-	-	-	IMPACT=MODIFIER;SYMBOL=EBF2;BIOTYPE=protein_coding;INTRON=6/14;STRAND=-1;SYMBOL_SOURCE=EntrezGene
rs379766546	8	73238191	AA	GG	A	ENSBTAG00000040390	intron_variant	-	-	-	-	-	IMPACT=MODIFIER;SYMBOL=EBF2;BIOTYPE=protein_coding;INTRON=6/15;STRAND=-1;SYMBOL_SOURCE=EntrezGene
rs379766546	8	73238191	AA	GG	A	ENSBTAG00000040390	intron_variant	-	-	-	-	-	IMPACT=MODIFIER;SYMBOL=EBF2;BIOTYPE=protein_coding;INTRON=6/15;STRAND=-1;SYMBOL_SOURCE=EntrezGene;APPRIS=P1
rs431965193	8	73238467	TT	GG	T	ENSBTAG00000040390	intron_variant	-	-	-	-	-	IMPACT=MODIFIER;SYMBOL=EBF2;BIOTYPE=protein_coding;INTRON=6/14;STRAND=-1;SYMBOL_SOURCE=EntrezGene
rs431965193	8	73238467	TT	GG	T	ENSBTAG00000040390	intron_variant	-	-	-	-	-	IMPACT=MODIFIER;SYMBOL=EBF2;BIOTYPE=protein_coding;INTRON=6/15;STRAND=-1;SYMBOL_SOURCE=EntrezGene
rs431965193	8	73238467	TT	GG	T	ENSBTAG00000040390	intron_variant	-	-	-	-	-	IMPACT=MODIFIER;SYMBOL=EBF2;BIOTYPE=protein_coding;INTRON=6/15;STRAND=-1;SYMBOL_SOURCE=EntrezGene;APPRIS=P1
8:73238470	8	73238470	GG	TT	NA	NA	NA	NA	NA	NA	NA	NA	NA
rs385852963	8	73240496	TT	CC	T	ENSBTAG00000040390	intron_variant	-	-	-	-	-	IMPACT=MODIFIER;SYMBOL=EBF2;BIOTYPE=protein_coding;INTRON=6/15;STRAND=-1;SYMBOL_SOURCE=EntrezGene;APPRIS=P1
rs385852963	8	73240496	TT	CC	T	ENSBTAG00000040390	intron_variant	-	-	-	-	-	IMPACT=MODIFIER;SYMBOL=EBF2;BIOTYPE=protein_coding;INTRON=6/14;STRAND=-1;SYMBOL_SOURCE=EntrezGene
rs385852963	8	73240496	TT	CC	T	ENSBTAG00000040390	intron_variant	-	-	-	-	-	IMPACT=MODIFIER;SYMBOL=EBF2;BIOTYPE=protein_coding;INTRON=6/15;STRAND=-1;SYMBOL_SOURCE=EntrezGene
rs466142171	8	73244673	GG	AA	G	ENSBTAG00000040390	intron_variant	-	-	-	-	-	IMPACT=MODIFIER;SYMBOL=EBF2;BIOTYPE=protein_coding;INTRON=6/14;STRAND=-1;SYMBOL_SOURCE=EntrezGene
rs466142171	8	73244673	GG	AA	G	ENSBTAG00000040390	intron_variant	-	-	-	-	-	IMPACT=MODIFIER;SYMBOL=EBF2;BIOTYPE=protein_coding;INTRON=6/15;STRAND=-1;SYMBOL_SOURCE=EntrezGene;APPRIS=P1
rs466142171	8	73244673	GG	AA	G	ENSBTAG00000040390	intron_variant	-	-	-	-	-	IMPACT=MODIFIER;SYMBOL=EBF2;BIOTYPE=protein_coding;INTRON=6/15;STRAND=-1;SYMBOL_SOURCE=EntrezGene
rs132676626	8	73246500	GG	AA	G	ENSBTAG00000040390	intron_variant	-	-	-	-	-	IMPACT=MODIFIER;SYMBOL=EBF2;BIOTYPE=protein_coding;INTRON=6/15;STRAND=-1;SYMBOL_SOURCE=EntrezGene
rs132676626	8	73246500	GG	AA	G	ENSBTAG00000040390	intron_variant	-	-	-	-	-	IMPACT=MODIFIER;SYMBOL=EBF2;BIOTYPE=protein_coding;INTRON=6/15;STRAND=-1;SYMBOL_SOURCE=EntrezGene;APPRIS=P1
rs132676626	8	73246500	GG	AA	G	ENSBTAG00000040390	intron_variant	-	-	-	-	-	IMPACT=MODIFIER;SYMBOL=EBF2;BIOTYPE=protein_coding;INTRON=6/14;STRAND=-1;SYMBOL_SOURCE=EntrezGene
rs448390612	8	73253286	AA	GG	A	ENSBTAG00000040390	intron_variant	-	-	-	-	-	IMPACT=MODIFIER;SYMBOL=EBF2;BIOTYPE=protein_coding;INTRON=6/15;STRAND=-1;SYMBOL_SOURCE=EntrezGene;APPRIS=P1
rs448390612	8	73253286	AA	GG	A	ENSBTAG00000040390	intron_variant	-	-	-	-	-	IMPACT=MODIFIER;SYMBOL=EBF2;BIOTYPE=protein_coding;INTRON=6/14;STRAND=-1;SYMBOL_SOURCE=EntrezGene
rs448390612	8	73253286	AA	GG	A	ENSBTAG00000040390	intron_variant	-	-	-	-	-	IMPACT=MODIFIER;SYMBOL=EBF2;BIOTYPE=protein_coding;INTRON=6/15;STRAND=-1;SYMBOL_SOURCE=EntrezGene
rs453059637	8	73254487	GG	AA	G	ENSBTAG00000040390	intron_variant	-	-	-	-	-	IMPACT=MODIFIER;SYMBOL=EBF2;BIOTYPE=protein_coding;INTRON=6/15;STRAND=-1;SYMBOL_SOURCE=EntrezGene;APPRIS=P1
rs453059637	8	73254487	GG	AA	G	ENSBTAG00000040390	intron_variant	-	-	-	-	-	IMPACT=MODIFIER;SYMBOL=EBF2;BIOTYPE=protein_coding;INTRON=6/14;STRAND=-1;SYMBOL_SOURCE=EntrezGene
rs453059637	8	73254487	GG	AA	G	ENSBTAG00000040390	intron_variant	-	-	-	-	-	IMPACT=MODIFIER;SYMBOL=EBF2;BIOTYPE=protein_coding;INTRON=6/15;STRAND=-1;SYMBOL_SOURCE=EntrezGene
rs466727493	8	73258714	TT	CC	T	ENSBTAG00000040390	intron_variant	-	-	-	-	-	IMPACT=MODIFIER;SYMBOL=EBF2;BIOTYPE=protein_coding;INTRON=6/14;STRAND=-1;SYMBOL_SOURCE=EntrezGene
rs466727493	8	73258714	TT	CC	T	ENSBTAG00000040390	intron_variant	-	-	-	-	-	IMPACT=MODIFIER;SYMBOL=EBF2;BIOTYPE=protein_coding;INTRON=6/15;STRAND=-1;SYMBOL_SOURCE=EntrezGene;APPRIS=P1
rs466727493	8	73258714	TT	CC	T	ENSBTAG00000040390	intron_variant	-	-	-	-	-	IMPACT=MODIFIER;SYMBOL=EBF2;BIOTYPE=protein_coding;INTRON=6/15;STRAND=-1;SYMBOL_SOURCE=EntrezGene
rs135787161	8	73259395	CC	TT	C	ENSBTAG00000040390	intron_variant	-	-	-	-	-	IMPACT=MODIFIER;SYMBOL=EBF2;BIOTYPE=protein_coding;INTRON=6/14;STRAND=-1;SYMBOL_SOURCE=EntrezGene
rs135787161	8	73259395	CC	TT	C	ENSBTAG00000040390	intron_variant	-	-	-	-	-	IMPACT=MODIFIER;SYMBOL=EBF2;BIOTYPE=protein_coding;INTRON=6/15;STRAND=-1;SYMBOL_SOURCE=EntrezGene
rs135787161	8	73259395	CC	TT	C	ENSBTAG00000040390	intron_variant	-	-	-	-	-	IMPACT=MODIFIER;SYMBOL=EBF2;BIOTYPE=protein_coding;INTRON=6/15;STRAND=-1;SYMBOL_SOURCE=EntrezGene;APPRIS=P1
rs136234529	8	73259967	GG	TT	G	ENSBTAG00000040390	intron_variant	-	-	-	-	-	IMPACT=MODIFIER;SYMBOL=EBF2;BIOTYPE=protein_coding;INTRON=6/14;STRAND=-1;SYMBOL_SOURCE=EntrezGene
rs136234529	8	73259967	GG	TT	G	ENSBTAG00000040390	intron_variant	-	-	-	-	-	IMPACT=MODIFIER;SYMBOL=EBF2;BIOTYPE=protein_coding;INTRON=6/15;STRAND=-1;SYMBOL_SOURCE=EntrezGene
rs136234529	8	73259967	GG	TT	G	ENSBTAG00000040390	intron_variant	-	-	-	-	-	IMPACT=MODIFIER;SYMBOL=EBF2;BIOTYPE=protein_coding;INTRON=6/15;STRAND=-1;SYMBOL_SOURCE=EntrezGene;APPRIS=P1
rs475958765	8	73264952	AA	CC	A	ENSBTAG00000040390	intron_variant	-	-	-	-	-	IMPACT=MODIFIER;SYMBOL=EBF2;BIOTYPE=protein_coding;INTRON=6/15;STRAND=-1;SYMBOL_SOURCE=EntrezGene;APPRIS=P1
rs475958765	8	73264952	AA	CC	A	ENSBTAG00000040390	intron_variant	-	-	-	-	-	IMPACT=MODIFIER;SYMBOL=EBF2;BIOTYPE=protein_coding;INTRON=6/14;STRAND=-1;SYMBOL_SOURCE=EntrezGene
rs475958765	8	73264952	AA	CC	A	ENSBTAG00000040390	intron_variant	-	-	-	-	-	IMPACT=MODIFIER;SYMBOL=EBF2;BIOTYPE=protein_coding;INTRON=6/15;STRAND=-1;SYMBOL_SOURCE=EntrezGene
rs133716483	8	73266215	TT	CC	T	ENSBTAG00000040390	intron_variant	-	-	-	-	-	IMPACT=MODIFIER;SYMBOL=EBF2;BIOTYPE=protein_coding;INTRON=6/15;STRAND=-1;SYMBOL_SOURCE=EntrezGene
rs133716483	8	73266215	TT	CC	T	ENSBTAG00000040390	intron_variant	-	-	-	-	-	IMPACT=MODIFIER;SYMBOL=EBF2;BIOTYPE=protein_coding;INTRON=6/14;STRAND=-1;SYMBOL_SOURCE=EntrezGene
rs133716483	8	73266215	TT	CC	T	ENSBTAG00000040390	intron_variant	-	-	-	-	-	IMPACT=MODIFIER;SYMBOL=EBF2;BIOTYPE=protein_coding;INTRON=6/15;STRAND=-1;SYMBOL_SOURCE=EntrezGene;APPRIS=P1
rs379839193	8	73267387	TT	GG	T	ENSBTAG00000040390	intron_variant	-	-	-	-	-	IMPACT=MODIFIER;SYMBOL=EBF2;BIOTYPE=protein_coding;INTRON=6/14;STRAND=-1;SYMBOL_SOURCE=EntrezGene
rs379839193	8	73267387	TT	GG	T	ENSBTAG00000040390	intron_variant	-	-	-	-	-	IMPACT=MODIFIER;SYMBOL=EBF2;BIOTYPE=protein_coding;INTRON=6/15;STRAND=-1;SYMBOL_SOURCE=EntrezGene
rs379839193	8	73267387	TT	GG	T	ENSBTAG00000040390	intron_variant	-	-	-	-	-	IMPACT=MODIFIER;SYMBOL=EBF2;BIOTYPE=protein_coding;INTRON=6/15;STRAND=-1;SYMBOL_SOURCE=EntrezGene;APPRIS=P1
rs472082682	8	73268154	TT	CC	T	ENSBTAG00000040390	intron_variant	-	-	-	-	-	IMPACT=MODIFIER;SYMBOL=EBF2;BIOTYPE=protein_coding;INTRON=6/15;STRAND=-1;SYMBOL_SOURCE=EntrezGene
rs472082682	8	73268154	TT	CC	T	ENSBTAG00000040390	intron_variant	-	-	-	-	-	IMPACT=MODIFIER;SYMBOL=EBF2;BIOTYPE=protein_coding;INTRON=6/15;STRAND=-1;SYMBOL_SOURCE=EntrezGene;APPRIS=P1
rs472082682	8	73268154	TT	CC	T	ENSBTAG00000040390	intron_variant	-	-	-	-	-	IMPACT=MODIFIER;SYMBOL=EBF2;BIOTYPE=protein_coding;INTRON=6/14;STRAND=-1;SYMBOL_SOURCE=EntrezGene
rs383281769	8	73268597	CC	GG	C	ENSBTAG00000040390	intron_variant	-	-	-	-	-	IMPACT=MODIFIER;SYMBOL=EBF2;BIOTYPE=protein_coding;INTRON=6/15;STRAND=-1;SYMBOL_SOURCE=EntrezGene
rs383281769	8	73268597	CC	GG	C	ENSBTAG00000040390	intron_variant	-	-	-	-	-	IMPACT=MODIFIER;SYMBOL=EBF2;BIOTYPE=protein_coding;INTRON=6/15;STRAND=-1;SYMBOL_SOURCE=EntrezGene;APPRIS=P1
rs383281769	8	73268597	CC	GG	C	ENSBTAG00000040390	intron_variant	-	-	-	-	-	IMPACT=MODIFIER;SYMBOL=EBF2;BIOTYPE=protein_coding;INTRON=6/14;STRAND=-1;SYMBOL_SOURCE=EntrezGene
rs381346860	8	73269593	AA	GG	A	ENSBTAG00000040390	intron_variant	-	-	-	-	-	IMPACT=MODIFIER;SYMBOL=EBF2;BIOTYPE=protein_coding;INTRON=6/14;STRAND=-1;SYMBOL_SOURCE=EntrezGene
rs381346860	8	73269593	AA	GG	A	ENSBTAG00000040390	intron_variant	-	-	-	-	-	IMPACT=MODIFIER;SYMBOL=EBF2;BIOTYPE=protein_coding;INTRON=6/15;STRAND=-1;SYMBOL_SOURCE=EntrezGene
rs381346860	8	73269593	AA	GG	A	ENSBTAG00000040390	intron_variant	-	-	-	-	-	IMPACT=MODIFIER;SYMBOL=EBF2;BIOTYPE=protein_coding;INTRON=6/15;STRAND=-1;SYMBOL_SOURCE=EntrezGene;APPRIS=P1
rs208229203	8	73270496	GG	CC	G	ENSBTAG00000040390	intron_variant	-	-	-	-	-	IMPACT=MODIFIER;SYMBOL=EBF2;BIOTYPE=protein_coding;INTRON=6/15;STRAND=-1;SYMBOL_SOURCE=EntrezGene;APPRIS=P1
rs208229203	8	73270496	GG	CC	G	ENSBTAG00000040390	intron_variant	-	-	-	-	-	IMPACT=MODIFIER;SYMBOL=EBF2;BIOTYPE=protein_coding;INTRON=6/15;STRAND=-1;SYMBOL_SOURCE=EntrezGene
rs208229203	8	73270496	GG	CC	G	ENSBTAG00000040390	intron_variant	-	-	-	-	-	IMPACT=MODIFIER;SYMBOL=EBF2;BIOTYPE=protein_coding;INTRON=6/14;STRAND=-1;SYMBOL_SOURCE=EntrezGene
rs208635173	8	73270661	GG	AA	G	ENSBTAG00000040390	intron_variant	-	-	-	-	-	IMPACT=MODIFIER;SYMBOL=EBF2;BIOTYPE=protein_coding;INTRON=6/15;STRAND=-1;SYMBOL_SOURCE=EntrezGene;APPRIS=P1
rs208635173	8	73270661	GG	AA	G	ENSBTAG00000040390	intron_variant	-	-	-	-	-	IMPACT=MODIFIER;SYMBOL=EBF2;BIOTYPE=protein_coding;INTRON=6/14;STRAND=-1;SYMBOL_SOURCE=EntrezGene
rs208635173	8	73270661	GG	AA	G	ENSBTAG00000040390	intron_variant	-	-	-	-	-	IMPACT=MODIFIER;SYMBOL=EBF2;BIOTYPE=protein_coding;INTRON=6/15;STRAND=-1;SYMBOL_SOURCE=EntrezGene
rs136559108	8	73270855	CC	AA	C	ENSBTAG00000040390	intron_variant	-	-	-	-	-	IMPACT=MODIFIER;SYMBOL=EBF2;BIOTYPE=protein_coding;INTRON=6/14;STRAND=-1;SYMBOL_SOURCE=EntrezGene
rs136559108	8	73270855	CC	AA	C	ENSBTAG00000040390	intron_variant	-	-	-	-	-	IMPACT=MODIFIER;SYMBOL=EBF2;BIOTYPE=protein_coding;INTRON=6/15;STRAND=-1;SYMBOL_SOURCE=EntrezGene
rs136559108	8	73270855	CC	AA	C	ENSBTAG00000040390	intron_variant	-	-	-	-	-	IMPACT=MODIFIER;SYMBOL=EBF2;BIOTYPE=protein_coding;INTRON=6/15;STRAND=-1;SYMBOL_SOURCE=EntrezGene;APPRIS=P1
rs210088654	8	73271372	TT	CC	T	ENSBTAG00000040390	intron_variant	-	-	-	-	-	IMPACT=MODIFIER;SYMBOL=EBF2;BIOTYPE=protein_coding;INTRON=6/14;STRAND=-1;SYMBOL_SOURCE=EntrezGene
rs210088654	8	73271372	TT	CC	T	ENSBTAG00000040390	intron_variant	-	-	-	-	-	IMPACT=MODIFIER;SYMBOL=EBF2;BIOTYPE=protein_coding;INTRON=6/15;STRAND=-1;SYMBOL_SOURCE=EntrezGene;APPRIS=P1
rs210088654	8	73271372	TT	CC	T	ENSBTAG00000040390	intron_variant	-	-	-	-	-	IMPACT=MODIFIER;SYMBOL=EBF2;BIOTYPE=protein_coding;INTRON=6/15;STRAND=-1;SYMBOL_SOURCE=EntrezGene
rs211198150	8	73271707	GG	AA	G	ENSBTAG00000040390	intron_variant	-	-	-	-	-	IMPACT=MODIFIER;SYMBOL=EBF2;BIOTYPE=protein_coding;INTRON=6/14;STRAND=-1;SYMBOL_SOURCE=EntrezGene
rs211198150	8	73271707	GG	AA	G	ENSBTAG00000040390	intron_variant	-	-	-	-	-	IMPACT=MODIFIER;SYMBOL=EBF2;BIOTYPE=protein_coding;INTRON=6/15;STRAND=-1;SYMBOL_SOURCE=EntrezGene;APPRIS=P1
rs211198150	8	73271707	GG	AA	G	ENSBTAG00000040390	intron_variant	-	-	-	-	-	IMPACT=MODIFIER;SYMBOL=EBF2;BIOTYPE=protein_coding;INTRON=6/15;STRAND=-1;SYMBOL_SOURCE=EntrezGene
rs134189836	8	73273688	AA	CC	A	ENSBTAG00000040390	intron_variant	-	-	-	-	-	IMPACT=MODIFIER;SYMBOL=EBF2;BIOTYPE=protein_coding;INTRON=6/15;STRAND=-1;SYMBOL_SOURCE=EntrezGene
rs134189836	8	73273688	AA	CC	A	ENSBTAG00000040390	intron_variant	-	-	-	-	-	IMPACT=MODIFIER;SYMBOL=EBF2;BIOTYPE=protein_coding;INTRON=6/14;STRAND=-1;SYMBOL_SOURCE=EntrezGene
rs134189836	8	73273688	AA	CC	A	ENSBTAG00000040390	intron_variant	-	-	-	-	-	IMPACT=MODIFIER;SYMBOL=EBF2;BIOTYPE=protein_coding;INTRON=6/15;STRAND=-1;SYMBOL_SOURCE=EntrezGene;APPRIS=P1
rs134425360	8	73273831	GG	AA	G	ENSBTAG00000040390	intron_variant	-	-	-	-	-	IMPACT=MODIFIER;SYMBOL=EBF2;BIOTYPE=protein_coding;INTRON=6/14;STRAND=-1;SYMBOL_SOURCE=EntrezGene
rs134425360	8	73273831	GG	AA	G	ENSBTAG00000040390	intron_variant	-	-	-	-	-	IMPACT=MODIFIER;SYMBOL=EBF2;BIOTYPE=protein_coding;INTRON=6/15;STRAND=-1;SYMBOL_SOURCE=EntrezGene
rs134425360	8	73273831	GG	AA	G	ENSBTAG00000040390	intron_variant	-	-	-	-	-	IMPACT=MODIFIER;SYMBOL=EBF2;BIOTYPE=protein_coding;INTRON=6/15;STRAND=-1;SYMBOL_SOURCE=EntrezGene;APPRIS=P1
rs137628888	8	73275717	CC	TT	C	ENSBTAG00000040390	intron_variant	-	-	-	-	-	IMPACT=MODIFIER;SYMBOL=EBF2;BIOTYPE=protein_coding;INTRON=6/14;STRAND=-1;SYMBOL_SOURCE=EntrezGene
rs137628888	8	73275717	CC	TT	C	ENSBTAG00000040390	intron_variant	-	-	-	-	-	IMPACT=MODIFIER;SYMBOL=EBF2;BIOTYPE=protein_coding;INTRON=6/15;STRAND=-1;SYMBOL_SOURCE=EntrezGene;APPRIS=P1
rs137628888	8	73275717	CC	TT	C	ENSBTAG00000040390	intron_variant	-	-	-	-	-	IMPACT=MODIFIER;SYMBOL=EBF2;BIOTYPE=protein_coding;INTRON=6/15;STRAND=-1;SYMBOL_SOURCE=EntrezGene
rs209525628	8	73278818	CC	TT	C	ENSBTAG00000040390	intron_variant	-	-	-	-	-	IMPACT=MODIFIER;SYMBOL=EBF2;BIOTYPE=protein_coding;INTRON=6/14;STRAND=-1;SYMBOL_SOURCE=EntrezGene
rs209525628	8	73278818	CC	TT	C	ENSBTAG00000040390	intron_variant	-	-	-	-	-	IMPACT=MODIFIER;SYMBOL=EBF2;BIOTYPE=protein_coding;INTRON=6/15;STRAND=-1;SYMBOL_SOURCE=EntrezGene
rs209525628	8	73278818	CC	TT	C	ENSBTAG00000040390	intron_variant	-	-	-	-	-	IMPACT=MODIFIER;SYMBOL=EBF2;BIOTYPE=protein_coding;INTRON=6/15;STRAND=-1;SYMBOL_SOURCE=EntrezGene;APPRIS=P1
rs210941214	8	73280239	TT	AA	T	ENSBTAG00000040390	intron_variant	-	-	-	-	-	IMPACT=MODIFIER;SYMBOL=EBF2;BIOTYPE=protein_coding;INTRON=6/15;STRAND=-1;SYMBOL_SOURCE=EntrezGene;APPRIS=P1
rs210941214	8	73280239	TT	AA	T	ENSBTAG00000040390	intron_variant	-	-	-	-	-	IMPACT=MODIFIER;SYMBOL=EBF2;BIOTYPE=protein_coding;INTRON=6/14;STRAND=-1;SYMBOL_SOURCE=EntrezGene
rs210941214	8	73280239	TT	AA	T	ENSBTAG00000040390	intron_variant	-	-	-	-	-	IMPACT=MODIFIER;SYMBOL=EBF2;BIOTYPE=protein_coding;INTRON=6/15;STRAND=-1;SYMBOL_SOURCE=EntrezGene
rs383658102	8	73280326	TT	AA	T	ENSBTAG00000040390	intron_variant	-	-	-	-	-	IMPACT=MODIFIER;SYMBOL=EBF2;BIOTYPE=protein_coding;INTRON=6/15;STRAND=-1;SYMBOL_SOURCE=EntrezGene;APPRIS=P1
rs383658102	8	73280326	TT	AA	T	ENSBTAG00000040390	intron_variant	-	-	-	-	-	IMPACT=MODIFIER;SYMBOL=EBF2;BIOTYPE=protein_coding;INTRON=6/15;STRAND=-1;SYMBOL_SOURCE=EntrezGene
rs383658102	8	73280326	TT	AA	T	ENSBTAG00000040390	intron_variant	-	-	-	-	-	IMPACT=MODIFIER;SYMBOL=EBF2;BIOTYPE=protein_coding;INTRON=6/14;STRAND=-1;SYMBOL_SOURCE=EntrezGene
rs518375907	8	73283159	GG	AA	G	ENSBTAG00000040390	intron_variant	-	-	-	-	-	IMPACT=MODIFIER;SYMBOL=EBF2;BIOTYPE=protein_coding;INTRON=6/15;STRAND=-1;SYMBOL_SOURCE=EntrezGene;APPRIS=P1
rs518375907	8	73283159	GG	AA	G	ENSBTAG00000040390	intron_variant	-	-	-	-	-	IMPACT=MODIFIER;SYMBOL=EBF2;BIOTYPE=protein_coding;INTRON=6/15;STRAND=-1;SYMBOL_SOURCE=EntrezGene
rs518375907	8	73283159	GG	AA	G	ENSBTAG00000040390	intron_variant	-	-	-	-	-	IMPACT=MODIFIER;SYMBOL=EBF2;BIOTYPE=protein_coding;INTRON=6/14;STRAND=-1;SYMBOL_SOURCE=EntrezGene
rs208462763	8	73283798	AA	GG	A	ENSBTAG00000040390	intron_variant	-	-	-	-	-	IMPACT=MODIFIER;SYMBOL=EBF2;BIOTYPE=protein_coding;INTRON=6/15;STRAND=-1;SYMBOL_SOURCE=EntrezGene;APPRIS=P1
rs208462763	8	73283798	AA	GG	A	ENSBTAG00000040390	intron_variant	-	-	-	-	-	IMPACT=MODIFIER;SYMBOL=EBF2;BIOTYPE=protein_coding;INTRON=6/15;STRAND=-1;SYMBOL_SOURCE=EntrezGene
rs208462763	8	73283798	AA	GG	A	ENSBTAG00000040390	intron_variant	-	-	-	-	-	IMPACT=MODIFIER;SYMBOL=EBF2;BIOTYPE=protein_coding;INTRON=6/14;STRAND=-1;SYMBOL_SOURCE=EntrezGene
rs134608027	8	73287985	GG	AA	G	ENSBTAG00000040390	intron_variant	-	-	-	-	-	IMPACT=MODIFIER;SYMBOL=EBF2;BIOTYPE=protein_coding;INTRON=6/15;STRAND=-1;SYMBOL_SOURCE=EntrezGene;APPRIS=P1
rs134608027	8	73287985	GG	AA	G	ENSBTAG00000040390	intron_variant	-	-	-	-	-	IMPACT=MODIFIER;SYMBOL=EBF2;BIOTYPE=protein_coding;INTRON=6/14;STRAND=-1;SYMBOL_SOURCE=EntrezGene
rs134608027	8	73287985	GG	AA	G	ENSBTAG00000040390	intron_variant	-	-	-	-	-	IMPACT=MODIFIER;SYMBOL=EBF2;BIOTYPE=protein_coding;INTRON=6/15;STRAND=-1;SYMBOL_SOURCE=EntrezGene
rs385519441	8	73288466	CC	TT	C	ENSBTAG00000040390	intron_variant	-	-	-	-	-	IMPACT=MODIFIER;SYMBOL=EBF2;BIOTYPE=protein_coding;INTRON=6/15;STRAND=-1;SYMBOL_SOURCE=EntrezGene
rs385519441	8	73288466	CC	TT	C	ENSBTAG00000040390	intron_variant	-	-	-	-	-	IMPACT=MODIFIER;SYMBOL=EBF2;BIOTYPE=protein_coding;INTRON=6/14;STRAND=-1;SYMBOL_SOURCE=EntrezGene
rs385519441	8	73288466	CC	TT	C	ENSBTAG00000040390	intron_variant	-	-	-	-	-	IMPACT=MODIFIER;SYMBOL=EBF2;BIOTYPE=protein_coding;INTRON=6/15;STRAND=-1;SYMBOL_SOURCE=EntrezGene;APPRIS=P1
rs380550830	8	73289358	TT	CC	T	ENSBTAG00000040390	intron_variant	-	-	-	-	-	IMPACT=MODIFIER;SYMBOL=EBF2;BIOTYPE=protein_coding;INTRON=6/14;STRAND=-1;SYMBOL_SOURCE=EntrezGene
rs380550830	8	73289358	TT	CC	T	ENSBTAG00000040390	intron_variant	-	-	-	-	-	IMPACT=MODIFIER;SYMBOL=EBF2;BIOTYPE=protein_coding;INTRON=6/15;STRAND=-1;SYMBOL_SOURCE=EntrezGene
rs380550830	8	73289358	TT	CC	T	ENSBTAG00000040390	intron_variant	-	-	-	-	-	IMPACT=MODIFIER;SYMBOL=EBF2;BIOTYPE=protein_coding;INTRON=6/15;STRAND=-1;SYMBOL_SOURCE=EntrezGene;APPRIS=P1
rs433943950	8	73290514	CC	AA	C	ENSBTAG00000040390	intron_variant	-	-	-	-	-	IMPACT=MODIFIER;SYMBOL=EBF2;BIOTYPE=protein_coding;INTRON=6/15;STRAND=-1;SYMBOL_SOURCE=EntrezGene;APPRIS=P1
rs433943950	8	73290514	CC	AA	C	ENSBTAG00000040390	intron_variant	-	-	-	-	-	IMPACT=MODIFIER;SYMBOL=EBF2;BIOTYPE=protein_coding;INTRON=6/14;STRAND=-1;SYMBOL_SOURCE=EntrezGene
rs433943950	8	73290514	CC	AA	C	ENSBTAG00000040390	intron_variant	-	-	-	-	-	IMPACT=MODIFIER;SYMBOL=EBF2;BIOTYPE=protein_coding;INTRON=6/15;STRAND=-1;SYMBOL_SOURCE=EntrezGene
rs381657966	8	73295809	CC	TT	C	ENSBTAG00000040390	intron_variant	-	-	-	-	-	IMPACT=MODIFIER;SYMBOL=EBF2;BIOTYPE=protein_coding;INTRON=6/15;STRAND=-1;SYMBOL_SOURCE=EntrezGene
rs381657966	8	73295809	CC	TT	C	ENSBTAG00000040390	intron_variant	-	-	-	-	-	IMPACT=MODIFIER;SYMBOL=EBF2;BIOTYPE=protein_coding;INTRON=6/15;STRAND=-1;SYMBOL_SOURCE=EntrezGene;APPRIS=P1
rs381657966	8	73295809	CC	TT	C	ENSBTAG00000040390	intron_variant	-	-	-	-	-	IMPACT=MODIFIER;SYMBOL=EBF2;BIOTYPE=protein_coding;INTRON=6/14;STRAND=-1;SYMBOL_SOURCE=EntrezGene
rs379755942	8	73296729	AA	GG	A	ENSBTAG00000040390	intron_variant	-	-	-	-	-	IMPACT=MODIFIER;SYMBOL=EBF2;BIOTYPE=protein_coding;INTRON=6/14;STRAND=-1;SYMBOL_SOURCE=EntrezGene
rs379755942	8	73296729	AA	GG	A	ENSBTAG00000040390	intron_variant	-	-	-	-	-	IMPACT=MODIFIER;SYMBOL=EBF2;BIOTYPE=protein_coding;INTRON=6/15;STRAND=-1;SYMBOL_SOURCE=EntrezGene;APPRIS=P1
rs379755942	8	73296729	AA	GG	A	ENSBTAG00000040390	intron_variant	-	-	-	-	-	IMPACT=MODIFIER;SYMBOL=EBF2;BIOTYPE=protein_coding;INTRON=6/15;STRAND=-1;SYMBOL_SOURCE=EntrezGene
rs136505774	8	73299349	GG	AA	G	ENSBTAG00000040390	intron_variant	-	-	-	-	-	IMPACT=MODIFIER;SYMBOL=EBF2;BIOTYPE=protein_coding;INTRON=6/14;STRAND=-1;SYMBOL_SOURCE=EntrezGene
rs136505774	8	73299349	GG	AA	G	ENSBTAG00000040390	intron_variant	-	-	-	-	-	IMPACT=MODIFIER;SYMBOL=EBF2;BIOTYPE=protein_coding;INTRON=6/15;STRAND=-1;SYMBOL_SOURCE=EntrezGene
rs136505774	8	73299349	GG	AA	G	ENSBTAG00000040390	intron_variant	-	-	-	-	-	IMPACT=MODIFIER;SYMBOL=EBF2;BIOTYPE=protein_coding;INTRON=6/15;STRAND=-1;SYMBOL_SOURCE=EntrezGene;APPRIS=P1
rs384469626	8	73305276	TT	CC	T	ENSBTAG00000040390	intron_variant	-	-	-	-	-	IMPACT=MODIFIER;SYMBOL=EBF2;BIOTYPE=protein_coding;INTRON=6/15;STRAND=-1;SYMBOL_SOURCE=EntrezGene
rs384469626	8	73305276	TT	CC	T	ENSBTAG00000040390	intron_variant	-	-	-	-	-	IMPACT=MODIFIER;SYMBOL=EBF2;BIOTYPE=protein_coding;INTRON=6/14;STRAND=-1;SYMBOL_SOURCE=EntrezGene
rs384469626	8	73305276	TT	CC	T	ENSBTAG00000040390	intron_variant	-	-	-	-	-	IMPACT=MODIFIER;SYMBOL=EBF2;BIOTYPE=protein_coding;INTRON=6/15;STRAND=-1;SYMBOL_SOURCE=EntrezGene;APPRIS=P1
rs384194482	8	73306201	TT	CC	T	ENSBTAG00000040390	intron_variant	-	-	-	-	-	IMPACT=MODIFIER;SYMBOL=EBF2;BIOTYPE=protein_coding;INTRON=6/15;STRAND=-1;SYMBOL_SOURCE=EntrezGene
rs384194482	8	73306201	TT	CC	T	ENSBTAG00000040390	intron_variant	-	-	-	-	-	IMPACT=MODIFIER;SYMBOL=EBF2;BIOTYPE=protein_coding;INTRON=6/14;STRAND=-1;SYMBOL_SOURCE=EntrezGene
rs384194482	8	73306201	TT	CC	T	ENSBTAG00000040390	intron_variant	-	-	-	-	-	IMPACT=MODIFIER;SYMBOL=EBF2;BIOTYPE=protein_coding;INTRON=6/15;STRAND=-1;SYMBOL_SOURCE=EntrezGene;APPRIS=P1
rs385847120	8	73310281	TT	GG	T	ENSBTAG00000040390	intron_variant	-	-	-	-	-	IMPACT=MODIFIER;SYMBOL=EBF2;BIOTYPE=protein_coding;INTRON=6/14;STRAND=-1;SYMBOL_SOURCE=EntrezGene
rs385847120	8	73310281	TT	GG	T	ENSBTAG00000040390	intron_variant	-	-	-	-	-	IMPACT=MODIFIER;SYMBOL=EBF2;BIOTYPE=protein_coding;INTRON=6/15;STRAND=-1;SYMBOL_SOURCE=EntrezGene
rs385847120	8	73310281	TT	GG	T	ENSBTAG00000040390	intron_variant	-	-	-	-	-	IMPACT=MODIFIER;SYMBOL=EBF2;BIOTYPE=protein_coding;INTRON=6/15;STRAND=-1;SYMBOL_SOURCE=EntrezGene;APPRIS=P1
rs385571087	8	73312825	CC	AA	C	ENSBTAG00000040390	intron_variant	-	-	-	-	-	IMPACT=MODIFIER;SYMBOL=EBF2;BIOTYPE=protein_coding;INTRON=6/15;STRAND=-1;SYMBOL_SOURCE=EntrezGene
rs385571087	8	73312825	CC	AA	C	ENSBTAG00000040390	intron_variant	-	-	-	-	-	IMPACT=MODIFIER;SYMBOL=EBF2;BIOTYPE=protein_coding;INTRON=6/15;STRAND=-1;SYMBOL_SOURCE=EntrezGene;APPRIS=P1
rs385571087	8	73312825	CC	AA	C	ENSBTAG00000040390	intron_variant	-	-	-	-	-	IMPACT=MODIFIER;SYMBOL=EBF2;BIOTYPE=protein_coding;INTRON=6/14;STRAND=-1;SYMBOL_SOURCE=EntrezGene
rs460312730	8	73316020	GG	TT	G	ENSBTAG00000040390	intron_variant	-	-	-	-	-	IMPACT=MODIFIER;SYMBOL=EBF2;BIOTYPE=protein_coding;INTRON=6/15;STRAND=-1;SYMBOL_SOURCE=EntrezGene
rs460312730	8	73316020	GG	TT	G	ENSBTAG00000040390	intron_variant	-	-	-	-	-	IMPACT=MODIFIER;SYMBOL=EBF2;BIOTYPE=protein_coding;INTRON=6/14;STRAND=-1;SYMBOL_SOURCE=EntrezGene
rs460312730	8	73316020	GG	TT	G	ENSBTAG00000040390	intron_variant	-	-	-	-	-	IMPACT=MODIFIER;SYMBOL=EBF2;BIOTYPE=protein_coding;INTRON=6/15;STRAND=-1;SYMBOL_SOURCE=EntrezGene;APPRIS=P1
rs438267283	8	73321846	AA	GG	A	ENSBTAG00000040390	intron_variant	-	-	-	-	-	IMPACT=MODIFIER;SYMBOL=EBF2;BIOTYPE=protein_coding;INTRON=6/14;STRAND=-1;SYMBOL_SOURCE=EntrezGene
rs438267283	8	73321846	AA	GG	A	ENSBTAG00000040390	intron_variant	-	-	-	-	-	IMPACT=MODIFIER;SYMBOL=EBF2;BIOTYPE=protein_coding;INTRON=6/15;STRAND=-1;SYMBOL_SOURCE=EntrezGene
rs438267283	8	73321846	AA	GG	A	ENSBTAG00000040390	intron_variant	-	-	-	-	-	IMPACT=MODIFIER;SYMBOL=EBF2;BIOTYPE=protein_coding;INTRON=6/15;STRAND=-1;SYMBOL_SOURCE=EntrezGene;APPRIS=P1
rs382882983	8	73326942	GG	AA	A	ENSBTAG00000040390	intron_variant	-	-	-	-	-	IMPACT=MODIFIER;SYMBOL=EBF2;BIOTYPE=protein_coding;INTRON=6/15;STRAND=-1;SYMBOL_SOURCE=EntrezGene
rs382882983	8	73326942	GG	AA	A	ENSBTAG00000040390	intron_variant	-	-	-	-	-	IMPACT=MODIFIER;SYMBOL=EBF2;BIOTYPE=protein_coding;INTRON=6/15;STRAND=-1;SYMBOL_SOURCE=EntrezGene;APPRIS=P1
rs382882983	8	73326942	GG	AA	A	ENSBTAG00000040390	intron_variant	-	-	-	-	-	IMPACT=MODIFIER;SYMBOL=EBF2;BIOTYPE=protein_coding;INTRON=6/14;STRAND=-1;SYMBOL_SOURCE=EntrezGene
rs382069577	8	73329109	CC	TT	C	ENSBTAG00000040390	intron_variant	-	-	-	-	-	IMPACT=MODIFIER;SYMBOL=EBF2;BIOTYPE=protein_coding;INTRON=6/14;STRAND=-1;SYMBOL_SOURCE=EntrezGene
rs382069577	8	73329109	CC	TT	C	ENSBTAG00000040390	intron_variant	-	-	-	-	-	IMPACT=MODIFIER;SYMBOL=EBF2;BIOTYPE=protein_coding;INTRON=6/15;STRAND=-1;SYMBOL_SOURCE=EntrezGene;APPRIS=P1
rs382069577	8	73329109	CC	TT	C	ENSBTAG00000040390	intron_variant	-	-	-	-	-	IMPACT=MODIFIER;SYMBOL=EBF2;BIOTYPE=protein_coding;INTRON=6/15;STRAND=-1;SYMBOL_SOURCE=EntrezGene
rs379750200	8	73331808	AA	GG	A	ENSBTAG00000040390	intron_variant	-	-	-	-	-	IMPACT=MODIFIER;SYMBOL=EBF2;BIOTYPE=protein_coding;INTRON=6/14;STRAND=-1;SYMBOL_SOURCE=EntrezGene
rs379750200	8	73331808	AA	GG	A	ENSBTAG00000040390	intron_variant	-	-	-	-	-	IMPACT=MODIFIER;SYMBOL=EBF2;BIOTYPE=protein_coding;INTRON=6/15;STRAND=-1;SYMBOL_SOURCE=EntrezGene;APPRIS=P1
rs379750200	8	73331808	AA	GG	A	ENSBTAG00000040390	intron_variant	-	-	-	-	-	IMPACT=MODIFIER;SYMBOL=EBF2;BIOTYPE=protein_coding;INTRON=6/15;STRAND=-1;SYMBOL_SOURCE=EntrezGene
rs378548669	8	73333998	AA	GG	A	ENSBTAG00000040390	intron_variant	-	-	-	-	-	IMPACT=MODIFIER;SYMBOL=EBF2;BIOTYPE=protein_coding;INTRON=6/15;STRAND=-1;SYMBOL_SOURCE=EntrezGene;APPRIS=P1
rs378548669	8	73333998	AA	GG	A	ENSBTAG00000040390	intron_variant	-	-	-	-	-	IMPACT=MODIFIER;SYMBOL=EBF2;BIOTYPE=protein_coding;INTRON=6/15;STRAND=-1;SYMBOL_SOURCE=EntrezGene
rs378548669	8	73333998	AA	GG	A	ENSBTAG00000040390	intron_variant	-	-	-	-	-	IMPACT=MODIFIER;SYMBOL=EBF2;BIOTYPE=protein_coding;INTRON=6/14;STRAND=-1;SYMBOL_SOURCE=EntrezGene
rs384187667	8	73336190	GG	AA	G	ENSBTAG00000040390	intron_variant	-	-	-	-	-	IMPACT=MODIFIER;SYMBOL=EBF2;BIOTYPE=protein_coding;INTRON=6/15;STRAND=-1;SYMBOL_SOURCE=EntrezGene
rs384187667	8	73336190	GG	AA	G	ENSBTAG00000040390	intron_variant	-	-	-	-	-	IMPACT=MODIFIER;SYMBOL=EBF2;BIOTYPE=protein_coding;INTRON=6/14;STRAND=-1;SYMBOL_SOURCE=EntrezGene
rs384187667	8	73336190	GG	AA	G	ENSBTAG00000040390	intron_variant	-	-	-	-	-	IMPACT=MODIFIER;SYMBOL=EBF2;BIOTYPE=protein_coding;INTRON=6/15;STRAND=-1;SYMBOL_SOURCE=EntrezGene;APPRIS=P1
rs378846468	8	73336222	CC	GG	C	ENSBTAG00000040390	intron_variant	-	-	-	-	-	IMPACT=MODIFIER;SYMBOL=EBF2;BIOTYPE=protein_coding;INTRON=6/15;STRAND=-1;SYMBOL_SOURCE=EntrezGene;APPRIS=P1
rs378846468	8	73336222	CC	GG	C	ENSBTAG00000040390	intron_variant	-	-	-	-	-	IMPACT=MODIFIER;SYMBOL=EBF2;BIOTYPE=protein_coding;INTRON=6/14;STRAND=-1;SYMBOL_SOURCE=EntrezGene
rs378846468	8	73336222	CC	GG	C	ENSBTAG00000040390	intron_variant	-	-	-	-	-	IMPACT=MODIFIER;SYMBOL=EBF2;BIOTYPE=protein_coding;INTRON=6/15;STRAND=-1;SYMBOL_SOURCE=EntrezGene
rs382569075	8	73336246	GG	AA	G	ENSBTAG00000040390	intron_variant	-	-	-	-	-	IMPACT=MODIFIER;SYMBOL=EBF2;BIOTYPE=protein_coding;INTRON=6/15;STRAND=-1;SYMBOL_SOURCE=EntrezGene;APPRIS=P1
rs382569075	8	73336246	GG	AA	G	ENSBTAG00000040390	intron_variant	-	-	-	-	-	IMPACT=MODIFIER;SYMBOL=EBF2;BIOTYPE=protein_coding;INTRON=6/14;STRAND=-1;SYMBOL_SOURCE=EntrezGene
rs382569075	8	73336246	GG	AA	G	ENSBTAG00000040390	intron_variant	-	-	-	-	-	IMPACT=MODIFIER;SYMBOL=EBF2;BIOTYPE=protein_coding;INTRON=6/15;STRAND=-1;SYMBOL_SOURCE=EntrezGene
rs386074537	8	73336281	AA	GG	A	ENSBTAG00000040390	intron_variant	-	-	-	-	-	IMPACT=MODIFIER;SYMBOL=EBF2;BIOTYPE=protein_coding;INTRON=6/14;STRAND=-1;SYMBOL_SOURCE=EntrezGene
rs386074537	8	73336281	AA	GG	A	ENSBTAG00000040390	intron_variant	-	-	-	-	-	IMPACT=MODIFIER;SYMBOL=EBF2;BIOTYPE=protein_coding;INTRON=6/15;STRAND=-1;SYMBOL_SOURCE=EntrezGene;APPRIS=P1
rs386074537	8	73336281	AA	GG	A	ENSBTAG00000040390	intron_variant	-	-	-	-	-	IMPACT=MODIFIER;SYMBOL=EBF2;BIOTYPE=protein_coding;INTRON=6/15;STRAND=-1;SYMBOL_SOURCE=EntrezGene
rs382873385	8	73336462	AA	TT	A	ENSBTAG00000040390	intron_variant	-	-	-	-	-	IMPACT=MODIFIER;SYMBOL=EBF2;BIOTYPE=protein_coding;INTRON=6/15;STRAND=-1;SYMBOL_SOURCE=EntrezGene;APPRIS=P1
rs382873385	8	73336462	AA	TT	A	ENSBTAG00000040390	intron_variant	-	-	-	-	-	IMPACT=MODIFIER;SYMBOL=EBF2;BIOTYPE=protein_coding;INTRON=6/15;STRAND=-1;SYMBOL_SOURCE=EntrezGene
rs382873385	8	73336462	AA	TT	A	ENSBTAG00000040390	intron_variant	-	-	-	-	-	IMPACT=MODIFIER;SYMBOL=EBF2;BIOTYPE=protein_coding;INTRON=6/14;STRAND=-1;SYMBOL_SOURCE=EntrezGene
rs385896093	8	73336590	TT	CC	T	ENSBTAG00000040390	intron_variant	-	-	-	-	-	IMPACT=MODIFIER;SYMBOL=EBF2;BIOTYPE=protein_coding;INTRON=6/14;STRAND=-1;SYMBOL_SOURCE=EntrezGene
rs385896093	8	73336590	TT	CC	T	ENSBTAG00000040390	intron_variant	-	-	-	-	-	IMPACT=MODIFIER;SYMBOL=EBF2;BIOTYPE=protein_coding;INTRON=6/15;STRAND=-1;SYMBOL_SOURCE=EntrezGene
rs385896093	8	73336590	TT	CC	T	ENSBTAG00000040390	intron_variant	-	-	-	-	-	IMPACT=MODIFIER;SYMBOL=EBF2;BIOTYPE=protein_coding;INTRON=6/15;STRAND=-1;SYMBOL_SOURCE=EntrezGene;APPRIS=P1
rs380585260	8	73336616	TT	GG	T	ENSBTAG00000040390	intron_variant	-	-	-	-	-	IMPACT=MODIFIER;SYMBOL=EBF2;BIOTYPE=protein_coding;INTRON=6/15;STRAND=-1;SYMBOL_SOURCE=EntrezGene;APPRIS=P1
rs380585260	8	73336616	TT	GG	T	ENSBTAG00000040390	intron_variant	-	-	-	-	-	IMPACT=MODIFIER;SYMBOL=EBF2;BIOTYPE=protein_coding;INTRON=6/14;STRAND=-1;SYMBOL_SOURCE=EntrezGene
rs380585260	8	73336616	TT	GG	T	ENSBTAG00000040390	intron_variant	-	-	-	-	-	IMPACT=MODIFIER;SYMBOL=EBF2;BIOTYPE=protein_coding;INTRON=6/15;STRAND=-1;SYMBOL_SOURCE=EntrezGene
rs442068843	8	73336638	AA	GG	A	ENSBTAG00000040390	intron_variant	-	-	-	-	-	IMPACT=MODIFIER;SYMBOL=EBF2;BIOTYPE=protein_coding;INTRON=6/15;STRAND=-1;SYMBOL_SOURCE=EntrezGene
rs442068843	8	73336638	AA	GG	A	ENSBTAG00000040390	intron_variant	-	-	-	-	-	IMPACT=MODIFIER;SYMBOL=EBF2;BIOTYPE=protein_coding;INTRON=6/15;STRAND=-1;SYMBOL_SOURCE=EntrezGene;APPRIS=P1
rs442068843	8	73336638	AA	GG	A	ENSBTAG00000040390	intron_variant	-	-	-	-	-	IMPACT=MODIFIER;SYMBOL=EBF2;BIOTYPE=protein_coding;INTRON=6/14;STRAND=-1;SYMBOL_SOURCE=EntrezGene
rs469635912	8	73336644	TT	CC	T	ENSBTAG00000040390	intron_variant	-	-	-	-	-	IMPACT=MODIFIER;SYMBOL=EBF2;BIOTYPE=protein_coding;INTRON=6/15;STRAND=-1;SYMBOL_SOURCE=EntrezGene
rs469635912	8	73336644	TT	CC	T	ENSBTAG00000040390	intron_variant	-	-	-	-	-	IMPACT=MODIFIER;SYMBOL=EBF2;BIOTYPE=protein_coding;INTRON=6/15;STRAND=-1;SYMBOL_SOURCE=EntrezGene;APPRIS=P1
rs469635912	8	73336644	TT	CC	T	ENSBTAG00000040390	intron_variant	-	-	-	-	-	IMPACT=MODIFIER;SYMBOL=EBF2;BIOTYPE=protein_coding;INTRON=6/14;STRAND=-1;SYMBOL_SOURCE=EntrezGene
rs455811831	8	73336645	GG	AA	G	ENSBTAG00000040390	intron_variant	-	-	-	-	-	IMPACT=MODIFIER;SYMBOL=EBF2;BIOTYPE=protein_coding;INTRON=6/15;STRAND=-1;SYMBOL_SOURCE=EntrezGene;APPRIS=P1
rs455811831	8	73336645	GG	AA	G	ENSBTAG00000040390	intron_variant	-	-	-	-	-	IMPACT=MODIFIER;SYMBOL=EBF2;BIOTYPE=protein_coding;INTRON=6/14;STRAND=-1;SYMBOL_SOURCE=EntrezGene
rs455811831	8	73336645	GG	AA	G	ENSBTAG00000040390	intron_variant	-	-	-	-	-	IMPACT=MODIFIER;SYMBOL=EBF2;BIOTYPE=protein_coding;INTRON=6/15;STRAND=-1;SYMBOL_SOURCE=EntrezGene
rs475938971	8	73336651	CC	GG	C	ENSBTAG00000040390	intron_variant	-	-	-	-	-	IMPACT=MODIFIER;SYMBOL=EBF2;BIOTYPE=protein_coding;INTRON=6/14;STRAND=-1;SYMBOL_SOURCE=EntrezGene
rs475938971	8	73336651	CC	GG	C	ENSBTAG00000040390	intron_variant	-	-	-	-	-	IMPACT=MODIFIER;SYMBOL=EBF2;BIOTYPE=protein_coding;INTRON=6/15;STRAND=-1;SYMBOL_SOURCE=EntrezGene;APPRIS=P1
rs475938971	8	73336651	CC	GG	C	ENSBTAG00000040390	intron_variant	-	-	-	-	-	IMPACT=MODIFIER;SYMBOL=EBF2;BIOTYPE=protein_coding;INTRON=6/15;STRAND=-1;SYMBOL_SOURCE=EntrezGene
rs383605564	8	73336716	AA	GG	A	ENSBTAG00000040390	intron_variant	-	-	-	-	-	IMPACT=MODIFIER;SYMBOL=EBF2;BIOTYPE=protein_coding;INTRON=6/15;STRAND=-1;SYMBOL_SOURCE=EntrezGene
rs383605564	8	73336716	AA	GG	A	ENSBTAG00000040390	intron_variant	-	-	-	-	-	IMPACT=MODIFIER;SYMBOL=EBF2;BIOTYPE=protein_coding;INTRON=6/14;STRAND=-1;SYMBOL_SOURCE=EntrezGene
rs383605564	8	73336716	AA	GG	A	ENSBTAG00000040390	intron_variant	-	-	-	-	-	IMPACT=MODIFIER;SYMBOL=EBF2;BIOTYPE=protein_coding;INTRON=6/15;STRAND=-1;SYMBOL_SOURCE=EntrezGene;APPRIS=P1
rs467220578	8	73336771	CC	TT	C	ENSBTAG00000040390	intron_variant	-	-	-	-	-	IMPACT=MODIFIER;SYMBOL=EBF2;BIOTYPE=protein_coding;INTRON=6/15;STRAND=-1;SYMBOL_SOURCE=EntrezGene
rs467220578	8	73336771	CC	TT	C	ENSBTAG00000040390	intron_variant	-	-	-	-	-	IMPACT=MODIFIER;SYMBOL=EBF2;BIOTYPE=protein_coding;INTRON=6/15;STRAND=-1;SYMBOL_SOURCE=EntrezGene;APPRIS=P1
rs467220578	8	73336771	CC	TT	C	ENSBTAG00000040390	intron_variant	-	-	-	-	-	IMPACT=MODIFIER;SYMBOL=EBF2;BIOTYPE=protein_coding;INTRON=6/14;STRAND=-1;SYMBOL_SOURCE=EntrezGene
rs718796251	8	73336772	AA	GG	A	ENSBTAG00000040390	intron_variant	-	-	-	-	-	IMPACT=MODIFIER;SYMBOL=EBF2;BIOTYPE=protein_coding;INTRON=6/15;STRAND=-1;SYMBOL_SOURCE=EntrezGene;APPRIS=P1
rs718796251	8	73336772	AA	GG	A	ENSBTAG00000040390	intron_variant	-	-	-	-	-	IMPACT=MODIFIER;SYMBOL=EBF2;BIOTYPE=protein_coding;INTRON=6/14;STRAND=-1;SYMBOL_SOURCE=EntrezGene
rs718796251	8	73336772	AA	GG	A	ENSBTAG00000040390	intron_variant	-	-	-	-	-	IMPACT=MODIFIER;SYMBOL=EBF2;BIOTYPE=protein_coding;INTRON=6/15;STRAND=-1;SYMBOL_SOURCE=EntrezGene
rs440263166	8	73336776	TT	CC	T	ENSBTAG00000040390	intron_variant	-	-	-	-	-	IMPACT=MODIFIER;SYMBOL=EBF2;BIOTYPE=protein_coding;INTRON=6/15;STRAND=-1;SYMBOL_SOURCE=EntrezGene;APPRIS=P1
rs440263166	8	73336776	TT	CC	T	ENSBTAG00000040390	intron_variant	-	-	-	-	-	IMPACT=MODIFIER;SYMBOL=EBF2;BIOTYPE=protein_coding;INTRON=6/14;STRAND=-1;SYMBOL_SOURCE=EntrezGene
rs440263166	8	73336776	TT	CC	T	ENSBTAG00000040390	intron_variant	-	-	-	-	-	IMPACT=MODIFIER;SYMBOL=EBF2;BIOTYPE=protein_coding;INTRON=6/15;STRAND=-1;SYMBOL_SOURCE=EntrezGene
rs380235637	8	73336814	TT	CC	T	ENSBTAG00000040390	intron_variant	-	-	-	-	-	IMPACT=MODIFIER;SYMBOL=EBF2;BIOTYPE=protein_coding;INTRON=6/15;STRAND=-1;SYMBOL_SOURCE=EntrezGene;APPRIS=P1
rs380235637	8	73336814	TT	CC	T	ENSBTAG00000040390	intron_variant	-	-	-	-	-	IMPACT=MODIFIER;SYMBOL=EBF2;BIOTYPE=protein_coding;INTRON=6/15;STRAND=-1;SYMBOL_SOURCE=EntrezGene
rs380235637	8	73336814	TT	CC	T	ENSBTAG00000040390	intron_variant	-	-	-	-	-	IMPACT=MODIFIER;SYMBOL=EBF2;BIOTYPE=protein_coding;INTRON=6/14;STRAND=-1;SYMBOL_SOURCE=EntrezGene
rs382667009	8	73336961	TT	CC	T	ENSBTAG00000040390	intron_variant	-	-	-	-	-	IMPACT=MODIFIER;SYMBOL=EBF2;BIOTYPE=protein_coding;INTRON=6/14;STRAND=-1;SYMBOL_SOURCE=EntrezGene
rs382667009	8	73336961	TT	CC	T	ENSBTAG00000040390	intron_variant	-	-	-	-	-	IMPACT=MODIFIER;SYMBOL=EBF2;BIOTYPE=protein_coding;INTRON=6/15;STRAND=-1;SYMBOL_SOURCE=EntrezGene
rs382667009	8	73336961	TT	CC	T	ENSBTAG00000040390	intron_variant	-	-	-	-	-	IMPACT=MODIFIER;SYMBOL=EBF2;BIOTYPE=protein_coding;INTRON=6/15;STRAND=-1;SYMBOL_SOURCE=EntrezGene;APPRIS=P1
rs378720148	8	73336972	AA	GG	A	ENSBTAG00000040390	intron_variant	-	-	-	-	-	IMPACT=MODIFIER;SYMBOL=EBF2;BIOTYPE=protein_coding;INTRON=6/15;STRAND=-1;SYMBOL_SOURCE=EntrezGene;APPRIS=P1
rs378720148	8	73336972	AA	GG	A	ENSBTAG00000040390	intron_variant	-	-	-	-	-	IMPACT=MODIFIER;SYMBOL=EBF2;BIOTYPE=protein_coding;INTRON=6/15;STRAND=-1;SYMBOL_SOURCE=EntrezGene
rs378720148	8	73336972	AA	GG	A	ENSBTAG00000040390	intron_variant	-	-	-	-	-	IMPACT=MODIFIER;SYMBOL=EBF2;BIOTYPE=protein_coding;INTRON=6/14;STRAND=-1;SYMBOL_SOURCE=EntrezGene
rs380391321	8	73337041	AA	CC	A	ENSBTAG00000040390	intron_variant	-	-	-	-	-	IMPACT=MODIFIER;SYMBOL=EBF2;BIOTYPE=protein_coding;INTRON=6/15;STRAND=-1;SYMBOL_SOURCE=EntrezGene
rs380391321	8	73337041	AA	CC	A	ENSBTAG00000040390	intron_variant	-	-	-	-	-	IMPACT=MODIFIER;SYMBOL=EBF2;BIOTYPE=protein_coding;INTRON=6/15;STRAND=-1;SYMBOL_SOURCE=EntrezGene;APPRIS=P1
rs380391321	8	73337041	AA	CC	A	ENSBTAG00000040390	intron_variant	-	-	-	-	-	IMPACT=MODIFIER;SYMBOL=EBF2;BIOTYPE=protein_coding;INTRON=6/14;STRAND=-1;SYMBOL_SOURCE=EntrezGene
rs383990622	8	73337059	CC	TT	C	ENSBTAG00000040390	intron_variant	-	-	-	-	-	IMPACT=MODIFIER;SYMBOL=EBF2;BIOTYPE=protein_coding;INTRON=6/15;STRAND=-1;SYMBOL_SOURCE=EntrezGene
rs383990622	8	73337059	CC	TT	C	ENSBTAG00000040390	intron_variant	-	-	-	-	-	IMPACT=MODIFIER;SYMBOL=EBF2;BIOTYPE=protein_coding;INTRON=6/14;STRAND=-1;SYMBOL_SOURCE=EntrezGene
rs383990622	8	73337059	CC	TT	C	ENSBTAG00000040390	intron_variant	-	-	-	-	-	IMPACT=MODIFIER;SYMBOL=EBF2;BIOTYPE=protein_coding;INTRON=6/15;STRAND=-1;SYMBOL_SOURCE=EntrezGene;APPRIS=P1
rs378356251	8	73337135	TT	CC	T	ENSBTAG00000040390	intron_variant	-	-	-	-	-	IMPACT=MODIFIER;SYMBOL=EBF2;BIOTYPE=protein_coding;INTRON=6/14;STRAND=-1;SYMBOL_SOURCE=EntrezGene
rs378356251	8	73337135	TT	CC	T	ENSBTAG00000040390	intron_variant	-	-	-	-	-	IMPACT=MODIFIER;SYMBOL=EBF2;BIOTYPE=protein_coding;INTRON=6/15;STRAND=-1;SYMBOL_SOURCE=EntrezGene
rs378356251	8	73337135	TT	CC	T	ENSBTAG00000040390	intron_variant	-	-	-	-	-	IMPACT=MODIFIER;SYMBOL=EBF2;BIOTYPE=protein_coding;INTRON=6/15;STRAND=-1;SYMBOL_SOURCE=EntrezGene;APPRIS=P1
rs381202380	8	73337220	GG	AA	G	ENSBTAG00000040390	intron_variant	-	-	-	-	-	IMPACT=MODIFIER;SYMBOL=EBF2;BIOTYPE=protein_coding;INTRON=6/14;STRAND=-1;SYMBOL_SOURCE=EntrezGene
rs381202380	8	73337220	GG	AA	G	ENSBTAG00000040390	intron_variant	-	-	-	-	-	IMPACT=MODIFIER;SYMBOL=EBF2;BIOTYPE=protein_coding;INTRON=6/15;STRAND=-1;SYMBOL_SOURCE=EntrezGene;APPRIS=P1
rs381202380	8	73337220	GG	AA	G	ENSBTAG00000040390	intron_variant	-	-	-	-	-	IMPACT=MODIFIER;SYMBOL=EBF2;BIOTYPE=protein_coding;INTRON=6/15;STRAND=-1;SYMBOL_SOURCE=EntrezGene
rs384288505	8	73337234	GG	CC	G	ENSBTAG00000040390	intron_variant	-	-	-	-	-	IMPACT=MODIFIER;SYMBOL=EBF2;BIOTYPE=protein_coding;INTRON=6/15;STRAND=-1;SYMBOL_SOURCE=EntrezGene;APPRIS=P1
rs384288505	8	73337234	GG	CC	G	ENSBTAG00000040390	intron_variant	-	-	-	-	-	IMPACT=MODIFIER;SYMBOL=EBF2;BIOTYPE=protein_coding;INTRON=6/15;STRAND=-1;SYMBOL_SOURCE=EntrezGene
rs384288505	8	73337234	GG	CC	G	ENSBTAG00000040390	intron_variant	-	-	-	-	-	IMPACT=MODIFIER;SYMBOL=EBF2;BIOTYPE=protein_coding;INTRON=6/14;STRAND=-1;SYMBOL_SOURCE=EntrezGene
rs378059166	8	73337255	GG	AA	G	ENSBTAG00000040390	intron_variant	-	-	-	-	-	IMPACT=MODIFIER;SYMBOL=EBF2;BIOTYPE=protein_coding;INTRON=6/14;STRAND=-1;SYMBOL_SOURCE=EntrezGene
rs378059166	8	73337255	GG	AA	G	ENSBTAG00000040390	intron_variant	-	-	-	-	-	IMPACT=MODIFIER;SYMBOL=EBF2;BIOTYPE=protein_coding;INTRON=6/15;STRAND=-1;SYMBOL_SOURCE=EntrezGene
rs378059166	8	73337255	GG	AA	G	ENSBTAG00000040390	intron_variant	-	-	-	-	-	IMPACT=MODIFIER;SYMBOL=EBF2;BIOTYPE=protein_coding;INTRON=6/15;STRAND=-1;SYMBOL_SOURCE=EntrezGene;APPRIS=P1
rs381312772	8	73337258	CC	GG	C	ENSBTAG00000040390	intron_variant	-	-	-	-	-	IMPACT=MODIFIER;SYMBOL=EBF2;BIOTYPE=protein_coding;INTRON=6/15;STRAND=-1;SYMBOL_SOURCE=EntrezGene;APPRIS=P1
rs381312772	8	73337258	CC	GG	C	ENSBTAG00000040390	intron_variant	-	-	-	-	-	IMPACT=MODIFIER;SYMBOL=EBF2;BIOTYPE=protein_coding;INTRON=6/15;STRAND=-1;SYMBOL_SOURCE=EntrezGene
rs381312772	8	73337258	CC	GG	C	ENSBTAG00000040390	intron_variant	-	-	-	-	-	IMPACT=MODIFIER;SYMBOL=EBF2;BIOTYPE=protein_coding;INTRON=6/14;STRAND=-1;SYMBOL_SOURCE=EntrezGene
rs379975477	8	73337360	CC	TT	C	ENSBTAG00000040390	intron_variant	-	-	-	-	-	IMPACT=MODIFIER;SYMBOL=EBF2;BIOTYPE=protein_coding;INTRON=6/15;STRAND=-1;SYMBOL_SOURCE=EntrezGene;APPRIS=P1
rs379975477	8	73337360	CC	TT	C	ENSBTAG00000040390	intron_variant	-	-	-	-	-	IMPACT=MODIFIER;SYMBOL=EBF2;BIOTYPE=protein_coding;INTRON=6/14;STRAND=-1;SYMBOL_SOURCE=EntrezGene
rs379975477	8	73337360	CC	TT	C	ENSBTAG00000040390	intron_variant	-	-	-	-	-	IMPACT=MODIFIER;SYMBOL=EBF2;BIOTYPE=protein_coding;INTRON=6/15;STRAND=-1;SYMBOL_SOURCE=EntrezGene
rs207493073	8	73337402	CC	TT	C	ENSBTAG00000040390	intron_variant	-	-	-	-	-	IMPACT=MODIFIER;SYMBOL=EBF2;BIOTYPE=protein_coding;INTRON=6/15;STRAND=-1;SYMBOL_SOURCE=EntrezGene;APPRIS=P1
rs207493073	8	73337402	CC	TT	C	ENSBTAG00000040390	intron_variant	-	-	-	-	-	IMPACT=MODIFIER;SYMBOL=EBF2;BIOTYPE=protein_coding;INTRON=6/15;STRAND=-1;SYMBOL_SOURCE=EntrezGene
rs207493073	8	73337402	CC	TT	C	ENSBTAG00000040390	intron_variant	-	-	-	-	-	IMPACT=MODIFIER;SYMBOL=EBF2;BIOTYPE=protein_coding;INTRON=6/14;STRAND=-1;SYMBOL_SOURCE=EntrezGene
rs208660287	8	73337405	CC	TT	C	ENSBTAG00000040390	intron_variant	-	-	-	-	-	IMPACT=MODIFIER;SYMBOL=EBF2;BIOTYPE=protein_coding;INTRON=6/15;STRAND=-1;SYMBOL_SOURCE=EntrezGene;APPRIS=P1
rs208660287	8	73337405	CC	TT	C	ENSBTAG00000040390	intron_variant	-	-	-	-	-	IMPACT=MODIFIER;SYMBOL=EBF2;BIOTYPE=protein_coding;INTRON=6/14;STRAND=-1;SYMBOL_SOURCE=EntrezGene
rs208660287	8	73337405	CC	TT	C	ENSBTAG00000040390	intron_variant	-	-	-	-	-	IMPACT=MODIFIER;SYMBOL=EBF2;BIOTYPE=protein_coding;INTRON=6/15;STRAND=-1;SYMBOL_SOURCE=EntrezGene
rs210404417	8	73337434	AA	GG	A	ENSBTAG00000040390	intron_variant	-	-	-	-	-	IMPACT=MODIFIER;SYMBOL=EBF2;BIOTYPE=protein_coding;INTRON=6/15;STRAND=-1;SYMBOL_SOURCE=EntrezGene
rs210404417	8	73337434	AA	GG	A	ENSBTAG00000040390	intron_variant	-	-	-	-	-	IMPACT=MODIFIER;SYMBOL=EBF2;BIOTYPE=protein_coding;INTRON=6/14;STRAND=-1;SYMBOL_SOURCE=EntrezGene
rs210404417	8	73337434	AA	GG	A	ENSBTAG00000040390	intron_variant	-	-	-	-	-	IMPACT=MODIFIER;SYMBOL=EBF2;BIOTYPE=protein_coding;INTRON=6/15;STRAND=-1;SYMBOL_SOURCE=EntrezGene;APPRIS=P1
rs382782191	8	73337661	TT	CC	T	ENSBTAG00000040390	intron_variant	-	-	-	-	-	IMPACT=MODIFIER;SYMBOL=EBF2;BIOTYPE=protein_coding;INTRON=6/15;STRAND=-1;SYMBOL_SOURCE=EntrezGene
rs382782191	8	73337661	TT	CC	T	ENSBTAG00000040390	intron_variant	-	-	-	-	-	IMPACT=MODIFIER;SYMBOL=EBF2;BIOTYPE=protein_coding;INTRON=6/14;STRAND=-1;SYMBOL_SOURCE=EntrezGene
rs382782191	8	73337661	TT	CC	T	ENSBTAG00000040390	intron_variant	-	-	-	-	-	IMPACT=MODIFIER;SYMBOL=EBF2;BIOTYPE=protein_coding;INTRON=6/15;STRAND=-1;SYMBOL_SOURCE=EntrezGene;APPRIS=P1
rs382374137	8	73337839	GG	AA	G	ENSBTAG00000040390	intron_variant	-	-	-	-	-	IMPACT=MODIFIER;SYMBOL=EBF2;BIOTYPE=protein_coding;INTRON=6/15;STRAND=-1;SYMBOL_SOURCE=EntrezGene;APPRIS=P1
rs382374137	8	73337839	GG	AA	G	ENSBTAG00000040390	intron_variant	-	-	-	-	-	IMPACT=MODIFIER;SYMBOL=EBF2;BIOTYPE=protein_coding;INTRON=6/15;STRAND=-1;SYMBOL_SOURCE=EntrezGene
rs382374137	8	73337839	GG	AA	G	ENSBTAG00000040390	intron_variant	-	-	-	-	-	IMPACT=MODIFIER;SYMBOL=EBF2;BIOTYPE=protein_coding;INTRON=6/14;STRAND=-1;SYMBOL_SOURCE=EntrezGene
rs384759296	8	73337972	AA	GG	A	ENSBTAG00000040390	intron_variant	-	-	-	-	-	IMPACT=MODIFIER;SYMBOL=EBF2;BIOTYPE=protein_coding;INTRON=6/15;STRAND=-1;SYMBOL_SOURCE=EntrezGene
rs384759296	8	73337972	AA	GG	A	ENSBTAG00000040390	intron_variant	-	-	-	-	-	IMPACT=MODIFIER;SYMBOL=EBF2;BIOTYPE=protein_coding;INTRON=6/15;STRAND=-1;SYMBOL_SOURCE=EntrezGene;APPRIS=P1
rs384759296	8	73337972	AA	GG	A	ENSBTAG00000040390	intron_variant	-	-	-	-	-	IMPACT=MODIFIER;SYMBOL=EBF2;BIOTYPE=protein_coding;INTRON=6/14;STRAND=-1;SYMBOL_SOURCE=EntrezGene
rs209088121	8	73338135	AA	GG	A	ENSBTAG00000040390	intron_variant	-	-	-	-	-	IMPACT=MODIFIER;SYMBOL=EBF2;BIOTYPE=protein_coding;INTRON=6/15;STRAND=-1;SYMBOL_SOURCE=EntrezGene;APPRIS=P1
rs209088121	8	73338135	AA	GG	A	ENSBTAG00000040390	intron_variant	-	-	-	-	-	IMPACT=MODIFIER;SYMBOL=EBF2;BIOTYPE=protein_coding;INTRON=6/14;STRAND=-1;SYMBOL_SOURCE=EntrezGene
rs209088121	8	73338135	AA	GG	A	ENSBTAG00000040390	intron_variant	-	-	-	-	-	IMPACT=MODIFIER;SYMBOL=EBF2;BIOTYPE=protein_coding;INTRON=6/15;STRAND=-1;SYMBOL_SOURCE=EntrezGene
rs380442843	8	73338531	CC	AA	C	ENSBTAG00000040390	intron_variant	-	-	-	-	-	IMPACT=MODIFIER;SYMBOL=EBF2;BIOTYPE=protein_coding;INTRON=6/15;STRAND=-1;SYMBOL_SOURCE=EntrezGene;APPRIS=P1
rs380442843	8	73338531	CC	AA	C	ENSBTAG00000040390	intron_variant	-	-	-	-	-	IMPACT=MODIFIER;SYMBOL=EBF2;BIOTYPE=protein_coding;INTRON=6/15;STRAND=-1;SYMBOL_SOURCE=EntrezGene
rs380442843	8	73338531	CC	AA	C	ENSBTAG00000040390	intron_variant	-	-	-	-	-	IMPACT=MODIFIER;SYMBOL=EBF2;BIOTYPE=protein_coding;INTRON=6/14;STRAND=-1;SYMBOL_SOURCE=EntrezGene
rs379282150	8	73344722	GG	AA	G	ENSBTAG00000040390	intron_variant	-	-	-	-	-	IMPACT=MODIFIER;SYMBOL=EBF2;BIOTYPE=protein_coding;INTRON=6/14;STRAND=-1;SYMBOL_SOURCE=EntrezGene
rs379282150	8	73344722	GG	AA	G	ENSBTAG00000040390	intron_variant	-	-	-	-	-	IMPACT=MODIFIER;SYMBOL=EBF2;BIOTYPE=protein_coding;INTRON=6/15;STRAND=-1;SYMBOL_SOURCE=EntrezGene
rs379282150	8	73344722	GG	AA	G	ENSBTAG00000040390	intron_variant	-	-	-	-	-	IMPACT=MODIFIER;SYMBOL=EBF2;BIOTYPE=protein_coding;INTRON=6/15;STRAND=-1;SYMBOL_SOURCE=EntrezGene;APPRIS=P1
rs380359672	8	73348812	TT	GG	T	ENSBTAG00000040390	intron_variant	-	-	-	-	-	IMPACT=MODIFIER;SYMBOL=EBF2;BIOTYPE=protein_coding;INTRON=5/15;STRAND=-1;SYMBOL_SOURCE=EntrezGene;APPRIS=P1
rs380359672	8	73348812	TT	GG	T	ENSBTAG00000040390	intron_variant	-	-	-	-	-	IMPACT=MODIFIER;SYMBOL=EBF2;BIOTYPE=protein_coding;INTRON=5/15;STRAND=-1;SYMBOL_SOURCE=EntrezGene
rs380359672	8	73348812	TT	GG	T	ENSBTAG00000040390	intron_variant	-	-	-	-	-	IMPACT=MODIFIER;SYMBOL=EBF2;BIOTYPE=protein_coding;INTRON=5/14;STRAND=-1;SYMBOL_SOURCE=EntrezGene
rs385748420	8	73350586	CC	TT	C	ENSBTAG00000040390	intron_variant	-	-	-	-	-	IMPACT=MODIFIER;SYMBOL=EBF2;BIOTYPE=protein_coding;INTRON=5/14;STRAND=-1;SYMBOL_SOURCE=EntrezGene
rs385748420	8	73350586	CC	TT	C	ENSBTAG00000040390	intron_variant	-	-	-	-	-	IMPACT=MODIFIER;SYMBOL=EBF2;BIOTYPE=protein_coding;INTRON=5/15;STRAND=-1;SYMBOL_SOURCE=EntrezGene;APPRIS=P1
rs385748420	8	73350586	CC	TT	C	ENSBTAG00000040390	intron_variant	-	-	-	-	-	IMPACT=MODIFIER;SYMBOL=EBF2;BIOTYPE=protein_coding;INTRON=5/15;STRAND=-1;SYMBOL_SOURCE=EntrezGene
rs378359247	8	73362079	AA	CC	A	ENSBTAG00000040390	upstream_gene_variant	-	-	-	-	-	IMPACT=MODIFIER;SYMBOL=EBF2;BIOTYPE=protein_coding;DISTANCE=2079;STRAND=-1;SYMBOL_SOURCE=EntrezGene
rs378359247	8	73362079	AA	CC	A	ENSBTAG00000040390	upstream_gene_variant	-	-	-	-	-	IMPACT=MODIFIER;SYMBOL=EBF2;BIOTYPE=protein_coding;DISTANCE=1699;STRAND=-1;SYMBOL_SOURCE=EntrezGene
rs378359247	8	73362079	AA	CC	A	ENSBTAG00000040390	upstream_gene_variant	-	-	-	-	-	IMPACT=MODIFIER;SYMBOL=EBF2;BIOTYPE=protein_coding;DISTANCE=1699;STRAND=-1;SYMBOL_SOURCE=EntrezGene;APPRIS=P1
rs385741756	8	73367123	AA	GG	A	-	intergenic_variant	-	-	-	-	-	IMPACT=MODIFIER
rs380357992	8	73367124	CC	AA	C	-	intergenic_variant	-	-	-	-	-	IMPACT=MODIFIER
rs383479874	8	73367519	TT	GG	T	ENSBTAG00000044485	upstream_gene_variant	-	-	-	-	-	IMPACT=MODIFIER;SYMBOL=U6;BIOTYPE=snRNA;DISTANCE=4882;STRAND=1;SYMBOL_SOURCE=RFAM
rs41627859	8	73369517	CC	TT	C	ENSBTAG00000044485	upstream_gene_variant	-	-	-	-	-	IMPACT=MODIFIER;SYMBOL=U6;BIOTYPE=snRNA;DISTANCE=2884;STRAND=1;SYMBOL_SOURCE=RFAM
rs41627860	8	73369536	AA	GG	A	ENSBTAG00000044485	upstream_gene_variant	-	-	-	-	-	IMPACT=MODIFIER;SYMBOL=U6;BIOTYPE=snRNA;DISTANCE=2865;STRAND=1;SYMBOL_SOURCE=RFAM
rs208210845	8	73371516	GG	AA	G	ENSBTAG00000044485	upstream_gene_variant	-	-	-	-	-	IMPACT=MODIFIER;SYMBOL=U6;BIOTYPE=snRNA;DISTANCE=885;STRAND=1;SYMBOL_SOURCE=RFAM
rs385539807	8	73373184	TT	CC	T	ENSBTAG00000044485	downstream_gene_variant	-	-	-	-	-	IMPACT=MODIFIER;SYMBOL=U6;BIOTYPE=snRNA;DISTANCE=677;STRAND=1;SYMBOL_SOURCE=RFAM
rs209026671	8	73373879	AA	CC	A	ENSBTAG00000044485	downstream_gene_variant	-	-	-	-	-	IMPACT=MODIFIER;SYMBOL=U6;BIOTYPE=snRNA;DISTANCE=1372;STRAND=1;SYMBOL_SOURCE=RFAM
rs383644770	8	73374353	AA	GG	A	ENSBTAG00000044485	downstream_gene_variant	-	-	-	-	-	IMPACT=MODIFIER;SYMBOL=U6;BIOTYPE=snRNA;DISTANCE=1846;STRAND=1;SYMBOL_SOURCE=RFAM
rs385664150	8	73374362	GG	AA	G	ENSBTAG00000044485	downstream_gene_variant	-	-	-	-	-	IMPACT=MODIFIER;SYMBOL=U6;BIOTYPE=snRNA;DISTANCE=1855;STRAND=1;SYMBOL_SOURCE=RFAM
rs475460018	8	73389499	AA	GG	A	-	intergenic_variant	-	-	-	-	-	IMPACT=MODIFIER
rs473890463	8	73391175	CC	TT	C	-	intergenic_variant	-	-	-	-	-	IMPACT=MODIFIER
rs452482341	8	73396070	GG	CC	G	-	intergenic_variant	-	-	-	-	-	IMPACT=MODIFIER
rs439144644	8	73396514	CC	GG	C	-	intergenic_variant	-	-	-	-	-	IMPACT=MODIFIER
rs434819218	8	73397878	AA	CC	A	-	intergenic_variant	-	-	-	-	-	IMPACT=MODIFIER
rs133008159	8	73399400	GG	CC	G	-	intergenic_variant	-	-	-	-	-	IMPACT=MODIFIER
rs458782346	8	73414521	TT	CC	T	ENSBTAG00000049197	upstream_gene_variant	-	-	-	-	-	IMPACT=MODIFIER;SYMBOL=U6;BIOTYPE=snRNA;DISTANCE=4027;STRAND=-1;SYMBOL_SOURCE=RFAM
rs434520008	8	73420595	TT	CC	T	-	intergenic_variant	-	-	-	-	-	IMPACT=MODIFIER
rs42163466	8	73432682	GG	TT	G	-	intergenic_variant	-	-	-	-	-	IMPACT=MODIFIER
rs456314647	8	73440988	GG	CC	G	-	intergenic_variant	-	-	-	-	-	IMPACT=MODIFIER
rs464032153	8	73446232	AA	GG	A	-	intergenic_variant	-	-	-	-	-	IMPACT=MODIFIER
rs380437706	8	73460210	TT	CC	T	-	intergenic_variant	-	-	-	-	-	IMPACT=MODIFIER
rs382927693	8	73460232	CC	TT	C	-	intergenic_variant	-	-	-	-	-	IMPACT=MODIFIER
rs467262152	8	73460259	TT	GG	T	-	intergenic_variant	-	-	-	-	-	IMPACT=MODIFIER
rs723388696	8	73460816	GG	TT	G	-	intergenic_variant	-	-	-	-	-	IMPACT=MODIFIER
rs385116409	8	73460828	AA	GG	A	-	intergenic_variant	-	-	-	-	-	IMPACT=MODIFIER
rs442782889	8	73460878	GG	CC	G	-	intergenic_variant	-	-	-	-	-	IMPACT=MODIFIER
rs521868169	8	73461004	TT	CC	T	-	intergenic_variant	-	-	-	-	-	IMPACT=MODIFIER
rs380430052	8	73463648	TT	CC	T	-	intergenic_variant	-	-	-	-	-	IMPACT=MODIFIER
rs379737024	8	73470797	AA	GG	A	-	intergenic_variant	-	-	-	-	-	IMPACT=MODIFIER
rs211007218	8	73473978	TT	GG	G	-	intergenic_variant	-	-	-	-	-	IMPACT=MODIFIER
rs386026334	8	73474170	AA	GG	A	-	intergenic_variant	-	-	-	-	-	IMPACT=MODIFIER
rs380343705	8	73474414	GG	CC	G	-	intergenic_variant	-	-	-	-	-	IMPACT=MODIFIER
rs210553659	8	73478146	TT	AA	T	-	intergenic_variant	-	-	-	-	-	IMPACT=MODIFIER
rs209064189	8	73478646	TT	CC	T	-	intergenic_variant	-	-	-	-	-	IMPACT=MODIFIER
rs211634327	8	73478733	CC	GG	G	-	intergenic_variant	-	-	-	-	-	IMPACT=MODIFIER
rs1114184783	8	73487101	TT	GG	T	-	intergenic_variant	-	-	-	-	-	IMPACT=MODIFIER
rs876206283	8	73487480	AA	CC	A	-	intergenic_variant	-	-	-	-	-	IMPACT=MODIFIER
rs109923488	8	73519303	CC	GG	G	-	intergenic_variant	-	-	-	-	-	IMPACT=MODIFIER
rs110276254	8	73519483	GG	TT	T	-	intergenic_variant	-	-	-	-	-	IMPACT=MODIFIER
rs109066196	8	73523694	TT	CC	C	-	intergenic_variant	-	-	-	-	-	IMPACT=MODIFIER
rs109781142	8	73566889	TT	GG	T	ENSBTAG00000018317	intron_variant	-	-	-	-	-	IMPACT=MODIFIER;SYMBOL=PPP2R2A;BIOTYPE=protein_coding;INTRON=2/9;STRAND=1;SYMBOL_SOURCE=VGNC
rs109781142	8	73566889	TT	GG	T	ENSBTAG00000018317	intron_variant	-	-	-	-	-	IMPACT=MODIFIER;SYMBOL=PPP2R2A;BIOTYPE=protein_coding;INTRON=2/9;STRAND=1;SYMBOL_SOURCE=VGNC;APPRIS=P1
rs110889886	8	73599755	CC	TT	T	ENSBTAG00000018317	intron_variant	-	-	-	-	-	IMPACT=MODIFIER;SYMBOL=PPP2R2A;BIOTYPE=protein_coding;INTRON=2/8;STRAND=1;SYMBOL_SOURCE=VGNC
rs110889886	8	73599755	CC	TT	T	ENSBTAG00000018317	intron_variant	-	-	-	-	-	IMPACT=MODIFIER;SYMBOL=PPP2R2A;BIOTYPE=protein_coding;INTRON=3/9;STRAND=1;SYMBOL_SOURCE=VGNC
rs110889886	8	73599755	CC	TT	T	ENSBTAG00000018317	intron_variant	-	-	-	-	-	IMPACT=MODIFIER;SYMBOL=PPP2R2A;BIOTYPE=protein_coding;INTRON=3/9;STRAND=1;SYMBOL_SOURCE=VGNC;APPRIS=P1
rs110315255	8	73599786	TT	AA	A	ENSBTAG00000018317	intron_variant	-	-	-	-	-	IMPACT=MODIFIER;SYMBOL=PPP2R2A;BIOTYPE=protein_coding;INTRON=2/8;STRAND=1;SYMBOL_SOURCE=VGNC
rs110315255	8	73599786	TT	AA	A	ENSBTAG00000018317	intron_variant	-	-	-	-	-	IMPACT=MODIFIER;SYMBOL=PPP2R2A;BIOTYPE=protein_coding;INTRON=3/9;STRAND=1;SYMBOL_SOURCE=VGNC
rs110315255	8	73599786	TT	AA	A	ENSBTAG00000018317	intron_variant	-	-	-	-	-	IMPACT=MODIFIER;SYMBOL=PPP2R2A;BIOTYPE=protein_coding;INTRON=3/9;STRAND=1;SYMBOL_SOURCE=VGNC;APPRIS=P1
rs208144191	8	73606126	CC	GG	G	ENSBTAG00000018317	intron_variant	-	-	-	-	-	IMPACT=MODIFIER;SYMBOL=PPP2R2A;BIOTYPE=protein_coding;INTRON=4/9;STRAND=1;SYMBOL_SOURCE=VGNC
rs208144191	8	73606126	CC	GG	G	ENSBTAG00000018317	intron_variant	-	-	-	-	-	IMPACT=MODIFIER;SYMBOL=PPP2R2A;BIOTYPE=protein_coding;INTRON=4/9;STRAND=1;SYMBOL_SOURCE=VGNC;APPRIS=P1
rs208144191	8	73606126	CC	GG	G	ENSBTAG00000018317	intron_variant	-	-	-	-	-	IMPACT=MODIFIER;SYMBOL=PPP2R2A;BIOTYPE=protein_coding;INTRON=3/8;STRAND=1;SYMBOL_SOURCE=VGNC
rs211286782	8	73617668	TT	CC	T	ENSBTAG00000018317	intron_variant	-	-	-	-	-	IMPACT=MODIFIER;SYMBOL=PPP2R2A;BIOTYPE=protein_coding;INTRON=9/9;STRAND=1;SYMBOL_SOURCE=VGNC
rs211286782	8	73617668	TT	CC	T	ENSBTAG00000018317	intron_variant	-	-	-	-	-	IMPACT=MODIFIER;SYMBOL=PPP2R2A;BIOTYPE=protein_coding;INTRON=9/9;STRAND=1;SYMBOL_SOURCE=VGNC;APPRIS=P1
rs211286782	8	73617668	TT	CC	T	ENSBTAG00000018317	intron_variant	-	-	-	-	-	IMPACT=MODIFIER;SYMBOL=PPP2R2A;BIOTYPE=protein_coding;INTRON=8/8;STRAND=1;SYMBOL_SOURCE=VGNC
rs208426567	8	73621132	GG	AA	G	ENSBTAG00000018317	downstream_gene_variant	-	-	-	-	-	IMPACT=MODIFIER;SYMBOL=PPP2R2A;BIOTYPE=protein_coding;DISTANCE=1405;STRAND=1;SYMBOL_SOURCE=VGNC
rs208426567	8	73621132	GG	AA	G	ENSBTAG00000018317	downstream_gene_variant	-	-	-	-	-	IMPACT=MODIFIER;SYMBOL=PPP2R2A;BIOTYPE=protein_coding;DISTANCE=695;STRAND=1;SYMBOL_SOURCE=VGNC
rs208426567	8	73621132	GG	AA	G	ENSBTAG00000018317	downstream_gene_variant	-	-	-	-	-	IMPACT=MODIFIER;SYMBOL=PPP2R2A;BIOTYPE=protein_coding;DISTANCE=1405;STRAND=1;SYMBOL_SOURCE=VGNC;APPRIS=P1
rs459506574	8	73623478	TT	AA	T	ENSBTAG00000018317	downstream_gene_variant	-	-	-	-	-	IMPACT=MODIFIER;SYMBOL=PPP2R2A;BIOTYPE=protein_coding;DISTANCE=3751;STRAND=1;SYMBOL_SOURCE=VGNC
rs459506574	8	73623478	TT	AA	T	ENSBTAG00000018317	downstream_gene_variant	-	-	-	-	-	IMPACT=MODIFIER;SYMBOL=PPP2R2A;BIOTYPE=protein_coding;DISTANCE=3041;STRAND=1;SYMBOL_SOURCE=VGNC
rs459506574	8	73623478	TT	AA	T	ENSBTAG00000018317	downstream_gene_variant	-	-	-	-	-	IMPACT=MODIFIER;SYMBOL=PPP2R2A;BIOTYPE=protein_coding;DISTANCE=3751;STRAND=1;SYMBOL_SOURCE=VGNC;APPRIS=P1
rs378638651	8	73702132	CC	GG	C	-	intergenic_variant	-	-	-	-	-	IMPACT=MODIFIER
rs133059569	8	73744289	GG	AA	G	ENSBTAG00000037986	downstream_gene_variant	-	-	-	-	-	IMPACT=MODIFIER;SYMBOL=PNMA2;BIOTYPE=protein_coding;DISTANCE=4345;STRAND=-1;SYMBOL_SOURCE=VGNC;APPRIS=P1
rs463728908	8	73767271	TT	CC	T	ENSBTAG00000018373	intron_variant	-	-	-	-	-	IMPACT=MODIFIER;SYMBOL=DPYSL2;BIOTYPE=protein_coding;INTRON=1/13;STRAND=1;SYMBOL_SOURCE=VGNC
rs137790768	8	73782948	GG	TT	G	ENSBTAG00000018373	intron_variant	-	-	-	-	-	IMPACT=MODIFIER;SYMBOL=DPYSL2;BIOTYPE=protein_coding;INTRON=1/13;STRAND=1;SYMBOL_SOURCE=VGNC
rs43565548	8	73782960	GG	CC	C	ENSBTAG00000018373	intron_variant	-	-	-	-	-	IMPACT=MODIFIER;SYMBOL=DPYSL2;BIOTYPE=protein_coding;INTRON=1/13;STRAND=1;SYMBOL_SOURCE=VGNC
rs134501333	8	73783345	TT	CC	T	ENSBTAG00000018373	intron_variant	-	-	-	-	-	IMPACT=MODIFIER;SYMBOL=DPYSL2;BIOTYPE=protein_coding;INTRON=1/13;STRAND=1;SYMBOL_SOURCE=VGNC
rs43565550	8	73783749	CC	AA	A	ENSBTAG00000018373	intron_variant	-	-	-	-	-	IMPACT=MODIFIER;SYMBOL=DPYSL2;BIOTYPE=protein_coding;INTRON=1/13;STRAND=1;SYMBOL_SOURCE=VGNC
rs135386537	8	73796009	TT	CC	T	ENSBTAG00000018373	5_prime_UTR_variant	325	-	-	-	-	IMPACT=MODIFIER;SYMBOL=DPYSL2;BIOTYPE=protein_coding;EXON=1/15;STRAND=1;SYMBOL_SOURCE=VGNC
rs135386537	8	73796009	TT	CC	T	ENSBTAG00000018373	upstream_gene_variant	-	-	-	-	-	IMPACT=MODIFIER;SYMBOL=DPYSL2;BIOTYPE=protein_coding;DISTANCE=119;STRAND=1;SYMBOL_SOURCE=VGNC;APPRIS=P1
rs135386537	8	73796009	TT	CC	T	ENSBTAG00000018373	intron_variant	-	-	-	-	-	IMPACT=MODIFIER;SYMBOL=DPYSL2;BIOTYPE=protein_coding;INTRON=1/13;STRAND=1;SYMBOL_SOURCE=VGNC
rs435612272	8	73816782	TT	GG	T	ENSBTAG00000018373	intron_variant	-	-	-	-	-	IMPACT=MODIFIER;SYMBOL=DPYSL2;BIOTYPE=protein_coding;INTRON=4/14;STRAND=1;SYMBOL_SOURCE=VGNC
rs435612272	8	73816782	TT	GG	T	ENSBTAG00000018373	intron_variant	-	-	-	-	-	IMPACT=MODIFIER;SYMBOL=DPYSL2;BIOTYPE=protein_coding;INTRON=3/13;STRAND=1;SYMBOL_SOURCE=VGNC
rs435612272	8	73816782	TT	GG	T	ENSBTAG00000018373	intron_variant	-	-	-	-	-	IMPACT=MODIFIER;SYMBOL=DPYSL2;BIOTYPE=protein_coding;INTRON=3/14;STRAND=1;SYMBOL_SOURCE=VGNC;APPRIS=P1
rs435612272	8	73816782	TT	GG	T	ENSBTAG00000052390	upstream_gene_variant	-	-	-	-	-	IMPACT=MODIFIER;SYMBOL=5S_rRNA;BIOTYPE=rRNA;DISTANCE=1294;STRAND=-1;SYMBOL_SOURCE=RFAM
rs109726072	8	73831810	GG	AA	G	ENSBTAG00000018373	intron_variant	-	-	-	-	-	IMPACT=MODIFIER;SYMBOL=DPYSL2;BIOTYPE=protein_coding;INTRON=3/13;STRAND=1;SYMBOL_SOURCE=VGNC
rs109726072	8	73831810	GG	AA	G	ENSBTAG00000018373	intron_variant	-	-	-	-	-	IMPACT=MODIFIER;SYMBOL=DPYSL2;BIOTYPE=protein_coding;INTRON=4/14;STRAND=1;SYMBOL_SOURCE=VGNC
rs109726072	8	73831810	GG	AA	G	ENSBTAG00000018373	intron_variant	-	-	-	-	-	IMPACT=MODIFIER;SYMBOL=DPYSL2;BIOTYPE=protein_coding;INTRON=3/14;STRAND=1;SYMBOL_SOURCE=VGNC;APPRIS=P1
rs43564118	8	73838349	AA	TT	A	ENSBTAG00000018373	intron_variant	-	-	-	-	-	IMPACT=MODIFIER;SYMBOL=DPYSL2;BIOTYPE=protein_coding;INTRON=3/13;STRAND=1;SYMBOL_SOURCE=VGNC
rs43564118	8	73838349	AA	TT	A	ENSBTAG00000018373	intron_variant	-	-	-	-	-	IMPACT=MODIFIER;SYMBOL=DPYSL2;BIOTYPE=protein_coding;INTRON=4/14;STRAND=1;SYMBOL_SOURCE=VGNC
rs43564118	8	73838349	AA	TT	A	ENSBTAG00000018373	intron_variant	-	-	-	-	-	IMPACT=MODIFIER;SYMBOL=DPYSL2;BIOTYPE=protein_coding;INTRON=3/14;STRAND=1;SYMBOL_SOURCE=VGNC;APPRIS=P1
rs43564117	8	73838350	AA	TT	T	ENSBTAG00000018373	intron_variant	-	-	-	-	-	IMPACT=MODIFIER;SYMBOL=DPYSL2;BIOTYPE=protein_coding;INTRON=4/14;STRAND=1;SYMBOL_SOURCE=VGNC
rs43564117	8	73838350	AA	TT	T	ENSBTAG00000018373	intron_variant	-	-	-	-	-	IMPACT=MODIFIER;SYMBOL=DPYSL2;BIOTYPE=protein_coding;INTRON=3/14;STRAND=1;SYMBOL_SOURCE=VGNC;APPRIS=P1
[truncated: 407 more rows]

## Sheet: BTA09
Name	Chr	Location(bp)	Low SCR Genotype	High SCR Genotype	Reference_Allele	ENSGene_ID	Consequence	cDNA_position	CDS_position	Protein_position	Amino_acids	Codons	Description
rs210204068	9	38767495	TT	CC	T	ENSBTAG00000011851	intron_variant	-	-	-	-	-	IMPACT=MODIFIER;SYMBOL=FYN;BIOTYPE=protein_coding;INTRON=11/12;STRAND=1;SYMBOL_SOURCE=VGNC;APPRIS=P1
rs133406631	9	38842772	AA	GG	A	ENSBTAG00000008600	intron_variant	-	-	-	-	-	IMPACT=MODIFIER;SYMBOL=TRAF3IP2;BIOTYPE=protein_coding;INTRON=2/8;STRAND=1;SYMBOL_SOURCE=VGNC;APPRIS=P1
rs134885734	9	38936478	GG	CC	G	ENSBTAG00000010760	intron_variant	-	-	-	-	-	IMPACT=MODIFIER;SYMBOL=REV3L;BIOTYPE=protein_coding;INTRON=1/31;STRAND=1;SYMBOL_SOURCE=VGNC;APPRIS=P5
rs134885734	9	38936478	GG	CC	G	ENSBTAG00000010760	upstream_gene_variant	-	-	-	-	-	IMPACT=MODIFIER;SYMBOL=REV3L;BIOTYPE=protein_coding;DISTANCE=4058;STRAND=1;SYMBOL_SOURCE=VGNC;APPRIS=A2
rs385945824	9	39110407	CC	TT	C	ENSBTAG00000010760	downstream_gene_variant	-	-	-	-	-	IMPACT=MODIFIER;SYMBOL=REV3L;BIOTYPE=protein_coding;DISTANCE=2199;STRAND=1;SYMBOL_SOURCE=VGNC;APPRIS=P5
rs385945824	9	39110407	CC	TT	C	ENSBTAG00000010760	downstream_gene_variant	-	-	-	-	-	IMPACT=MODIFIER;SYMBOL=REV3L;BIOTYPE=protein_coding;DISTANCE=2435;STRAND=1;SYMBOL_SOURCE=VGNC;APPRIS=A2
rs385945824	9	39110407	CC	TT	C	ENSBTAG00000042601	downstream_gene_variant	-	-	-	-	-	IMPACT=MODIFIER;SYMBOL=7SK;BIOTYPE=misc_RNA;DISTANCE=3976;STRAND=1;SYMBOL_SOURCE=RFAM
rs379723628	9	39128447	GG	AA	A	-	intergenic_variant	-	-	-	-	-	IMPACT=MODIFIER
rs108975812	9	39296875	GG	AA	G	-	intergenic_variant	-	-	-	-	-	IMPACT=MODIFIER
rs133982841	9	39361156	CC	TT	C	ENSBTAG00000016584	intron_variant	-	-	-	-	-	IMPACT=MODIFIER;SYMBOL=RPF2;BIOTYPE=protein_coding;INTRON=1/9;STRAND=-1;SYMBOL_SOURCE=VGNC;APPRIS=P1
rs133982841	9	39361156	CC	TT	C	ENSBTAG00000016584	intron_variant	-	-	-	-	-	IMPACT=MODIFIER;SYMBOL=RPF2;BIOTYPE=protein_coding;INTRON=3/11;STRAND=-1;SYMBOL_SOURCE=VGNC
rs133982841	9	39361156	CC	TT	C	ENSBTAG00000016584	intron_variant	-	-	-	-	-	IMPACT=MODIFIER;SYMBOL=RPF2;BIOTYPE=protein_coding;INTRON=1/8;STRAND=-1;SYMBOL_SOURCE=VGNC
rs135731737	9	39361522	GG	TT	G	ENSBTAG00000016584	intron_variant	-	-	-	-	-	IMPACT=MODIFIER;SYMBOL=RPF2;BIOTYPE=protein_coding;INTRON=3/11;STRAND=-1;SYMBOL_SOURCE=VGNC
rs135731737	9	39361522	GG	TT	G	ENSBTAG00000016584	upstream_gene_variant	-	-	-	-	-	IMPACT=MODIFIER;SYMBOL=RPF2;BIOTYPE=protein_coding;DISTANCE=58;STRAND=-1;SYMBOL_SOURCE=VGNC
rs135731737	9	39361522	GG	TT	G	ENSBTAG00000016584	5_prime_UTR_variant	36	-	-	-	-	IMPACT=MODIFIER;SYMBOL=RPF2;BIOTYPE=protein_coding;EXON=1/10;STRAND=-1;SYMBOL_SOURCE=VGNC;APPRIS=P1
rs133340701	9	39366301	TT	CC	T	ENSBTAG00000016584	upstream_gene_variant	-	-	-	-	-	IMPACT=MODIFIER;SYMBOL=RPF2;BIOTYPE=protein_coding;DISTANCE=4837;STRAND=-1;SYMBOL_SOURCE=VGNC
rs133340701	9	39366301	TT	CC	T	ENSBTAG00000016584	upstream_gene_variant	-	-	-	-	-	IMPACT=MODIFIER;SYMBOL=RPF2;BIOTYPE=protein_coding;DISTANCE=4744;STRAND=-1;SYMBOL_SOURCE=VGNC;APPRIS=P1
rs133340701	9	39366301	TT	CC	T	ENSBTAG00000016584	intron_variant	-	-	-	-	-	IMPACT=MODIFIER;SYMBOL=RPF2;BIOTYPE=protein_coding;INTRON=3/11;STRAND=-1;SYMBOL_SOURCE=VGNC
rs379660952	9	39367400	GG	TT	G	ENSBTAG00000016584	intron_variant	-	-	-	-	-	IMPACT=MODIFIER;SYMBOL=RPF2;BIOTYPE=protein_coding;INTRON=3/11;STRAND=-1;SYMBOL_SOURCE=VGNC
rs136764729	9	39369355	TT	AA	T	ENSBTAG00000016584	intron_variant	-	-	-	-	-	IMPACT=MODIFIER;SYMBOL=RPF2;BIOTYPE=protein_coding;INTRON=3/11;STRAND=-1;SYMBOL_SOURCE=VGNC
rs135898894	9	39375148	CC	AA	C	ENSBTAG00000016584	upstream_gene_variant	-	-	-	-	-	IMPACT=MODIFIER;SYMBOL=RPF2;BIOTYPE=protein_coding;DISTANCE=1991;STRAND=-1;SYMBOL_SOURCE=VGNC
rs136466596	9	39376832	TT	CC	T	ENSBTAG00000016584	upstream_gene_variant	-	-	-	-	-	IMPACT=MODIFIER;SYMBOL=RPF2;BIOTYPE=protein_coding;DISTANCE=3675;STRAND=-1;SYMBOL_SOURCE=VGNC
rs379707154	9	39394180	GG	AA	G	-	intergenic_variant	-	-	-	-	-	IMPACT=MODIFIER
rs385445051	9	39415705	CC	AA	C	-	intergenic_variant	-	-	-	-	-	IMPACT=MODIFIER
rs383595731	9	39443693	CC	AA	C	ENSBTAG00000003342	intron_variant	-	-	-	-	-	IMPACT=MODIFIER;SYMBOL=AMD1;BIOTYPE=protein_coding;INTRON=1/8;STRAND=-1;SYMBOL_SOURCE=VGNC;APPRIS=P1
rs383595731	9	39443693	CC	AA	C	ENSBTAG00000003342	intron_variant	-	-	-	-	-	IMPACT=MODIFIER;SYMBOL=AMD1;BIOTYPE=protein_coding;INTRON=2/9;STRAND=-1;SYMBOL_SOURCE=VGNC
rs383595731	9	39443693	CC	AA	C	ENSBTAG00000003342	intron_variant	-	-	-	-	-	IMPACT=MODIFIER;SYMBOL=AMD1;BIOTYPE=protein_coding;INTRON=2/9;STRAND=-1;SYMBOL_SOURCE=VGNC
rs380978875	9	39481542	AA	CC	A	ENSBTAG00000003342	upstream_gene_variant	-	-	-	-	-	IMPACT=MODIFIER;SYMBOL=AMD1;BIOTYPE=protein_coding;DISTANCE=4066;STRAND=-1;SYMBOL_SOURCE=VGNC
rs380978875	9	39481542	AA	CC	A	ENSBTAG00000007288	intron_variant	-	-	-	-	-	IMPACT=MODIFIER;SYMBOL=CDK19;BIOTYPE=protein_coding;INTRON=1/12;STRAND=1;SYMBOL_SOURCE=VGNC;APPRIS=P1
rs209336585	9	39483668	CC	GG	C	ENSBTAG00000007288	intron_variant	-	-	-	-	-	IMPACT=MODIFIER;SYMBOL=CDK19;BIOTYPE=protein_coding;INTRON=1/12;STRAND=1;SYMBOL_SOURCE=VGNC;APPRIS=P1
rs379697113	9	39485405	AA	CC	A	ENSBTAG00000007288	intron_variant	-	-	-	-	-	IMPACT=MODIFIER;SYMBOL=CDK19;BIOTYPE=protein_coding;INTRON=1/12;STRAND=1;SYMBOL_SOURCE=VGNC;APPRIS=P1
rs379728765	9	39486392	CC	AA	C	ENSBTAG00000007288	intron_variant	-	-	-	-	-	IMPACT=MODIFIER;SYMBOL=CDK19;BIOTYPE=protein_coding;INTRON=1/12;STRAND=1;SYMBOL_SOURCE=VGNC;APPRIS=P1
rs383775150	9	39486647	TT	CC	T	ENSBTAG00000007288	intron_variant	-	-	-	-	-	IMPACT=MODIFIER;SYMBOL=CDK19;BIOTYPE=protein_coding;INTRON=1/12;STRAND=1;SYMBOL_SOURCE=VGNC;APPRIS=P1
9:39499367	9	39499367	AA	GG	NA	NA	NA	NA	NA	NA	NA	NA	NA
rs719713475	9	39499982	GG	TT	G	ENSBTAG00000007288	intron_variant	-	-	-	-	-	IMPACT=MODIFIER;SYMBOL=CDK19;BIOTYPE=protein_coding;INTRON=1/12;STRAND=1;SYMBOL_SOURCE=VGNC;APPRIS=P1
rs137321896	9	39529586	AA	GG	A	ENSBTAG00000007288	intron_variant	-	-	-	-	-	IMPACT=MODIFIER;SYMBOL=CDK19;BIOTYPE=protein_coding;INTRON=1/12;STRAND=1;SYMBOL_SOURCE=VGNC;APPRIS=P1
rs110169885	9	39596964	TT	CC	T	ENSBTAG00000007288	intron_variant	-	-	-	-	-	IMPACT=MODIFIER;SYMBOL=CDK19;BIOTYPE=protein_coding;INTRON=4/12;STRAND=1;SYMBOL_SOURCE=VGNC;APPRIS=P1
rs208539054	9	39658149	TT	GG	T	-	intergenic_variant	-	-	-	-	-	IMPACT=MODIFIER
rs210130566	9	39658150	GG	AA	G	-	intergenic_variant	-	-	-	-	-	IMPACT=MODIFIER
rs474211700	9	39665210	AA	GG	A	-	intergenic_variant	-	-	-	-	-	IMPACT=MODIFIER
rs382312936	9	39724291	TT	CC	C	-	intergenic_variant	-	-	-	-	-	IMPACT=MODIFIER
rs386023490	9	39724294	CC	TT	T	-	intergenic_variant	-	-	-	-	-	IMPACT=MODIFIER
rs110690695	9	39731477	GG	AA	A	-	intergenic_variant	-	-	-	-	-	IMPACT=MODIFIER
rs384315639	9	39737195	GG	AA	A	-	intergenic_variant	-	-	-	-	-	IMPACT=MODIFIER
9:39737218	9	39737218	TT	CC	NA	NA	NA	NA	NA	NA	NA	NA	NA
rs379431703	9	39738457	CC	TT	T	-	intergenic_variant	-	-	-	-	-	IMPACT=MODIFIER
rs378271442	9	39742505	GG	CC	C	-	intergenic_variant	-	-	-	-	-	IMPACT=MODIFIER
9:39757232	9	39757232	TT	CC	NA	NA	NA	NA	NA	NA	NA	NA	NA
rs378995784	9	39912009	AA	GG	G	ENSBTAG00000033365	intron_variant	-	-	-	-	-	IMPACT=MODIFIER;SYMBOL=METTL24;BIOTYPE=protein_coding;INTRON=3/4;STRAND=1;SYMBOL_SOURCE=VGNC;APPRIS=P1
rs210808604	9	39961990	TT	AA	T	ENSBTAG00000033365	intron_variant	-	-	-	-	-	IMPACT=MODIFIER;SYMBOL=METTL24;BIOTYPE=protein_coding;INTRON=4/4;STRAND=1;SYMBOL_SOURCE=VGNC;APPRIS=P1
rs207768894	9	39965354	GG	TT	G	ENSBTAG00000033365	intron_variant	-	-	-	-	-	IMPACT=MODIFIER;SYMBOL=METTL24;BIOTYPE=protein_coding;INTRON=4/4;STRAND=1;SYMBOL_SOURCE=VGNC;APPRIS=P1
rs383302997	9	39966282	AA	GG	A	ENSBTAG00000033365	intron_variant	-	-	-	-	-	IMPACT=MODIFIER;SYMBOL=METTL24;BIOTYPE=protein_coding;INTRON=4/4;STRAND=1;SYMBOL_SOURCE=VGNC;APPRIS=P1
rs384838146	9	39966308	CC	TT	C	ENSBTAG00000033365	intron_variant	-	-	-	-	-	IMPACT=MODIFIER;SYMBOL=METTL24;BIOTYPE=protein_coding;INTRON=4/4;STRAND=1;SYMBOL_SOURCE=VGNC;APPRIS=P1
rs380322620	9	39966546	AA	CC	A	ENSBTAG00000033365	intron_variant	-	-	-	-	-	IMPACT=MODIFIER;SYMBOL=METTL24;BIOTYPE=protein_coding;INTRON=4/4;STRAND=1;SYMBOL_SOURCE=VGNC;APPRIS=P1
rs111003753	9	39966655	TT	GG	T	ENSBTAG00000033365	intron_variant	-	-	-	-	-	IMPACT=MODIFIER;SYMBOL=METTL24;BIOTYPE=protein_coding;INTRON=4/4;STRAND=1;SYMBOL_SOURCE=VGNC;APPRIS=P1
rs379339185	9	39970374	CC	AA	C	ENSBTAG00000033365	intron_variant	-	-	-	-	-	IMPACT=MODIFIER;SYMBOL=METTL24;BIOTYPE=protein_coding;INTRON=4/4;STRAND=1;SYMBOL_SOURCE=VGNC;APPRIS=P1
rs384635258	9	39970508	TT	CC	T	ENSBTAG00000033365	intron_variant	-	-	-	-	-	IMPACT=MODIFIER;SYMBOL=METTL24;BIOTYPE=protein_coding;INTRON=4/4;STRAND=1;SYMBOL_SOURCE=VGNC;APPRIS=P1
rs110795312	9	39973471	AA	GG	A	ENSBTAG00000033365	intron_variant	-	-	-	-	-	IMPACT=MODIFIER;SYMBOL=METTL24;BIOTYPE=protein_coding;INTRON=4/4;STRAND=1;SYMBOL_SOURCE=VGNC;APPRIS=P1
rs110862515	9	39974673	GG	AA	G	ENSBTAG00000033365	intron_variant	-	-	-	-	-	IMPACT=MODIFIER;SYMBOL=METTL24;BIOTYPE=protein_coding;INTRON=4/4;STRAND=1;SYMBOL_SOURCE=VGNC;APPRIS=P1
rs381695851	9	40184813	CC	TT	C	-	intergenic_variant	-	-	-	-	-	IMPACT=MODIFIER
rs136604730	9	40223632	GG	AA	G	ENSBTAG00000002868	intron_variant	-	-	-	-	-	IMPACT=MODIFIER;SYMBOL=GPR6;BIOTYPE=protein_coding;INTRON=1/1;STRAND=-1;SYMBOL_SOURCE=VGNC;APPRIS=P1
rs210612667	9	40274648	AA	GG	G	-	intergenic_variant	-	-	-	-	-	IMPACT=MODIFIER
rs385045978	9	40281267	GG	AA	A	-	intergenic_variant	-	-	-	-	-	IMPACT=MODIFIER
rs133689209	9	40366491	AA	CC	C	-	intergenic_variant	-	-	-	-	-	IMPACT=MODIFIER
rs134545915	9	40380976	TT	CC	C	-	intergenic_variant	-	-	-	-	-	IMPACT=MODIFIER
9:40452542	9	40452542	AA	GG	NA	NA	NA	NA	NA	NA	NA	NA	NA
rs208836368	9	40469049	TT	CC	T	ENSBTAG00000005827	intron_variant	-	-	-	-	-	IMPACT=MODIFIER;SYMBOL=FIG4;BIOTYPE=protein_coding;INTRON=15/22;STRAND=-1;SYMBOL_SOURCE=VGNC
rs208836368	9	40469049	TT	CC	T	ENSBTAG00000005827	intron_variant	-	-	-	-	-	IMPACT=MODIFIER;SYMBOL=FIG4;BIOTYPE=protein_coding;INTRON=15/22;STRAND=-1;SYMBOL_SOURCE=VGNC;APPRIS=P1
rs109166394	9	40505189	TT	AA	T	ENSBTAG00000005827	intron_variant	-	-	-	-	-	IMPACT=MODIFIER;SYMBOL=FIG4;BIOTYPE=protein_coding;INTRON=3/22;STRAND=-1;SYMBOL_SOURCE=VGNC
rs109166394	9	40505189	TT	AA	T	ENSBTAG00000005827	intron_variant	-	-	-	-	-	IMPACT=MODIFIER;SYMBOL=FIG4;BIOTYPE=protein_coding;INTRON=3/22;STRAND=-1;SYMBOL_SOURCE=VGNC;APPRIS=P1
9:40557586	9	40557586	AA	CC	NA	NA	NA	NA	NA	NA	NA	NA	NA
rs110786256	9	40569972	CC	TT	T	ENSBTAG00000010116	intron_variant	-	-	-	-	-	IMPACT=MODIFIER;SYMBOL=AK9;BIOTYPE=protein_coding;INTRON=2/16;STRAND=1;SYMBOL_SOURCE=VGNC;APPRIS=P1
rs381780409	9	40601963	TT	CC	T	ENSBTAG00000010116	intron_variant	-	-	-	-	-	IMPACT=MODIFIER;SYMBOL=AK9;BIOTYPE=protein_coding;INTRON=11/16;STRAND=1;SYMBOL_SOURCE=VGNC;APPRIS=P1
rs457222030	9	40620329	GG	AA	G	ENSBTAG00000010116	missense_variant	2032	2032	678	I/V	Att/Gtt	IMPACT=MODERATE;SYMBOL=AK9;BIOTYPE=protein_coding;EXON=17/17;STRAND=1;SYMBOL_SOURCE=VGNC;APPRIS=P1;SIFT=tolerated_low_confidence(0.12)
rs41620058	9	40639037	GG	AA	A	-	intergenic_variant	-	-	-	-	-	IMPACT=MODIFIER
rs136574713	9	40680511	AA	GG	A	ENSBTAG00000050418	downstream_gene_variant	-	-	-	-	-	IMPACT=MODIFIER;BIOTYPE=protein_coding;DISTANCE=4053;STRAND=1;APPRIS=P1
rs136574713	9	40680511	AA	GG	A	ENSBTAG00000010113	upstream_gene_variant	-	-	-	-	-	IMPACT=MODIFIER;SYMBOL=ZBTB24;BIOTYPE=protein_coding;DISTANCE=191;STRAND=1;SYMBOL_SOURCE=VGNC
rs136574713	9	40680511	AA	GG	A	ENSBTAG00000010113	upstream_gene_variant	-	-	-	-	-	IMPACT=MODIFIER;SYMBOL=ZBTB24;BIOTYPE=protein_coding;DISTANCE=191;STRAND=1;SYMBOL_SOURCE=VGNC;APPRIS=P1
rs136574713	9	40680511	AA	GG	A	ENSBTAG00000010113	upstream_gene_variant	-	-	-	-	-	IMPACT=MODIFIER;SYMBOL=ZBTB24;BIOTYPE=protein_coding;DISTANCE=191;STRAND=1;SYMBOL_SOURCE=VGNC;APPRIS=P1
rs382093498	9	40784329	GG	TT	G	ENSBTAG00000026637	intron_variant	-	-	-	-	-	IMPACT=MODIFIER;BIOTYPE=protein_coding;INTRON=19/20;STRAND=-1;APPRIS=P5
rs382093498	9	40784329	GG	TT	G	ENSBTAG00000026637	intron_variant	-	-	-	-	-	IMPACT=MODIFIER;BIOTYPE=protein_coding;INTRON=21/22;STRAND=-1;APPRIS=A2
rs383709318	9	40811624	TT	CC	T	ENSBTAG00000026637	intron_variant	-	-	-	-	-	IMPACT=MODIFIER;BIOTYPE=protein_coding;INTRON=10/20;STRAND=-1;APPRIS=P5
rs383709318	9	40811624	TT	CC	T	ENSBTAG00000026637	intron_variant	-	-	-	-	-	IMPACT=MODIFIER;BIOTYPE=protein_coding;INTRON=12/22;STRAND=-1;APPRIS=A2
rs384988994	9	40823698	GG	TT	G	ENSBTAG00000026637	intron_variant	-	-	-	-	-	IMPACT=MODIFIER;BIOTYPE=protein_coding;INTRON=9/22;STRAND=-1;APPRIS=A2
rs384988994	9	40823698	GG	TT	G	ENSBTAG00000026637	intron_variant	-	-	-	-	-	IMPACT=MODIFIER;BIOTYPE=protein_coding;INTRON=7/20;STRAND=-1;APPRIS=P5
rs378892324	9	40823906	GG	AA	A	ENSBTAG00000026637	intron_variant	-	-	-	-	-	IMPACT=MODIFIER;BIOTYPE=protein_coding;INTRON=7/20;STRAND=-1;APPRIS=P5
rs378892324	9	40823906	GG	AA	A	ENSBTAG00000026637	intron_variant	-	-	-	-	-	IMPACT=MODIFIER;BIOTYPE=protein_coding;INTRON=9/22;STRAND=-1;APPRIS=A2
rs457556871	9	40907894	GG	CC	G	-	intergenic_variant	-	-	-	-	-	IMPACT=MODIFIER
rs521945836	9	40924315	AA	GG	A	-	intergenic_variant	-	-	-	-	-	IMPACT=MODIFIER
rs520329576	9	41018409	AA	GG	A	ENSBTAG00000019410	intron_variant	-	-	-	-	-	IMPACT=MODIFIER;SYMBOL=CEP57L1;BIOTYPE=protein_coding;INTRON=1/10;STRAND=-1;SYMBOL_SOURCE=VGNC;APPRIS=P5
rs721029101	9	41018479	CC	TT	C	ENSBTAG00000019410	intron_variant	-	-	-	-	-	IMPACT=MODIFIER;SYMBOL=CEP57L1;BIOTYPE=protein_coding;INTRON=1/10;STRAND=-1;SYMBOL_SOURCE=VGNC;APPRIS=P5
rs208962281	9	41042722	TT	CC	T	ENSBTAG00000019410	intron_variant	-	-	-	-	-	IMPACT=MODIFIER;SYMBOL=CEP57L1;BIOTYPE=protein_coding;INTRON=1/10;STRAND=-1;SYMBOL_SOURCE=VGNC;APPRIS=P5
rs797124629	9	41043689	GG	CC	G	ENSBTAG00000019410	intron_variant	-	-	-	-	-	IMPACT=MODIFIER;SYMBOL=CEP57L1;BIOTYPE=protein_coding;INTRON=1/10;STRAND=-1;SYMBOL_SOURCE=VGNC;APPRIS=P5
rs384023755	9	41082504	CC	AA	C	ENSBTAG00000003015	intron_variant	-	-	-	-	-	IMPACT=MODIFIER;SYMBOL=SESN1;BIOTYPE=protein_coding;INTRON=1/9;STRAND=1;SYMBOL_SOURCE=VGNC;APPRIS=P5
rs382769389	9	41084408	TT	CC	T	ENSBTAG00000003015	intron_variant	-	-	-	-	-	IMPACT=MODIFIER;SYMBOL=SESN1;BIOTYPE=protein_coding;INTRON=1/9;STRAND=1;SYMBOL_SOURCE=VGNC;APPRIS=P5
rs385951805	9	41084462	CC	AA	C	ENSBTAG00000003015	intron_variant	-	-	-	-	-	IMPACT=MODIFIER;SYMBOL=SESN1;BIOTYPE=protein_coding;INTRON=1/9;STRAND=1;SYMBOL_SOURCE=VGNC;APPRIS=P5
rs470226129	9	41088731	AA	GG	A	ENSBTAG00000003015	intron_variant	-	-	-	-	-	IMPACT=MODIFIER;SYMBOL=SESN1;BIOTYPE=protein_coding;INTRON=1/9;STRAND=1;SYMBOL_SOURCE=VGNC;APPRIS=P5
rs482083953	9	41088756	CC	AA	C	ENSBTAG00000003015	intron_variant	-	-	-	-	-	IMPACT=MODIFIER;SYMBOL=SESN1;BIOTYPE=protein_coding;INTRON=1/9;STRAND=1;SYMBOL_SOURCE=VGNC;APPRIS=P5
rs453917849	9	41088938	AA	GG	A	ENSBTAG00000003015	intron_variant	-	-	-	-	-	IMPACT=MODIFIER;SYMBOL=SESN1;BIOTYPE=protein_coding;INTRON=1/9;STRAND=1;SYMBOL_SOURCE=VGNC;APPRIS=P5
rs452975530	9	41092311	GG	TT	G	ENSBTAG00000003015	intron_variant	-	-	-	-	-	IMPACT=MODIFIER;SYMBOL=SESN1;BIOTYPE=protein_coding;INTRON=1/9;STRAND=1;SYMBOL_SOURCE=VGNC;APPRIS=P5
rs380191508	9	41093401	AA	GG	A	ENSBTAG00000003015	intron_variant	-	-	-	-	-	IMPACT=MODIFIER;SYMBOL=SESN1;BIOTYPE=protein_coding;INTRON=1/9;STRAND=1;SYMBOL_SOURCE=VGNC;APPRIS=P5
rs211165693	9	41093456	CC	TT	C	ENSBTAG00000003015	intron_variant	-	-	-	-	-	IMPACT=MODIFIER;SYMBOL=SESN1;BIOTYPE=protein_coding;INTRON=1/9;STRAND=1;SYMBOL_SOURCE=VGNC;APPRIS=P5
rs455183158	9	41094058	AA	CC	A	ENSBTAG00000003015	intron_variant	-	-	-	-	-	IMPACT=MODIFIER;SYMBOL=SESN1;BIOTYPE=protein_coding;INTRON=1/9;STRAND=1;SYMBOL_SOURCE=VGNC;APPRIS=P5
rs208693718	9	41096835	GG	AA	G	ENSBTAG00000003015	intron_variant	-	-	-	-	-	IMPACT=MODIFIER;SYMBOL=SESN1;BIOTYPE=protein_coding;INTRON=1/9;STRAND=1;SYMBOL_SOURCE=VGNC;APPRIS=P5
rs382075245	9	41097238	GG	AA	G	ENSBTAG00000003015	intron_variant	-	-	-	-	-	IMPACT=MODIFIER;SYMBOL=SESN1;BIOTYPE=protein_coding;INTRON=1/9;STRAND=1;SYMBOL_SOURCE=VGNC;APPRIS=P5
rs384416127	9	41097306	CC	TT	C	ENSBTAG00000003015	intron_variant	-	-	-	-	-	IMPACT=MODIFIER;SYMBOL=SESN1;BIOTYPE=protein_coding;INTRON=1/9;STRAND=1;SYMBOL_SOURCE=VGNC;APPRIS=P5
rs443937496	9	41139611	CC	AA	C	ENSBTAG00000003015	intron_variant	-	-	-	-	-	IMPACT=MODIFIER;SYMBOL=SESN1;BIOTYPE=protein_coding;INTRON=1/9;STRAND=1;SYMBOL_SOURCE=VGNC;APPRIS=P5
rs443937496	9	41139611	CC	AA	C	ENSBTAG00000043843	non_coding_transcript_exon_variant	91	-	-	-	-	IMPACT=MODIFIER;SYMBOL=U12;BIOTYPE=snRNA;EXON=1/1;STRAND=-1;SYMBOL_SOURCE=RFAM
rs468221841	9	41346257	CC	TT	C	-	intergenic_variant	-	-	-	-	-	IMPACT=MODIFIER
rs135967563	9	41378220	TT	CC	C	-	intergenic_variant	-	-	-	-	-	IMPACT=MODIFIER
rs383377884	9	41477541	CC	TT	T	-	intergenic_variant	-	-	-	-	-	IMPACT=MODIFIER
rs378427094	9	41477550	TT	CC	C	-	intergenic_variant	-	-	-	-	-	IMPACT=MODIFIER
rs437560797	9	41507151	GG	AA	G	-	intergenic_variant	-	-	-	-	-	IMPACT=MODIFIER
rs481317980	9	41657996	CC	AA	C	ENSBTAG00000014592	intron_variant	-	-	-	-	-	IMPACT=MODIFIER;SYMBOL=AFG1L;BIOTYPE=protein_coding;INTRON=12/12;STRAND=-1;SYMBOL_SOURCE=VGNC;APPRIS=P1
rs135989495	9	41752458	CC	TT	C	ENSBTAG00000014592	intron_variant	-	-	-	-	-	IMPACT=MODIFIER;SYMBOL=AFG1L;BIOTYPE=protein_coding;INTRON=7/12;STRAND=-1;SYMBOL_SOURCE=VGNC;APPRIS=P1
rs477507436	9	41792778	AA	TT	A	ENSBTAG00000014592	intron_variant	-	-	-	-	-	IMPACT=MODIFIER;SYMBOL=AFG1L;BIOTYPE=protein_coding;INTRON=4/12;STRAND=-1;SYMBOL_SOURCE=VGNC;APPRIS=P1
rs135250873	9	41855790	AA	CC	A	ENSBTAG00000014592	upstream_gene_variant	-	-	-	-	-	IMPACT=MODIFIER;SYMBOL=AFG1L;BIOTYPE=protein_coding;DISTANCE=4670;STRAND=-1;SYMBOL_SOURCE=VGNC;APPRIS=P1
rs135250873	9	41855790	AA	CC	A	ENSBTAG00000045504	upstream_gene_variant	-	-	-	-	-	IMPACT=MODIFIER;BIOTYPE=protein_coding;DISTANCE=3273;STRAND=-1;APPRIS=P1
rs479194030	9	41988906	TT	GG	G	-	intergenic_variant	-	-	-	-	-	IMPACT=MODIFIER
rs382819696	9	42020005	TT	CC	T	-	intergenic_variant	-	-	-	-	-	IMPACT=MODIFIER
rs454156396	9	42048258	TT	CC	T	ENSBTAG00000010134	upstream_gene_variant	-	-	-	-	-	IMPACT=MODIFIER;SYMBOL=OSTM1;BIOTYPE=protein_coding;DISTANCE=4005;STRAND=1;SYMBOL_SOURCE=VGNC;APPRIS=P5
rs454156396	9	42048258	TT	CC	T	ENSBTAG00000010134	upstream_gene_variant	-	-	-	-	-	IMPACT=MODIFIER;SYMBOL=OSTM1;BIOTYPE=protein_coding;DISTANCE=4013;STRAND=1;SYMBOL_SOURCE=VGNC;APPRIS=A2
rs454156396	9	42048258	TT	CC	T	ENSBTAG00000010134	upstream_gene_variant	-	-	-	-	-	IMPACT=MODIFIER;SYMBOL=OSTM1;BIOTYPE=protein_coding;DISTANCE=4117;STRAND=1;SYMBOL_SOURCE=VGNC;APPRIS=A2
rs454156396	9	42048258	TT	CC	T	ENSBTAG00000010148	upstream_gene_variant	-	-	-	-	-	IMPACT=MODIFIER;BIOTYPE=protein_coding;DISTANCE=960;STRAND=-1;APPRIS=P1
rs454156396	9	42048258	TT	CC	T	ENSBTAG00000010134	upstream_gene_variant	-	-	-	-	-	IMPACT=MODIFIER;SYMBOL=OSTM1;BIOTYPE=protein_coding;DISTANCE=4005;STRAND=1;SYMBOL_SOURCE=VGNC
rs137310337	9	42086934	AA	TT	A	ENSBTAG00000010134	intron_variant	-	-	-	-	-	IMPACT=MODIFIER;SYMBOL=OSTM1;BIOTYPE=protein_coding;INTRON=6/6;STRAND=1;SYMBOL_SOURCE=VGNC;APPRIS=P5
rs137310337	9	42086934	AA	TT	A	ENSBTAG00000010134	intron_variant	-	-	-	-	-	IMPACT=MODIFIER;SYMBOL=OSTM1;BIOTYPE=protein_coding;INTRON=5/5;STRAND=1;SYMBOL_SOURCE=VGNC;APPRIS=A2
rs137310337	9	42086934	AA	TT	A	ENSBTAG00000010134	intron_variant	-	-	-	-	-	IMPACT=MODIFIER;SYMBOL=OSTM1;BIOTYPE=protein_coding;INTRON=5/5;STRAND=1;SYMBOL_SOURCE=VGNC
rs137310337	9	42086934	AA	TT	A	ENSBTAG00000010134	downstream_gene_variant	-	-	-	-	-	IMPACT=MODIFIER;SYMBOL=OSTM1;BIOTYPE=protein_coding;DISTANCE=3205;STRAND=1;SYMBOL_SOURCE=VGNC;APPRIS=A2
rs137369005	9	42130527	AA	GG	A	-	intergenic_variant	-	-	-	-	-	IMPACT=MODIFIER
rs210925718	9	42130593	GG	AA	G	-	intergenic_variant	-	-	-	-	-	IMPACT=MODIFIER
rs382827796	9	42147217	CC	TT	C	ENSBTAG00000016562	upstream_gene_variant	-	-	-	-	-	IMPACT=MODIFIER;SYMBOL=SEC63;BIOTYPE=protein_coding;DISTANCE=4579;STRAND=1;SYMBOL_SOURCE=VGNC;APPRIS=P1
rs132694038	9	42236081	AA	GG	G	-	intergenic_variant	-	-	-	-	-	IMPACT=MODIFIER
rs459553923	9	42269392	AA	GG	A	ENSBTAG00000005699	intron_variant	-	-	-	-	-	IMPACT=MODIFIER;SYMBOL=SCML4;BIOTYPE=protein_coding;INTRON=1/6;STRAND=1;SYMBOL_SOURCE=VGNC
rs459553923	9	42269392	AA	GG	A	ENSBTAG00000005699	intron_variant	-	-	-	-	-	IMPACT=MODIFIER;SYMBOL=SCML4;BIOTYPE=protein_coding;INTRON=1/6;STRAND=1;SYMBOL_SOURCE=VGNC
rs459553923	9	42269392	AA	GG	A	ENSBTAG00000005699	intron_variant	-	-	-	-	-	IMPACT=MODIFIER;SYMBOL=SCML4;BIOTYPE=protein_coding;INTRON=2/7;STRAND=1;SYMBOL_SOURCE=VGNC
rs459553923	9	42269392	AA	GG	A	ENSBTAG00000005699	intron_variant	-	-	-	-	-	IMPACT=MODIFIER;SYMBOL=SCML4;BIOTYPE=protein_coding;INTRON=2/8;STRAND=1;SYMBOL_SOURCE=VGNC;APPRIS=P1
rs135367085	9	42529138	AA	GG	A	ENSBTAG00000019175	intron_variant	-	-	-	-	-	IMPACT=MODIFIER;SYMBOL=SOBP;BIOTYPE=protein_coding;INTRON=3/4;STRAND=-1;SYMBOL_SOURCE=VGNC;APPRIS=A2
rs135367085	9	42529138	AA	GG	A	ENSBTAG00000019175	intron_variant	-	-	-	-	-	IMPACT=MODIFIER;SYMBOL=SOBP;BIOTYPE=protein_coding;INTRON=3/5;STRAND=-1;SYMBOL_SOURCE=VGNC;APPRIS=P5
rs109070145	9	42538156	TT	CC	C	ENSBTAG00000019175	intron_variant	-	-	-	-	-	IMPACT=MODIFIER;SYMBOL=SOBP;BIOTYPE=protein_coding;INTRON=3/5;STRAND=-1;SYMBOL_SOURCE=VGNC;APPRIS=P5
rs109070145	9	42538156	TT	CC	C	ENSBTAG00000019175	intron_variant	-	-	-	-	-	IMPACT=MODIFIER;SYMBOL=SOBP;BIOTYPE=protein_coding;INTRON=3/4;STRAND=-1;SYMBOL_SOURCE=VGNC;APPRIS=A2
rs109637998	9	42539807	TT	CC	C	ENSBTAG00000019175	intron_variant	-	-	-	-	-	IMPACT=MODIFIER;SYMBOL=SOBP;BIOTYPE=protein_coding;INTRON=3/5;STRAND=-1;SYMBOL_SOURCE=VGNC;APPRIS=P5
rs109637998	9	42539807	TT	CC	C	ENSBTAG00000019175	intron_variant	-	-	-	-	-	IMPACT=MODIFIER;SYMBOL=SOBP;BIOTYPE=protein_coding;INTRON=3/4;STRAND=-1;SYMBOL_SOURCE=VGNC;APPRIS=A2
rs135899183	9	42543443	CC	TT	T	ENSBTAG00000019175	intron_variant	-	-	-	-	-	IMPACT=MODIFIER;SYMBOL=SOBP;BIOTYPE=protein_coding;INTRON=3/5;STRAND=-1;SYMBOL_SOURCE=VGNC;APPRIS=P5
rs135899183	9	42543443	CC	TT	T	ENSBTAG00000019175	intron_variant	-	-	-	-	-	IMPACT=MODIFIER;SYMBOL=SOBP;BIOTYPE=protein_coding;INTRON=3/4;STRAND=-1;SYMBOL_SOURCE=VGNC;APPRIS=A2
rs136709871	9	42544559	TT	CC	C	ENSBTAG00000019175	intron_variant	-	-	-	-	-	IMPACT=MODIFIER;SYMBOL=SOBP;BIOTYPE=protein_coding;INTRON=3/4;STRAND=-1;SYMBOL_SOURCE=VGNC;APPRIS=A2
rs136709871	9	42544559	TT	CC	C	ENSBTAG00000019175	intron_variant	-	-	-	-	-	IMPACT=MODIFIER;SYMBOL=SOBP;BIOTYPE=protein_coding;INTRON=3/5;STRAND=-1;SYMBOL_SOURCE=VGNC;APPRIS=P5
rs135086956	9	42544625	GG	CC	C	ENSBTAG00000019175	intron_variant	-	-	-	-	-	IMPACT=MODIFIER;SYMBOL=SOBP;BIOTYPE=protein_coding;INTRON=3/4;STRAND=-1;SYMBOL_SOURCE=VGNC;APPRIS=A2
rs135086956	9	42544625	GG	CC	C	ENSBTAG00000019175	intron_variant	-	-	-	-	-	IMPACT=MODIFIER;SYMBOL=SOBP;BIOTYPE=protein_coding;INTRON=3/5;STRAND=-1;SYMBOL_SOURCE=VGNC;APPRIS=P5
rs110859724	9	42545709	AA	GG	G	ENSBTAG00000019175	intron_variant	-	-	-	-	-	IMPACT=MODIFIER;SYMBOL=SOBP;BIOTYPE=protein_coding;INTRON=3/4;STRAND=-1;SYMBOL_SOURCE=VGNC;APPRIS=A2
rs110859724	9	42545709	AA	GG	G	ENSBTAG00000019175	intron_variant	-	-	-	-	-	IMPACT=MODIFIER;SYMBOL=SOBP;BIOTYPE=protein_coding;INTRON=3/5;STRAND=-1;SYMBOL_SOURCE=VGNC;APPRIS=P5
rs110536777	9	42547495	TT	CC	C	ENSBTAG00000019175	intron_variant	-	-	-	-	-	IMPACT=MODIFIER;SYMBOL=SOBP;BIOTYPE=protein_coding;INTRON=3/5;STRAND=-1;SYMBOL_SOURCE=VGNC;APPRIS=P5
rs110536777	9	42547495	TT	CC	C	ENSBTAG00000019175	intron_variant	-	-	-	-	-	IMPACT=MODIFIER;SYMBOL=SOBP;BIOTYPE=protein_coding;INTRON=3/4;STRAND=-1;SYMBOL_SOURCE=VGNC;APPRIS=A2
rs108940488	9	42547825	GG	AA	A	ENSBTAG00000019175	intron_variant	-	-	-	-	-	IMPACT=MODIFIER;SYMBOL=SOBP;BIOTYPE=protein_coding;INTRON=3/5;STRAND=-1;SYMBOL_SOURCE=VGNC;APPRIS=P5
rs108940488	9	42547825	GG	AA	A	ENSBTAG00000019175	intron_variant	-	-	-	-	-	IMPACT=MODIFIER;SYMBOL=SOBP;BIOTYPE=protein_coding;INTRON=3/4;STRAND=-1;SYMBOL_SOURCE=VGNC;APPRIS=A2
rs109344831	9	42548534	CC	TT	T	ENSBTAG00000019175	intron_variant	-	-	-	-	-	IMPACT=MODIFIER;SYMBOL=SOBP;BIOTYPE=protein_coding;INTRON=3/5;STRAND=-1;SYMBOL_SOURCE=VGNC;APPRIS=P5
rs109344831	9	42548534	CC	TT	T	ENSBTAG00000019175	intron_variant	-	-	-	-	-	IMPACT=MODIFIER;SYMBOL=SOBP;BIOTYPE=protein_coding;INTRON=3/4;STRAND=-1;SYMBOL_SOURCE=VGNC;APPRIS=A2
rs109360395	9	42551530	CC	TT	T	ENSBTAG00000019175	intron_variant	-	-	-	-	-	IMPACT=MODIFIER;SYMBOL=SOBP;BIOTYPE=protein_coding;INTRON=3/5;STRAND=-1;SYMBOL_SOURCE=VGNC;APPRIS=P5
rs109360395	9	42551530	CC	TT	T	ENSBTAG00000019175	intron_variant	-	-	-	-	-	IMPACT=MODIFIER;SYMBOL=SOBP;BIOTYPE=protein_coding;INTRON=3/4;STRAND=-1;SYMBOL_SOURCE=VGNC;APPRIS=A2
rs109329562	9	42556945	AA	GG	G	ENSBTAG00000019175	intron_variant	-	-	-	-	-	IMPACT=MODIFIER;SYMBOL=SOBP;BIOTYPE=protein_coding;INTRON=2/5;STRAND=-1;SYMBOL_SOURCE=VGNC;APPRIS=P5
rs109329562	9	42556945	AA	GG	G	ENSBTAG00000019175	intron_variant	-	-	-	-	-	IMPACT=MODIFIER;SYMBOL=SOBP;BIOTYPE=protein_coding;INTRON=2/4;STRAND=-1;SYMBOL_SOURCE=VGNC;APPRIS=A2
rs110072002	9	42560480	TT	CC	C	ENSBTAG00000019175	intron_variant	-	-	-	-	-	IMPACT=MODIFIER;SYMBOL=SOBP;BIOTYPE=protein_coding;INTRON=1/4;STRAND=-1;SYMBOL_SOURCE=VGNC;APPRIS=A2
rs110072002	9	42560480	TT	CC	C	ENSBTAG00000019175	intron_variant	-	-	-	-	-	IMPACT=MODIFIER;SYMBOL=SOBP;BIOTYPE=protein_coding;INTRON=1/5;STRAND=-1;SYMBOL_SOURCE=VGNC;APPRIS=P5
rs208657690	9	42562573	AA	GG	G	ENSBTAG00000019175	intron_variant	-	-	-	-	-	IMPACT=MODIFIER;SYMBOL=SOBP;BIOTYPE=protein_coding;INTRON=1/5;STRAND=-1;SYMBOL_SOURCE=VGNC;APPRIS=P5
rs208657690	9	42562573	AA	GG	G	ENSBTAG00000019175	intron_variant	-	-	-	-	-	IMPACT=MODIFIER;SYMBOL=SOBP;BIOTYPE=protein_coding;INTRON=1/4;STRAND=-1;SYMBOL_SOURCE=VGNC;APPRIS=A2
rs109717611	9	42574745	CC	TT	T	ENSBTAG00000019175	upstream_gene_variant	-	-	-	-	-	IMPACT=MODIFIER;SYMBOL=SOBP;BIOTYPE=protein_coding;DISTANCE=2946;STRAND=-1;SYMBOL_SOURCE=VGNC;APPRIS=P5
rs109717611	9	42574745	CC	TT	T	ENSBTAG00000019175	upstream_gene_variant	-	-	-	-	-	IMPACT=MODIFIER;SYMBOL=SOBP;BIOTYPE=protein_coding;DISTANCE=2946;STRAND=-1;SYMBOL_SOURCE=VGNC;APPRIS=A2
rs109664837	9	42575529	AA	GG	G	ENSBTAG00000019175	upstream_gene_variant	-	-	-	-	-	IMPACT=MODIFIER;SYMBOL=SOBP;BIOTYPE=protein_coding;DISTANCE=3730;STRAND=-1;SYMBOL_SOURCE=VGNC;APPRIS=A2
rs109664837	9	42575529	AA	GG	G	ENSBTAG00000019175	upstream_gene_variant	-	-	-	-	-	IMPACT=MODIFIER;SYMBOL=SOBP;BIOTYPE=protein_coding;DISTANCE=3730;STRAND=-1;SYMBOL_SOURCE=VGNC;APPRIS=P5
rs208086529	9	42584749	CC	GG	G	-	intergenic_variant	-	-	-	-	-	IMPACT=MODIFIER
rs210203738	9	42593203	CC	AA	A	-	intergenic_variant	-	-	-	-	-	IMPACT=MODIFIER
rs109607516	9	42593941	CC	TT	T	-	intergenic_variant	-	-	-	-	-	IMPACT=MODIFIER
rs210637314	9	42594587	GG	AA	A	-	intergenic_variant	-	-	-	-	-	IMPACT=MODIFIER
rs208066745	9	42606852	GG	AA	A	ENSBTAG00000021859	intron_variant	-	-	-	-	-	IMPACT=MODIFIER;SYMBOL=PDSS2;BIOTYPE=protein_coding;INTRON=1/7;STRAND=1;SYMBOL_SOURCE=VGNC;APPRIS=P1
rs471842555	9	42607479	CC	TT	C	ENSBTAG00000021859	intron_variant	-	-	-	-	-	IMPACT=MODIFIER;SYMBOL=PDSS2;BIOTYPE=protein_coding;INTRON=1/7;STRAND=1;SYMBOL_SOURCE=VGNC;APPRIS=P1
rs109635588	9	42611836	GG	AA	A	ENSBTAG00000021859	intron_variant	-	-	-	-	-	IMPACT=MODIFIER;SYMBOL=PDSS2;BIOTYPE=protein_coding;INTRON=1/7;STRAND=1;SYMBOL_SOURCE=VGNC;APPRIS=P1
9:42612469	9	42612469	GG	AA	NA	NA	NA	NA	NA	NA	NA	NA	NA
rs134970990	9	42613003	CC	GG	G	ENSBTAG00000021859	intron_variant	-	-	-	-	-	IMPACT=MODIFIER;SYMBOL=PDSS2;BIOTYPE=protein_coding;INTRON=1/7;STRAND=1;SYMBOL_SOURCE=VGNC;APPRIS=P1
rs134204097	9	42615703	AA	GG	G	ENSBTAG00000021859	intron_variant	-	-	-	-	-	IMPACT=MODIFIER;SYMBOL=PDSS2;BIOTYPE=protein_coding;INTRON=1/7;STRAND=1;SYMBOL_SOURCE=VGNC;APPRIS=P1
rs110033430	9	42627146	TT	AA	A	ENSBTAG00000021859	intron_variant	-	-	-	-	-	IMPACT=MODIFIER;SYMBOL=PDSS2;BIOTYPE=protein_coding;INTRON=1/7;STRAND=1;SYMBOL_SOURCE=VGNC;APPRIS=P1
rs135364306	9	42629771	GG	AA	A	ENSBTAG00000021859	intron_variant	-	-	-	-	-	IMPACT=MODIFIER;SYMBOL=PDSS2;BIOTYPE=protein_coding;INTRON=1/7;STRAND=1;SYMBOL_SOURCE=VGNC;APPRIS=P1
rs109765342	9	42638982	GG	AA	A	ENSBTAG00000021859	intron_variant	-	-	-	-	-	IMPACT=MODIFIER;SYMBOL=PDSS2;BIOTYPE=protein_coding;INTRON=1/7;STRAND=1;SYMBOL_SOURCE=VGNC;APPRIS=P1
rs133043055	9	42644768	CC	TT	T	ENSBTAG00000021859	intron_variant	-	-	-	-	-	IMPACT=MODIFIER;SYMBOL=PDSS2;BIOTYPE=protein_coding;INTRON=1/7;STRAND=1;SYMBOL_SOURCE=VGNC;APPRIS=P1
rs208164124	9	42647108	AA	CC	C	ENSBTAG00000021859	intron_variant	-	-	-	-	-	IMPACT=MODIFIER;SYMBOL=PDSS2;BIOTYPE=protein_coding;INTRON=1/7;STRAND=1;SYMBOL_SOURCE=VGNC;APPRIS=P1
rs208682307	9	42648428	CC	TT	T	ENSBTAG00000021859	intron_variant	-	-	-	-	-	IMPACT=MODIFIER;SYMBOL=PDSS2;BIOTYPE=protein_coding;INTRON=1/7;STRAND=1;SYMBOL_SOURCE=VGNC;APPRIS=P1
rs135792595	9	42651228	TT	CC	C	ENSBTAG00000021859	intron_variant	-	-	-	-	-	IMPACT=MODIFIER;SYMBOL=PDSS2;BIOTYPE=protein_coding;INTRON=1/7;STRAND=1;SYMBOL_SOURCE=VGNC;APPRIS=P1
rs109486668	9	42660556	GG	AA	A	ENSBTAG00000021859	intron_variant	-	-	-	-	-	IMPACT=MODIFIER;SYMBOL=PDSS2;BIOTYPE=protein_coding;INTRON=1/7;STRAND=1;SYMBOL_SOURCE=VGNC;APPRIS=P1
rs110373517	9	42667104	AA	TT	T	ENSBTAG00000021859	intron_variant	-	-	-	-	-	IMPACT=MODIFIER;SYMBOL=PDSS2;BIOTYPE=protein_coding;INTRON=1/7;STRAND=1;SYMBOL_SOURCE=VGNC;APPRIS=P1
rs110826091	9	42684111	GG	TT	T	ENSBTAG00000021859	intron_variant	-	-	-	-	-	IMPACT=MODIFIER;SYMBOL=PDSS2;BIOTYPE=protein_coding;INTRON=1/7;STRAND=1;SYMBOL_SOURCE=VGNC;APPRIS=P1
rs208128941	9	42684621	CC	AA	A	ENSBTAG00000021859	intron_variant	-	-	-	-	-	IMPACT=MODIFIER;SYMBOL=PDSS2;BIOTYPE=protein_coding;INTRON=1/7;STRAND=1;SYMBOL_SOURCE=VGNC;APPRIS=P1
rs136492117	9	42684816	TT	CC	C	ENSBTAG00000021859	intron_variant	-	-	-	-	-	IMPACT=MODIFIER;SYMBOL=PDSS2;BIOTYPE=protein_coding;INTRON=1/7;STRAND=1;SYMBOL_SOURCE=VGNC;APPRIS=P1
rs110802936	9	42686213	CC	TT	T	ENSBTAG00000021859	intron_variant	-	-	-	-	-	IMPACT=MODIFIER;SYMBOL=PDSS2;BIOTYPE=protein_coding;INTRON=1/7;STRAND=1;SYMBOL_SOURCE=VGNC;APPRIS=P1
rs110219542	9	42690299	TT	CC	C	ENSBTAG00000021859	intron_variant	-	-	-	-	-	IMPACT=MODIFIER;SYMBOL=PDSS2;BIOTYPE=protein_coding;INTRON=1/7;STRAND=1;SYMBOL_SOURCE=VGNC;APPRIS=P1
rs109182287	9	42690473	AA	GG	G	ENSBTAG00000021859	intron_variant	-	-	-	-	-	IMPACT=MODIFIER;SYMBOL=PDSS2;BIOTYPE=protein_coding;INTRON=1/7;STRAND=1;SYMBOL_SOURCE=VGNC;APPRIS=P1
rs109727154	9	42704584	AA	TT	T	ENSBTAG00000021859	intron_variant	-	-	-	-	-	IMPACT=MODIFIER;SYMBOL=PDSS2;BIOTYPE=protein_coding;INTRON=1/7;STRAND=1;SYMBOL_SOURCE=VGNC;APPRIS=P1
rs109464281	9	42705729	CC	TT	T	ENSBTAG00000021859	intron_variant	-	-	-	-	-	IMPACT=MODIFIER;SYMBOL=PDSS2;BIOTYPE=protein_coding;INTRON=1/7;STRAND=1;SYMBOL_SOURCE=VGNC;APPRIS=P1
rs135892441	9	42708505	TT	CC	C	ENSBTAG00000021859	intron_variant	-	-	-	-	-	IMPACT=MODIFIER;SYMBOL=PDSS2;BIOTYPE=protein_coding;INTRON=1/7;STRAND=1;SYMBOL_SOURCE=VGNC;APPRIS=P1
rs208481802	9	42709114	AA	GG	G	ENSBTAG00000021859	intron_variant	-	-	-	-	-	IMPACT=MODIFIER;SYMBOL=PDSS2;BIOTYPE=protein_coding;INTRON=1/7;STRAND=1;SYMBOL_SOURCE=VGNC;APPRIS=P1
rs110273467	9	42709602	AA	GG	G	ENSBTAG00000021859	intron_variant	-	-	-	-	-	IMPACT=MODIFIER;SYMBOL=PDSS2;BIOTYPE=protein_coding;INTRON=1/7;STRAND=1;SYMBOL_SOURCE=VGNC;APPRIS=P1
rs110633274	9	42710447	AA	GG	G	ENSBTAG00000021859	intron_variant	-	-	-	-	-	IMPACT=MODIFIER;SYMBOL=PDSS2;BIOTYPE=protein_coding;INTRON=1/7;STRAND=1;SYMBOL_SOURCE=VGNC;APPRIS=P1
rs108938477	9	42711129	CC	GG	G	ENSBTAG00000021859	intron_variant	-	-	-	-	-	IMPACT=MODIFIER;SYMBOL=PDSS2;BIOTYPE=protein_coding;INTRON=1/7;STRAND=1;SYMBOL_SOURCE=VGNC;APPRIS=P1
rs478415397	9	42712171	AA	GG	A	ENSBTAG00000021859	intron_variant	-	-	-	-	-	IMPACT=MODIFIER;SYMBOL=PDSS2;BIOTYPE=protein_coding;INTRON=1/7;STRAND=1;SYMBOL_SOURCE=VGNC;APPRIS=P1
rs110763473	9	42712228	TT	GG	G	ENSBTAG00000021859	intron_variant	-	-	-	-	-	IMPACT=MODIFIER;SYMBOL=PDSS2;BIOTYPE=protein_coding;INTRON=1/7;STRAND=1;SYMBOL_SOURCE=VGNC;APPRIS=P1
rs110216534	9	42718466	CC	GG	G	ENSBTAG00000021859	intron_variant	-	-	-	-	-	IMPACT=MODIFIER;SYMBOL=PDSS2;BIOTYPE=protein_coding;INTRON=2/7;STRAND=1;SYMBOL_SOURCE=VGNC;APPRIS=P1
rs469990135	9	42720693	CC	AA	C	ENSBTAG00000021859	intron_variant	-	-	-	-	-	IMPACT=MODIFIER;SYMBOL=PDSS2;BIOTYPE=protein_coding;INTRON=2/7;STRAND=1;SYMBOL_SOURCE=VGNC;APPRIS=P1
rs109100179	9	42721482	GG	AA	A	ENSBTAG00000021859	intron_variant	-	-	-	-	-	IMPACT=MODIFIER;SYMBOL=PDSS2;BIOTYPE=protein_coding;INTRON=2/7;STRAND=1;SYMBOL_SOURCE=VGNC;APPRIS=P1
rs109325387	9	42723407	AA	GG	G	ENSBTAG00000021859	intron_variant	-	-	-	-	-	IMPACT=MODIFIER;SYMBOL=PDSS2;BIOTYPE=protein_coding;INTRON=2/7;STRAND=1;SYMBOL_SOURCE=VGNC;APPRIS=P1
rs110626251	9	42725739	AA	GG	G	ENSBTAG00000021859	intron_variant	-	-	-	-	-	IMPACT=MODIFIER;SYMBOL=PDSS2;BIOTYPE=protein_coding;INTRON=2/7;STRAND=1;SYMBOL_SOURCE=VGNC;APPRIS=P1
rs133551860	9	42726494	AA	GG	G	ENSBTAG00000021859	intron_variant	-	-	-	-	-	IMPACT=MODIFIER;SYMBOL=PDSS2;BIOTYPE=protein_coding;INTRON=2/7;STRAND=1;SYMBOL_SOURCE=VGNC;APPRIS=P1
rs384937465	9	42727639	CC	TT	T	ENSBTAG00000021859	intron_variant	-	-	-	-	-	IMPACT=MODIFIER;SYMBOL=PDSS2;BIOTYPE=protein_coding;INTRON=2/7;STRAND=1;SYMBOL_SOURCE=VGNC;APPRIS=P1
rs110848248	9	42730475	AA	GG	G	ENSBTAG00000021859	intron_variant	-	-	-	-	-	IMPACT=MODIFIER;SYMBOL=PDSS2;BIOTYPE=protein_coding;INTRON=2/7;STRAND=1;SYMBOL_SOURCE=VGNC;APPRIS=P1
rs109928245	9	42735990	AA	GG	G	ENSBTAG00000021859	intron_variant	-	-	-	-	-	IMPACT=MODIFIER;SYMBOL=PDSS2;BIOTYPE=protein_coding;INTRON=2/7;STRAND=1;SYMBOL_SOURCE=VGNC;APPRIS=P1
rs110910706	9	42738661	TT	CC	C	ENSBTAG00000021859	intron_variant	-	-	-	-	-	IMPACT=MODIFIER;SYMBOL=PDSS2;BIOTYPE=protein_coding;INTRON=2/7;STRAND=1;SYMBOL_SOURCE=VGNC;APPRIS=P1
rs133104058	9	42739074	GG	CC	C	ENSBTAG00000021859	intron_variant	-	-	-	-	-	IMPACT=MODIFIER;SYMBOL=PDSS2;BIOTYPE=protein_coding;INTRON=2/7;STRAND=1;SYMBOL_SOURCE=VGNC;APPRIS=P1
rs110252817	9	42740671	CC	TT	T	ENSBTAG00000021859	intron_variant	-	-	-	-	-	IMPACT=MODIFIER;SYMBOL=PDSS2;BIOTYPE=protein_coding;INTRON=2/7;STRAND=1;SYMBOL_SOURCE=VGNC;APPRIS=P1
rs109138862	9	42742579	TT	AA	A	ENSBTAG00000021859	intron_variant	-	-	-	-	-	IMPACT=MODIFIER;SYMBOL=PDSS2;BIOTYPE=protein_coding;INTRON=2/7;STRAND=1;SYMBOL_SOURCE=VGNC;APPRIS=P1
rs109383752	9	42742816	AA	GG	G	ENSBTAG00000021859	intron_variant	-	-	-	-	-	IMPACT=MODIFIER;SYMBOL=PDSS2;BIOTYPE=protein_coding;INTRON=2/7;STRAND=1;SYMBOL_SOURCE=VGNC;APPRIS=P1
9:42746122	9	42746122	CC	GG	NA	NA	NA	NA	NA	NA	NA	NA	NA
9:42746200	9	42746200	AA	GG	NA	NA	NA	NA	NA	NA	NA	NA	NA
rs110054323	9	42746485	CC	TT	T	ENSBTAG00000021859	intron_variant	-	-	-	-	-	IMPACT=MODIFIER;SYMBOL=PDSS2;BIOTYPE=protein_coding;INTRON=2/7;STRAND=1;SYMBOL_SOURCE=VGNC;APPRIS=P1
rs135759395	9	42748387	AA	GG	G	ENSBTAG00000021859	intron_variant	-	-	-	-	-	IMPACT=MODIFIER;SYMBOL=PDSS2;BIOTYPE=protein_coding;INTRON=2/7;STRAND=1;SYMBOL_SOURCE=VGNC;APPRIS=P1
rs383065443	9	42748731	CC	GG	G	ENSBTAG00000021859	intron_variant	-	-	-	-	-	IMPACT=MODIFIER;SYMBOL=PDSS2;BIOTYPE=protein_coding;INTRON=2/7;STRAND=1;SYMBOL_SOURCE=VGNC;APPRIS=P1
rs110920802	9	42751569	GG	AA	A	ENSBTAG00000021859	intron_variant	-	-	-	-	-	IMPACT=MODIFIER;SYMBOL=PDSS2;BIOTYPE=protein_coding;INTRON=2/7;STRAND=1;SYMBOL_SOURCE=VGNC;APPRIS=P1
rs109706347	9	42762145	TT	CC	C	ENSBTAG00000021859	intron_variant	-	-	-	-	-	IMPACT=MODIFIER;SYMBOL=PDSS2;BIOTYPE=protein_coding;INTRON=3/7;STRAND=1;SYMBOL_SOURCE=VGNC;APPRIS=P1
rs110290051	9	42768413	TT	CC	C	ENSBTAG00000021859	intron_variant	-	-	-	-	-	IMPACT=MODIFIER;SYMBOL=PDSS2;BIOTYPE=protein_coding;INTRON=3/7;STRAND=1;SYMBOL_SOURCE=VGNC;APPRIS=P1
rs109446890	9	42769808	GG	AA	A	ENSBTAG00000021859	intron_variant	-	-	-	-	-	IMPACT=MODIFIER;SYMBOL=PDSS2;BIOTYPE=protein_coding;INTRON=3/7;STRAND=1;SYMBOL_SOURCE=VGNC;APPRIS=P1
rs110727015	9	42770579	AA	GG	G	ENSBTAG00000021859	intron_variant	-	-	-	-	-	IMPACT=MODIFIER;SYMBOL=PDSS2;BIOTYPE=protein_coding;INTRON=3/7;STRAND=1;SYMBOL_SOURCE=VGNC;APPRIS=P1
rs108962365	9	42770597	AA	GG	G	ENSBTAG00000021859	intron_variant	-	-	-	-	-	IMPACT=MODIFIER;SYMBOL=PDSS2;BIOTYPE=protein_coding;INTRON=3/7;STRAND=1;SYMBOL_SOURCE=VGNC;APPRIS=P1
rs109447099	9	42770781	CC	TT	T	ENSBTAG00000021859	intron_variant	-	-	-	-	-	IMPACT=MODIFIER;SYMBOL=PDSS2;BIOTYPE=protein_coding;INTRON=3/7;STRAND=1;SYMBOL_SOURCE=VGNC;APPRIS=P1
rs458829803	9	42867326	TT	AA	T	ENSBTAG00000021859	downstream_gene_variant	-	-	-	-	-	IMPACT=MODIFIER;SYMBOL=PDSS2;BIOTYPE=protein_coding;DISTANCE=2672;STRAND=1;SYMBOL_SOURCE=VGNC;APPRIS=P1
rs720468998	9	42888111	AA	GG	A	-	intergenic_variant	-	-	-	-	-	IMPACT=MODIFIER
rs383625184	9	42945514	GG	AA	G	ENSBTAG00000021398	intron_variant	-	-	-	-	-	IMPACT=MODIFIER;SYMBOL=MTRES1;BIOTYPE=protein_coding;INTRON=1/3;STRAND=-1;SYMBOL_SOURCE=VGNC;APPRIS=P1
rs443951672	9	42961755	AA	TT	A	-	intergenic_variant	-	-	-	-	-	IMPACT=MODIFIER
rs381452646	9	42973240	GG	AA	G	-	intergenic_variant	-	-	-	-	-	IMPACT=MODIFIER
rs458462126	9	42991401	GG	CC	G	ENSBTAG00000052465	upstream_gene_variant	-	-	-	-	-	IMPACT=MODIFIER;BIOTYPE=protein_coding;DISTANCE=1038;STRAND=1;APPRIS=P1
9:43007830	9	43007830	TT	GG	NA	NA	NA	NA	NA	NA	NA	NA	NA
rs385571345	9	43032430	CC	TT	C	ENSBTAG00000049954	intron_variant,non_coding_transcript_variant	-	-	-	-	-	IMPACT=MODIFIER;BIOTYPE=lncRNA;INTRON=1/3;STRAND=1
rs135797484	9	43043540	AA	CC	A	ENSBTAG00000049954	intron_variant,non_coding_transcript_variant	-	-	-	-	-	IMPACT=MODIFIER;BIOTYPE=lncRNA;INTRON=1/3;STRAND=1
rs383747214	9	43067924	AA	CC	C	ENSBTAG00000049954	intron_variant,non_coding_transcript_variant	-	-	-	-	-	IMPACT=MODIFIER;BIOTYPE=lncRNA;INTRON=1/3;STRAND=1
rs378558183	9	43067933	AA	GG	G	ENSBTAG00000049954	intron_variant,non_coding_transcript_variant	-	-	-	-	-	IMPACT=MODIFIER;BIOTYPE=lncRNA;INTRON=1/3;STRAND=1
rs209177687	9	43067964	AA	TT	T	ENSBTAG00000049954	intron_variant,non_coding_transcript_variant	-	-	-	-	-	IMPACT=MODIFIER;BIOTYPE=lncRNA;INTRON=1/3;STRAND=1
rs714130435	9	43077216	CC	TT	T	ENSBTAG00000049954	intron_variant,non_coding_transcript_variant	-	-	-	-	-	IMPACT=MODIFIER;BIOTYPE=lncRNA;INTRON=1/3;STRAND=1
rs798394992	9	43077225	AA	CC	C	ENSBTAG00000049954	intron_variant,non_coding_transcript_variant	-	-	-	-	-	IMPACT=MODIFIER;BIOTYPE=lncRNA;INTRON=1/3;STRAND=1
rs207909279	9	43086157	GG	AA	A	ENSBTAG00000049954	intron_variant,non_coding_transcript_variant	-	-	-	-	-	IMPACT=MODIFIER;BIOTYPE=lncRNA;INTRON=2/3;STRAND=1
rs208709526	9	43086548	TT	CC	C	ENSBTAG00000049954	intron_variant,non_coding_transcript_variant	-	-	-	-	-	IMPACT=MODIFIER;BIOTYPE=lncRNA;INTRON=2/3;STRAND=1
rs211593171	9	43095890	CC	GG	G	ENSBTAG00000049954	intron_variant,non_coding_transcript_variant	-	-	-	-	-	IMPACT=MODIFIER;BIOTYPE=lncRNA;INTRON=2/3;STRAND=1
rs519771158	9	43102574	GG	AA	A	ENSBTAG00000049954	intron_variant,non_coding_transcript_variant	-	-	-	-	-	IMPACT=MODIFIER;BIOTYPE=lncRNA;INTRON=2/3;STRAND=1
rs384555698	9	43141353	AA	GG	G	ENSBTAG00000049954	intron_variant,non_coding_transcript_variant	-	-	-	-	-	IMPACT=MODIFIER;BIOTYPE=lncRNA;INTRON=2/3;STRAND=1
rs208580733	9	43166318	TT	GG	T	ENSBTAG00000049954	intron_variant,non_coding_transcript_variant	-	-	-	-	-	IMPACT=MODIFIER;BIOTYPE=lncRNA;INTRON=2/3;STRAND=1
rs471192885	9	43166625	AA	GG	A	ENSBTAG00000049954	intron_variant,non_coding_transcript_variant	-	-	-	-	-	IMPACT=MODIFIER;BIOTYPE=lncRNA;INTRON=2/3;STRAND=1
rs440650834	9	43172760	TT	CC	T	ENSBTAG00000049954	intron_variant,non_coding_transcript_variant	-	-	-	-	-	IMPACT=MODIFIER;BIOTYPE=lncRNA;INTRON=2/3;STRAND=1
rs135838241	9	43173122	AA	GG	G	ENSBTAG00000049954	intron_variant,non_coding_transcript_variant	-	-	-	-	-	IMPACT=MODIFIER;BIOTYPE=lncRNA;INTRON=2/3;STRAND=1
rs381980674	9	43179338	CC	TT	T	ENSBTAG00000049954	intron_variant,non_coding_transcript_variant	-	-	-	-	-	IMPACT=MODIFIER;BIOTYPE=lncRNA;INTRON=2/3;STRAND=1
rs211200772	9	43184174	CC	TT	T	ENSBTAG00000049954	intron_variant,non_coding_transcript_variant	-	-	-	-	-	IMPACT=MODIFIER;BIOTYPE=lncRNA;INTRON=2/3;STRAND=1
rs209925973	9	43194850	GG	AA	A	ENSBTAG00000049954	intron_variant,non_coding_transcript_variant	-	-	-	-	-	IMPACT=MODIFIER;BIOTYPE=lncRNA;INTRON=3/3;STRAND=1
rs207894198	9	43194856	CC	TT	T	ENSBTAG00000049954	intron_variant,non_coding_transcript_variant	-	-	-	-	-	IMPACT=MODIFIER;BIOTYPE=lncRNA;INTRON=3/3;STRAND=1
rs209887724	9	43197084	GG	CC	C	ENSBTAG00000049954	intron_variant,non_coding_transcript_variant	-	-	-	-	-	IMPACT=MODIFIER;BIOTYPE=lncRNA;INTRON=3/3;STRAND=1
rs383832243	9	43219161	GG	AA	A	ENSBTAG00000049954	intron_variant,non_coding_transcript_variant	-	-	-	-	-	IMPACT=MODIFIER;BIOTYPE=lncRNA;INTRON=3/3;STRAND=1
rs381371709	9	43232208	CC	TT	T	-	intergenic_variant	-	-	-	-	-	IMPACT=MODIFIER
rs383344572	9	43232209	AA	GG	G	-	intergenic_variant	-	-	-	-	-	IMPACT=MODIFIER
rs210280602	9	43282080	AA	GG	G	-	intergenic_variant	-	-	-	-	-	IMPACT=MODIFIER
rs385667212	9	43284002	CC	AA	A	-	intergenic_variant	-	-	-	-	-	IMPACT=MODIFIER
rs211410299	9	43286252	TT	AA	A	ENSBTAG00000017557	downstream_gene_variant	-	-	-	-	-	IMPACT=MODIFIER;SYMBOL=QRSL1;BIOTYPE=protein_coding;DISTANCE=4298;STRAND=-1;SYMBOL_SOURCE=EntrezGene;APPRIS=P1
rs379900173	9	43308795	CC	TT	T	ENSBTAG00000017557	intron_variant	-	-	-	-	-	IMPACT=MODIFIER;SYMBOL=QRSL1;BIOTYPE=protein_coding;INTRON=4/10;STRAND=-1;SYMBOL_SOURCE=EntrezGene
rs379900173	9	43308795	CC	TT	T	ENSBTAG00000017557	intron_variant	-	-	-	-	-	IMPACT=MODIFIER;SYMBOL=QRSL1;BIOTYPE=protein_coding;INTRON=4/10;STRAND=-1;SYMBOL_SOURCE=EntrezGene;APPRIS=P1
rs380905832	9	43318819	TT	CC	C	ENSBTAG00000017557	intron_variant	-	-	-	-	-	IMPACT=MODIFIER;SYMBOL=QRSL1;BIOTYPE=protein_coding;INTRON=1/10;STRAND=-1;SYMBOL_SOURCE=EntrezGene;APPRIS=P1
rs380905832	9	43318819	TT	CC	C	ENSBTAG00000017557	intron_variant	-	-	-	-	-	IMPACT=MODIFIER;SYMBOL=QRSL1;BIOTYPE=protein_coding;INTRON=1/10;STRAND=-1;SYMBOL_SOURCE=EntrezGene
rs379132620	9	43372425	TT	CC	T	ENSBTAG00000017554	intron_variant	-	-	-	-	-	IMPACT=MODIFIER;SYMBOL=RTN4IP1;BIOTYPE=protein_coding;INTRON=8/9;STRAND=1;SYMBOL_SOURCE=VGNC;APPRIS=P1
rs379132620	9	43372425	TT	CC	T	ENSBTAG00000017554	intron_variant	-	-	-	-	-	IMPACT=MODIFIER;SYMBOL=RTN4IP1;BIOTYPE=protein_coding;INTRON=7/8;STRAND=1;SYMBOL_SOURCE=VGNC;APPRIS=P1
rs379132620	9	43372425	TT	CC	T	ENSBTAG00000017554	intron_variant	-	-	-	-	-	IMPACT=MODIFIER;SYMBOL=RTN4IP1;BIOTYPE=protein_coding;INTRON=7/8;STRAND=1;SYMBOL_SOURCE=VGNC
rs110998382	9	43373953	GG	AA	G	ENSBTAG00000017554	intron_variant	-	-	-	-	-	IMPACT=MODIFIER;SYMBOL=RTN4IP1;BIOTYPE=protein_coding;INTRON=9/9;STRAND=1;SYMBOL_SOURCE=VGNC;APPRIS=P1
rs110998382	9	43373953	GG	AA	G	ENSBTAG00000017554	intron_variant	-	-	-	-	-	IMPACT=MODIFIER;SYMBOL=RTN4IP1;BIOTYPE=protein_coding;INTRON=8/8;STRAND=1;SYMBOL_SOURCE=VGNC
rs110998382	9	43373953	GG	AA	G	ENSBTAG00000017554	intron_variant	-	-	-	-	-	IMPACT=MODIFIER;SYMBOL=RTN4IP1;BIOTYPE=protein_coding;INTRON=8/8;STRAND=1;SYMBOL_SOURCE=VGNC;APPRIS=P1
rs110427649	9	43378262	CC	TT	C	ENSBTAG00000017527	downstream_gene_variant	-	-	-	-	-	IMPACT=MODIFIER;SYMBOL=CRYBG1;BIOTYPE=protein_coding;DISTANCE=4517;STRAND=-1;SYMBOL_SOURCE=VGNC;APPRIS=A2
rs110427649	9	43378262	CC	TT	C	ENSBTAG00000017527	downstream_gene_variant	-	-	-	-	-	IMPACT=MODIFIER;SYMBOL=CRYBG1;BIOTYPE=protein_coding;DISTANCE=4517;STRAND=-1;SYMBOL_SOURCE=VGNC;APPRIS=A2
rs110427649	9	43378262	CC	TT	C	ENSBTAG00000017554	intron_variant	-	-	-	-	-	IMPACT=MODIFIER;SYMBOL=RTN4IP1;BIOTYPE=protein_coding;INTRON=8/8;STRAND=1;SYMBOL_SOURCE=VGNC
rs110427649	9	43378262	CC	TT	C	ENSBTAG00000017527	downstream_gene_variant	-	-	-	-	-	IMPACT=MODIFIER;SYMBOL=CRYBG1;BIOTYPE=protein_coding;DISTANCE=4517;STRAND=-1;SYMBOL_SOURCE=VGNC;APPRIS=P5
rs110427649	9	43378262	CC	TT	C	ENSBTAG00000017554	intron_variant	-	-	-	-	-	IMPACT=MODIFIER;SYMBOL=RTN4IP1;BIOTYPE=protein_coding;INTRON=8/8;STRAND=1;SYMBOL_SOURCE=VGNC;APPRIS=P1
rs110427649	9	43378262	CC	TT	C	ENSBTAG00000017554	intron_variant	-	-	-	-	-	IMPACT=MODIFIER;SYMBOL=RTN4IP1;BIOTYPE=protein_coding;INTRON=9/9;STRAND=1;SYMBOL_SOURCE=VGNC;APPRIS=P1
rs381448042	9	43381117	TT	CC	T	ENSBTAG00000017554	3_prime_UTR_variant	2072	-	-	-	-	IMPACT=MODIFIER;SYMBOL=RTN4IP1;BIOTYPE=protein_coding;EXON=9/9;STRAND=1;SYMBOL_SOURCE=VGNC;APPRIS=P1
rs381448042	9	43381117	TT	CC	T	ENSBTAG00000017527	downstream_gene_variant	-	-	-	-	-	IMPACT=MODIFIER;SYMBOL=CRYBG1;BIOTYPE=protein_coding;DISTANCE=1662;STRAND=-1;SYMBOL_SOURCE=VGNC;APPRIS=P5
rs381448042	9	43381117	TT	CC	T	ENSBTAG00000017554	intron_variant	-	-	-	-	-	IMPACT=MODIFIER;SYMBOL=RTN4IP1;BIOTYPE=protein_coding;INTRON=8/8;STRAND=1;SYMBOL_SOURCE=VGNC
rs381448042	9	43381117	TT	CC	T	ENSBTAG00000017527	downstream_gene_variant	-	-	-	-	-	IMPACT=MODIFIER;SYMBOL=CRYBG1;BIOTYPE=protein_coding;DISTANCE=1662;STRAND=-1;SYMBOL_SOURCE=VGNC;APPRIS=A2
rs381448042	9	43381117	TT	CC	T	ENSBTAG00000017527	downstream_gene_variant	-	-	-	-	-	IMPACT=MODIFIER;SYMBOL=CRYBG1;BIOTYPE=protein_coding;DISTANCE=1662;STRAND=-1;SYMBOL_SOURCE=VGNC;APPRIS=A2
rs381448042	9	43381117	TT	CC	T	ENSBTAG00000017554	3_prime_UTR_variant	1595	-	-	-	-	IMPACT=MODIFIER;SYMBOL=RTN4IP1;BIOTYPE=protein_coding;EXON=10/10;STRAND=1;SYMBOL_SOURCE=VGNC;APPRIS=P1
rs384166823	9	43385549	AA	GG	A	ENSBTAG00000017554	downstream_gene_variant	-	-	-	-	-	IMPACT=MODIFIER;SYMBOL=RTN4IP1;BIOTYPE=protein_coding;DISTANCE=2193;STRAND=1;SYMBOL_SOURCE=VGNC;APPRIS=P1
rs384166823	9	43385549	AA	GG	A	ENSBTAG00000017527	intron_variant	-	-	-	-	-	IMPACT=MODIFIER;SYMBOL=CRYBG1;BIOTYPE=protein_coding;INTRON=20/20;STRAND=-1;SYMBOL_SOURCE=VGNC;APPRIS=A2
rs384166823	9	43385549	AA	GG	A	ENSBTAG00000017554	downstream_gene_variant	-	-	-	-	-	IMPACT=MODIFIER;SYMBOL=RTN4IP1;BIOTYPE=protein_coding;DISTANCE=2193;STRAND=1;SYMBOL_SOURCE=VGNC;APPRIS=P1
rs384166823	9	43385549	AA	GG	A	ENSBTAG00000017527	intron_variant	-	-	-	-	-	IMPACT=MODIFIER;SYMBOL=CRYBG1;BIOTYPE=protein_coding;INTRON=20/20;STRAND=-1;SYMBOL_SOURCE=VGNC;APPRIS=A2
rs384166823	9	43385549	AA	GG	A	ENSBTAG00000017527	intron_variant	-	-	-	-	-	IMPACT=MODIFIER;SYMBOL=CRYBG1;BIOTYPE=protein_coding;INTRON=21/21;STRAND=-1;SYMBOL_SOURCE=VGNC;APPRIS=P5
rs384166823	9	43385549	AA	GG	A	ENSBTAG00000017554	intron_variant	-	-	-	-	-	IMPACT=MODIFIER;SYMBOL=RTN4IP1;BIOTYPE=protein_coding;INTRON=8/8;STRAND=1;SYMBOL_SOURCE=VGNC
rs385281983	9	43389819	TT	GG	T	ENSBTAG00000017554	intron_variant	-	-	-	-	-	IMPACT=MODIFIER;SYMBOL=RTN4IP1;BIOTYPE=protein_coding;INTRON=8/8;STRAND=1;SYMBOL_SOURCE=VGNC
rs385281983	9	43389819	TT	GG	T	ENSBTAG00000017527	intron_variant	-	-	-	-	-	IMPACT=MODIFIER;SYMBOL=CRYBG1;BIOTYPE=protein_coding;INTRON=20/21;STRAND=-1;SYMBOL_SOURCE=VGNC;APPRIS=P5
rs385281983	9	43389819	TT	GG	T	ENSBTAG00000017527	intron_variant	-	-	-	-	-	IMPACT=MODIFIER;SYMBOL=CRYBG1;BIOTYPE=protein_coding;INTRON=19/20;STRAND=-1;SYMBOL_SOURCE=VGNC;APPRIS=A2
rs385281983	9	43389819	TT	GG	T	ENSBTAG00000017527	intron_variant	-	-	-	-	-	IMPACT=MODIFIER;SYMBOL=CRYBG1;BIOTYPE=protein_coding;INTRON=19/20;STRAND=-1;SYMBOL_SOURCE=VGNC;APPRIS=A2
rs383202320	9	43397609	TT	CC	T	ENSBTAG00000017527	intron_variant	-	-	-	-	-	IMPACT=MODIFIER;SYMBOL=CRYBG1;BIOTYPE=protein_coding;INTRON=14/20;STRAND=-1;SYMBOL_SOURCE=VGNC;APPRIS=A2
rs383202320	9	43397609	TT	CC	T	ENSBTAG00000017527	intron_variant	-	-	-	-	-	IMPACT=MODIFIER;SYMBOL=CRYBG1;BIOTYPE=protein_coding;INTRON=15/21;STRAND=-1;SYMBOL_SOURCE=VGNC;APPRIS=P5
rs383202320	9	43397609	TT	CC	T	ENSBTAG00000017554	intron_variant	-	-	-	-	-	IMPACT=MODIFIER;SYMBOL=RTN4IP1;BIOTYPE=protein_coding;INTRON=8/8;STRAND=1;SYMBOL_SOURCE=VGNC
rs383202320	9	43397609	TT	CC	T	ENSBTAG00000017527	intron_variant	-	-	-	-	-	IMPACT=MODIFIER;SYMBOL=CRYBG1;BIOTYPE=protein_coding;INTRON=14/20;STRAND=-1;SYMBOL_SOURCE=VGNC;APPRIS=A2
rs211359325	9	43477159	TT	CC	C	ENSBTAG00000052057	downstream_gene_variant	-	-	-	-	-	IMPACT=MODIFIER;BIOTYPE=protein_coding;DISTANCE=1824;STRAND=1;APPRIS=P1
rs211359325	9	43477159	TT	CC	C	ENSBTAG00000017527	intron_variant	-	-	-	-	-	IMPACT=MODIFIER;SYMBOL=CRYBG1;BIOTYPE=protein_coding;INTRON=1/20;STRAND=-1;SYMBOL_SOURCE=VGNC;APPRIS=A2
rs211359325	9	43477159	TT	CC	C	ENSBTAG00000017527	intron_variant	-	-	-	-	-	IMPACT=MODIFIER;SYMBOL=CRYBG1;BIOTYPE=protein_coding;INTRON=2/21;STRAND=-1;SYMBOL_SOURCE=VGNC;APPRIS=P5
rs109130024	9	43512839	AA	CC	C	ENSBTAG00000017527	intron_variant	-	-	-	-	-	IMPACT=MODIFIER;SYMBOL=CRYBG1;BIOTYPE=protein_coding;INTRON=2/21;STRAND=-1;SYMBOL_SOURCE=VGNC;APPRIS=P5
rs135830015	9	43540084	GG	AA	A	ENSBTAG00000017527	intron_variant	-	-	-	-	-	IMPACT=MODIFIER;SYMBOL=CRYBG1;BIOTYPE=protein_coding;INTRON=1/21;STRAND=-1;SYMBOL_SOURCE=VGNC;APPRIS=P5
rs135996899	9	43540108	TT	CC	C	ENSBTAG00000017527	intron_variant	-	-	-	-	-	IMPACT=MODIFIER;SYMBOL=CRYBG1;BIOTYPE=protein_coding;INTRON=1/21;STRAND=-1;SYMBOL_SOURCE=VGNC;APPRIS=P5
rs136855729	9	43540141	TT	CC	C	ENSBTAG00000017527	intron_variant	-	-	-	-	-	IMPACT=MODIFIER;SYMBOL=CRYBG1;BIOTYPE=protein_coding;INTRON=1/21;STRAND=-1;SYMBOL_SOURCE=VGNC;APPRIS=P5
rs133601283	9	43545782	GG	AA	A	ENSBTAG00000017527	intron_variant	-	-	-	-	-	IMPACT=MODIFIER;SYMBOL=CRYBG1;BIOTYPE=protein_coding;INTRON=1/21;STRAND=-1;SYMBOL_SOURCE=VGNC;APPRIS=P5
rs110731586	9	43561536	GG	AA	A	ENSBTAG00000017527	intron_variant	-	-	-	-	-	IMPACT=MODIFIER;SYMBOL=CRYBG1;BIOTYPE=protein_coding;INTRON=1/21;STRAND=-1;SYMBOL_SOURCE=VGNC;APPRIS=P5
rs109076205	9	43584963	CC	TT	T	ENSBTAG00000017527	intron_variant	-	-	-	-	-	IMPACT=MODIFIER;SYMBOL=CRYBG1;BIOTYPE=protein_coding;INTRON=1/21;STRAND=-1;SYMBOL_SOURCE=VGNC;APPRIS=P5
rs207857198	9	43592501	TT	CC	C	ENSBTAG00000017527	intron_variant	-	-	-	-	-	IMPACT=MODIFIER;SYMBOL=CRYBG1;BIOTYPE=protein_coding;INTRON=1/21;STRAND=-1;SYMBOL_SOURCE=VGNC;APPRIS=P5
rs208945040	9	43592509	TT	CC	C	ENSBTAG00000017527	intron_variant	-	-	-	-	-	IMPACT=MODIFIER;SYMBOL=CRYBG1;BIOTYPE=protein_coding;INTRON=1/21;STRAND=-1;SYMBOL_SOURCE=VGNC;APPRIS=P5
rs209737379	9	43667560	TT	CC	T	ENSBTAG00000005400	intron_variant	-	-	-	-	-	IMPACT=MODIFIER;SYMBOL=ATG5;BIOTYPE=protein_coding;INTRON=2/7;STRAND=1;SYMBOL_SOURCE=VGNC;APPRIS=P1
rs382506954	9	43681601	TT	CC	T	ENSBTAG00000005400	intron_variant	-	-	-	-	-	IMPACT=MODIFIER;SYMBOL=ATG5;BIOTYPE=protein_coding;INTRON=3/7;STRAND=1;SYMBOL_SOURCE=VGNC;APPRIS=P1
rs211019282	9	43698291	TT	AA	T	ENSBTAG00000005400	intron_variant	-	-	-	-	-	IMPACT=MODIFIER;SYMBOL=ATG5;BIOTYPE=protein_coding;INTRON=5/7;STRAND=1;SYMBOL_SOURCE=VGNC;APPRIS=P1
rs209415902	9	43700776	TT	CC	T	ENSBTAG00000005400	intron_variant	-	-	-	-	-	IMPACT=MODIFIER;SYMBOL=ATG5;BIOTYPE=protein_coding;INTRON=5/7;STRAND=1;SYMBOL_SOURCE=VGNC;APPRIS=P1
9:43705684	9	43705684	GG	CC	NA	NA	NA	NA	NA	NA	NA	NA	NA
rs210333850	9	43721030	AA	GG	A	ENSBTAG00000005400	intron_variant	-	-	-	-	-	IMPACT=MODIFIER;SYMBOL=ATG5;BIOTYPE=protein_coding;INTRON=5/7;STRAND=1;SYMBOL_SOURCE=VGNC;APPRIS=P1
rs524275288	9	43724535	GG	CC	G	ENSBTAG00000005400	intron_variant	-	-	-	-	-	IMPACT=MODIFIER;SYMBOL=ATG5;BIOTYPE=protein_coding;INTRON=6/7;STRAND=1;SYMBOL_SOURCE=VGNC;APPRIS=P1
rs209400596	9	43727773	TT	CC	T	ENSBTAG00000005400	intron_variant	-	-	-	-	-	IMPACT=MODIFIER;SYMBOL=ATG5;BIOTYPE=protein_coding;INTRON=6/7;STRAND=1;SYMBOL_SOURCE=VGNC;APPRIS=P1
rs475743603	9	43739829	GG	AA	G	ENSBTAG00000005400	intron_variant	-	-	-	-	-	IMPACT=MODIFIER;SYMBOL=ATG5;BIOTYPE=protein_coding;INTRON=6/7;STRAND=1;SYMBOL_SOURCE=VGNC;APPRIS=P1
rs134174445	9	43745308	AA	GG	A	ENSBTAG00000005400	intron_variant	-	-	-	-	-	IMPACT=MODIFIER;SYMBOL=ATG5;BIOTYPE=protein_coding;INTRON=6/7;STRAND=1;SYMBOL_SOURCE=VGNC;APPRIS=P1
rs135387517	9	43749553	AA	GG	A	ENSBTAG00000005400	intron_variant	-	-	-	-	-	IMPACT=MODIFIER;SYMBOL=ATG5;BIOTYPE=protein_coding;INTRON=6/7;STRAND=1;SYMBOL_SOURCE=VGNC;APPRIS=P1
rs133238724	9	43749664	TT	CC	T	ENSBTAG00000005400	intron_variant	-	-	-	-	-	IMPACT=MODIFIER;SYMBOL=ATG5;BIOTYPE=protein_coding;INTRON=6/7;STRAND=1;SYMBOL_SOURCE=VGNC;APPRIS=P1
rs209033297	9	43755931	CC	TT	C	ENSBTAG00000005400	intron_variant	-	-	-	-	-	IMPACT=MODIFIER;SYMBOL=ATG5;BIOTYPE=protein_coding;INTRON=7/7;STRAND=1;SYMBOL_SOURCE=VGNC;APPRIS=P1
rs135153381	9	43755946	AA	CC	A	ENSBTAG00000005400	intron_variant	-	-	-	-	-	IMPACT=MODIFIER;SYMBOL=ATG5;BIOTYPE=protein_coding;INTRON=7/7;STRAND=1;SYMBOL_SOURCE=VGNC;APPRIS=P1
rs133982379	9	43756103	TT	CC	T	ENSBTAG00000005400	intron_variant	-	-	-	-	-	IMPACT=MODIFIER;SYMBOL=ATG5;BIOTYPE=protein_coding;INTRON=7/7;STRAND=1;SYMBOL_SOURCE=VGNC;APPRIS=P1
rs137394993	9	43756414	AA	GG	A	ENSBTAG00000005400	intron_variant	-	-	-	-	-	IMPACT=MODIFIER;SYMBOL=ATG5;BIOTYPE=protein_coding;INTRON=7/7;STRAND=1;SYMBOL_SOURCE=VGNC;APPRIS=P1
rs132828549	9	43756452	TT	CC	T	ENSBTAG00000005400	intron_variant	-	-	-	-	-	IMPACT=MODIFIER;SYMBOL=ATG5;BIOTYPE=protein_coding;INTRON=7/7;STRAND=1;SYMBOL_SOURCE=VGNC;APPRIS=P1
rs137085159	9	43757520	AA	GG	A	ENSBTAG00000005400	intron_variant	-	-	-	-	-	IMPACT=MODIFIER;SYMBOL=ATG5;BIOTYPE=protein_coding;INTRON=7/7;STRAND=1;SYMBOL_SOURCE=VGNC;APPRIS=P1
rs136667738	9	43758398	CC	TT	C	ENSBTAG00000005400	intron_variant	-	-	-	-	-	IMPACT=MODIFIER;SYMBOL=ATG5;BIOTYPE=protein_coding;INTRON=7/7;STRAND=1;SYMBOL_SOURCE=VGNC;APPRIS=P1
rs133591154	9	43758485	CC	TT	C	ENSBTAG00000005400	intron_variant	-	-	-	-	-	IMPACT=MODIFIER;SYMBOL=ATG5;BIOTYPE=protein_coding;INTRON=7/7;STRAND=1;SYMBOL_SOURCE=VGNC;APPRIS=P1
rs136160200	9	43758517	GG	CC	G	ENSBTAG00000005400	intron_variant	-	-	-	-	-	IMPACT=MODIFIER;SYMBOL=ATG5;BIOTYPE=protein_coding;INTRON=7/7;STRAND=1;SYMBOL_SOURCE=VGNC;APPRIS=P1
rs133148826	9	43761485	GG	AA	G	ENSBTAG00000005400	intron_variant	-	-	-	-	-	IMPACT=MODIFIER;SYMBOL=ATG5;BIOTYPE=protein_coding;INTRON=7/7;STRAND=1;SYMBOL_SOURCE=VGNC;APPRIS=P1
rs137236060	9	43761800	AA	GG	A	ENSBTAG00000005400	intron_variant	-	-	-	-	-	IMPACT=MODIFIER;SYMBOL=ATG5;BIOTYPE=protein_coding;INTRON=7/7;STRAND=1;SYMBOL_SOURCE=VGNC;APPRIS=P1
rs133660491	9	43765524	GG	AA	G	ENSBTAG00000005400	intron_variant	-	-	-	-	-	IMPACT=MODIFIER;SYMBOL=ATG5;BIOTYPE=protein_coding;INTRON=7/7;STRAND=1;SYMBOL_SOURCE=VGNC;APPRIS=P1
rs109319550	9	43874370	GG	AA	A	-	intergenic_variant	-	-	-	-	-	IMPACT=MODIFIER
9:43959469	9	43959469	GG	TT	NA	NA	NA	NA	NA	NA	NA	NA	NA
rs381851566	9	43962732	TT	CC	T	-	intergenic_variant	-	-	-	-	-	IMPACT=MODIFIER
rs380586889	9	43963889	TT	CC	T	-	intergenic_variant	-	-	-	-	-	IMPACT=MODIFIER
rs383556906	9	43963988	CC	TT	C	-	intergenic_variant	-	-	-	-	-	IMPACT=MODIFIER
rs381384686	9	43965349	AA	GG	A	-	intergenic_variant	-	-	-	-	-	IMPACT=MODIFIER
rs383354664	9	43965359	AA	TT	A	-	intergenic_variant	-	-	-	-	-	IMPACT=MODIFIER
rs386125076	9	43970469	TT	CC	T	-	intergenic_variant	-	-	-	-	-	IMPACT=MODIFIER
rs380165748	9	43981710	GG	CC	G	-	intergenic_variant	-	-	-	-	-	IMPACT=MODIFIER
rs377943650	9	43985470	CC	TT	T	-	intergenic_variant	-	-	-	-	-	IMPACT=MODIFIER
rs378115284	9	43985911	TT	CC	T	-	intergenic_variant	-	-	-	-	-	IMPACT=MODIFIER
rs210497480	9	43986905	TT	CC	C	-	intergenic_variant	-	-	-	-	-	IMPACT=MODIFIER
rs132699206	9	44001673	GG	AA	G	-	intergenic_variant	-	-	-	-	-	IMPACT=MODIFIER
rs385037030	9	44021675	AA	GG	A	-	intergenic_variant	-	-	-	-	-	IMPACT=MODIFIER
rs384848245	9	44026706	TT	CC	T	-	intergenic_variant	-	-	-	-	-	IMPACT=MODIFIER
rs381368364	9	44032698	GG	TT	G	-	intergenic_variant	-	-	-	-	-	IMPACT=MODIFIER
rs381362036	9	44048513	AA	GG	A	-	intergenic_variant	-	-	-	-	-	IMPACT=MODIFIER
rs380366482	9	44051718	TT	CC	T	-	intergenic_variant	-	-	-	-	-	IMPACT=MODIFIER
rs378671286	9	44053786	CC	TT	C	-	intergenic_variant	-	-	-	-	-	IMPACT=MODIFIER
rs133303165	9	44057546	AA	TT	A	-	intergenic_variant	-	-	-	-	-	IMPACT=MODIFIER
rs208332093	9	44062015	AA	GG	G	-	intergenic_variant	-	-	-	-	-	IMPACT=MODIFIER
rs209589611	9	44064954	CC	GG	G	-	intergenic_variant	-	-	-	-	-	IMPACT=MODIFIER
rs211612986	9	44064957	CC	TT	T	-	intergenic_variant	-	-	-	-	-	IMPACT=MODIFIER
rs211456268	9	44066881	GG	TT	T	-	intergenic_variant	-	-	-	-	-	IMPACT=MODIFIER
rs110821738	9	44067643	TT	CC	C	-	intergenic_variant	-	-	-	-	-	IMPACT=MODIFIER
rs109733469	9	44067977	AA	CC	C	-	intergenic_variant	-	-	-	-	-	IMPACT=MODIFIER
rs111007834	9	44068489	AA	TT	T	-	intergenic_variant	-	-	-	-	-	IMPACT=MODIFIER
rs109934910	9	44069240	TT	CC	C	-	intergenic_variant	-	-	-	-	-	IMPACT=MODIFIER
rs109234279	9	44069329	TT	GG	G	-	intergenic_variant	-	-	-	-	-	IMPACT=MODIFIER
rs109897182	9	44069341	TT	AA	A	-	intergenic_variant	-	-	-	-	-	IMPACT=MODIFIER
rs109123166	9	44069445	CC	TT	T	-	intergenic_variant	-	-	-	-	-	IMPACT=MODIFIER
rs209953037	9	44070436	GG	AA	A	-	intergenic_variant	-	-	-	-	-	IMPACT=MODIFIER
rs110224039	9	44070536	TT	GG	G	-	intergenic_variant	-	-	-	-	-	IMPACT=MODIFIER
rs109329256	9	44070673	GG	CC	C	-	intergenic_variant	-	-	-	-	-	IMPACT=MODIFIER
rs109712459	9	44071051	AA	GG	G	-	intergenic_variant	-	-	-	-	-	IMPACT=MODIFIER
rs209762585	9	44071075	CC	TT	T	-	intergenic_variant	-	-	-	-	-	IMPACT=MODIFIER
rs211540885	9	44071155	TT	CC	C	-	intergenic_variant	-	-	-	-	-	IMPACT=MODIFIER
rs110298441	9	44071273	TT	AA	A	-	intergenic_variant	-	-	-	-	-	IMPACT=MODIFIER
rs211082191	9	44071371	AA	GG	G	-	intergenic_variant	-	-	-	-	-	IMPACT=MODIFIER
rs110775181	9	44071560	AA	GG	G	-	intergenic_variant	-	-	-	-	-	IMPACT=MODIFIER
rs208936916	9	44071722	AA	GG	G	-	intergenic_variant	-	-	-	-	-	IMPACT=MODIFIER
rs110608476	9	44072265	CC	TT	T	-	intergenic_variant	-	-	-	-	-	IMPACT=MODIFIER
rs111032817	9	44072500	AA	GG	G	-	intergenic_variant	-	-	-	-	-	IMPACT=MODIFIER
rs209055005	9	44072645	GG	AA	A	-	intergenic_variant	-	-	-	-	-	IMPACT=MODIFIER
rs109562961	9	44073057	AA	GG	G	-	intergenic_variant	-	-	-	-	-	IMPACT=MODIFIER
rs109018227	9	44073089	AA	GG	G	-	intergenic_variant	-	-	-	-	-	IMPACT=MODIFIER
rs209328674	9	44073175	CC	AA	A	-	intergenic_variant	-	-	-	-	-	IMPACT=MODIFIER
9:44073273	9	44073273	GG	AA	NA	NA	NA	NA	NA	NA	NA	NA	NA
9:44073367	9	44073367	GG	CC	NA	NA	NA	NA	NA	NA	NA	NA	NA
9:44073374	9	44073374	AA	TT	NA	NA	NA	NA	NA	NA	NA	NA	NA
9:44073418	9	44073418	GG	AA	NA	NA	NA	NA	NA	NA	NA	NA	NA
9:44073458	9	44073458	AA	GG	NA	NA	NA	NA	NA	NA	NA	NA	NA
9:44073485	9	44073485	TT	CC	NA	NA	NA	NA	NA	NA	NA	NA	NA
9:44073587	9	44073587	GG	TT	NA	NA	NA	NA	NA	NA	NA	NA	NA
9:44073618	9	44073618	CC	TT	NA	NA	NA	NA	NA	NA	NA	NA	NA
9:44073635	9	44073635	CC	TT	NA	NA	NA	NA	NA	NA	NA	NA	NA
9:44074021	9	44074021	CC	TT	NA	NA	NA	NA	NA	NA	NA	NA	NA
9:44074263	9	44074263	CC	TT	NA	NA	NA	NA	NA	NA	NA	NA	NA
9:44074442	9	44074442	AA	TT	NA	NA	NA	NA	NA	NA	NA	NA	NA
9:44074528	9	44074528	CC	AA	NA	NA	NA	NA	NA	NA	NA	NA	NA
9:44074587	9	44074587	AA	TT	NA	NA	NA	NA	NA	NA	NA	NA	NA
9:44074661	9	44074661	TT	CC	NA	NA	NA	NA	NA	NA	NA	NA	NA
rs110348763	9	44075298	AA	CC	C	-	intergenic_variant	-	-	-	-	-	IMPACT=MODIFIER
rs110025674	9	44075372	AA	CC	C	-	intergenic_variant	-	-	-	-	-	IMPACT=MODIFIER
rs109530574	9	44075502	AA	TT	T	-	intergenic_variant	-	-	-	-	-	IMPACT=MODIFIER
rs110734386	9	44075526	CC	TT	T	-	intergenic_variant	-	-	-	-	-	IMPACT=MODIFIER
rs209720416	9	44075617	AA	TT	T	-	intergenic_variant	-	-	-	-	-	IMPACT=MODIFIER
rs109083787	9	44075630	AA	GG	G	-	intergenic_variant	-	-	-	-	-	IMPACT=MODIFIER
rs110292411	9	44076177	TT	CC	C	-	intergenic_variant	-	-	-	-	-	IMPACT=MODIFIER
rs110731764	9	44076369	GG	AA	A	-	intergenic_variant	-	-	-	-	-	IMPACT=MODIFIER
rs109435283	9	44076527	GG	AA	A	-	intergenic_variant	-	-	-	-	-	IMPACT=MODIFIER
rs110953333	9	44076597	GG	AA	A	-	intergenic_variant	-	-	-	-	-	IMPACT=MODIFIER
rs110470551	9	44076698	AA	GG	G	-	intergenic_variant	-	-	-	-	-	IMPACT=MODIFIER
rs207587097	9	44076748	GG	AA	A	-	intergenic_variant	-	-	-	-	-	IMPACT=MODIFIER
rs108958450	9	44076755	GG	AA	A	-	intergenic_variant	-	-	-	-	-	IMPACT=MODIFIER
rs109623056	9	44076873	GG	AA	A	-	intergenic_variant	-	-	-	-	-	IMPACT=MODIFIER
rs109706048	9	44077269	GG	CC	C	-	intergenic_variant	-	-	-	-	-	IMPACT=MODIFIER
rs108961903	9	44077427	AA	CC	C	-	intergenic_variant	-	-	-	-	-	IMPACT=MODIFIER
rs110027239	9	44077690	CC	AA	A	-	intergenic_variant	-	-	-	-	-	IMPACT=MODIFIER
rs380019308	9	44078082	TT	CC	C	-	intergenic_variant	-	-	-	-	-	IMPACT=MODIFIER
rs382185782	9	44078123	GG	AA	A	-	intergenic_variant	-	-	-	-	-	IMPACT=MODIFIER
rs458251908	9	44078359	CC	TT	T	-	intergenic_variant	-	-	-	-	-	IMPACT=MODIFIER
rs379888541	9	44078360	AA	GG	G	-	intergenic_variant	-	-	-	-	-	IMPACT=MODIFIER
rs382025772	9	44078388	TT	CC	C	-	intergenic_variant	-	-	-	-	-	IMPACT=MODIFIER
rs385851227	9	44078392	CC	TT	T	-	intergenic_variant	-	-	-	-	-	IMPACT=MODIFIER
rs380735079	9	44078535	TT	CC	C	-	intergenic_variant	-	-	-	-	-	IMPACT=MODIFIER
rs383170883	9	44078560	CC	TT	T	-	intergenic_variant	-	-	-	-	-	IMPACT=MODIFIER
rs378477423	9	44078963	TT	CC	C	-	intergenic_variant	-	-	-	-	-	IMPACT=MODIFIER
rs379927286	9	44078972	TT	CC	C	-	intergenic_variant	-	-	-	-	-	IMPACT=MODIFIER
rs383635525	9	44079032	AA	CC	C	-	intergenic_variant	-	-	-	-	-	IMPACT=MODIFIER
rs109164826	9	44079137	TT	CC	C	-	intergenic_variant	-	-	-	-	-	IMPACT=MODIFIER
rs109127539	9	44079176	CC	TT	T	-	intergenic_variant	-	-	-	-	-	IMPACT=MODIFIER
rs109982837	9	44079404	TT	CC	C	-	intergenic_variant	-	-	-	-	-	IMPACT=MODIFIER
rs209487466	9	44079584	AA	GG	G	-	intergenic_variant	-	-	-	-	-	IMPACT=MODIFIER
rs110939833	9	44079666	AA	CC	C	-	intergenic_variant	-	-	-	-	-	IMPACT=MODIFIER
rs456566196	9	44079803	GG	AA	A	-	intergenic_variant	-	-	-	-	-	IMPACT=MODIFIER
rs109816447	9	44080177	CC	TT	T	-	intergenic_variant	-	-	-	-	-	IMPACT=MODIFIER
rs108945737	9	44080503	GG	TT	T	-	intergenic_variant	-	-	-	-	-	IMPACT=MODIFIER
rs210664846	9	44081138	CC	TT	T	-	intergenic_variant	-	-	-	-	-	IMPACT=MODIFIER
rs110422489	9	44081179	CC	TT	T	-	intergenic_variant	-	-	-	-	-	IMPACT=MODIFIER
rs110433998	9	44081261	GG	AA	A	-	intergenic_variant	-	-	-	-	-	IMPACT=MODIFIER
rs110696251	9	44081320	AA	GG	G	-	intergenic_variant	-	-	-	-	-	IMPACT=MODIFIER
rs110640137	9	44086354	AA	GG	G	-	intergenic_variant	-	-	-	-	-	IMPACT=MODIFIER
rs379334297	9	44102327	AA	TT	T	-	intergenic_variant	-	-	-	-	-	IMPACT=MODIFIER
rs209477254	9	44102538	CC	TT	T	-	intergenic_variant	-	-	-	-	-	IMPACT=MODIFIER
rs136167346	9	44103059	AA	GG	G	-	intergenic_variant	-	-	-	-	-	IMPACT=MODIFIER
rs208297896	9	44103242	GG	CC	C	-	intergenic_variant	-	-	-	-	-	IMPACT=MODIFIER
rs210284097	9	44103752	CC	TT	T	-	intergenic_variant	-	-	-	-	-	IMPACT=MODIFIER
rs109978836	9	44104003	TT	CC	C	-	intergenic_variant	-	-	-	-	-	IMPACT=MODIFIER
rs383985536	9	44104136	TT	CC	C	-	intergenic_variant	-	-	-	-	-	IMPACT=MODIFIER
rs385688481	9	44104204	AA	CC	C	-	intergenic_variant	-	-	-	-	-	IMPACT=MODIFIER
rs383296317	9	44104402	GG	AA	A	-	intergenic_variant	-	-	-	-	-	IMPACT=MODIFIER
rs377935555	9	44104440	TT	CC	C	-	intergenic_variant	-	-	-	-	-	IMPACT=MODIFIER
rs209766867	9	44105782	GG	AA	A	-	intergenic_variant	-	-	-	-	-	IMPACT=MODIFIER
rs209193533	9	44105883	GG	AA	A	-	intergenic_variant	-	-	-	-	-	IMPACT=MODIFIER
rs210249694	9	44105936	GG	TT	T	-	intergenic_variant	-	-	-	-	-	IMPACT=MODIFIER
rs41612388	9	44106311	TT	CC	C	-	intergenic_variant	-	-	-	-	-	IMPACT=MODIFIER
rs41612386	9	44106690	TT	CC	C	-	intergenic_variant	-	-	-	-	-	IMPACT=MODIFIER
rs209058768	9	44107029	AA	GG	G	-	intergenic_variant	-	-	-	-	-	IMPACT=MODIFIER
rs133594529	9	44107102	TT	CC	C	-	intergenic_variant	-	-	-	-	-	IMPACT=MODIFIER
rs207601363	9	44107828	TT	CC	C	-	intergenic_variant	-	-	-	-	-	IMPACT=MODIFIER
rs134645008	9	44110943	TT	GG	G	-	intergenic_variant	-	-	-	-	-	IMPACT=MODIFIER
rs209336970	9	44111308	GG	AA	A	-	intergenic_variant	-	-	-	-	-	IMPACT=MODIFIER
rs209566150	9	44112769	CC	TT	T	-	intergenic_variant	-	-	-	-	-	IMPACT=MODIFIER
rs384500018	9	44113067	CC	TT	T	-	intergenic_variant	-	-	-	-	-	IMPACT=MODIFIER
rs211454326	9	44113318	CC	TT	T	-	intergenic_variant	-	-	-	-	-	IMPACT=MODIFIER
rs208788306	9	44114022	GG	AA	A	-	intergenic_variant	-	-	-	-	-	IMPACT=MODIFIER
rs209286028	9	44114228	TT	CC	C	-	intergenic_variant	-	-	-	-	-	IMPACT=MODIFIER
rs210275851	9	44114865	TT	CC	C	-	intergenic_variant	-	-	-	-	-	IMPACT=MODIFIER
rs208759773	9	44115256	GG	AA	A	-	intergenic_variant	-	-	-	-	-	IMPACT=MODIFIER
rs210143091	9	44115329	GG	TT	T	-	intergenic_variant	-	-	-	-	-	IMPACT=MODIFIER
rs211218425	9	44115439	AA	GG	G	-	intergenic_variant	-	-	-	-	-	IMPACT=MODIFIER
rs208892027	9	44115470	CC	TT	T	-	intergenic_variant	-	-	-	-	-	IMPACT=MODIFIER
rs210535899	9	44115798	CC	TT	T	-	intergenic_variant	-	-	-	-	-	IMPACT=MODIFIER
rs210875051	9	44116624	TT	AA	A	-	intergenic_variant	-	-	-	-	-	IMPACT=MODIFIER
rs109676097	9	44117232	CC	AA	A	-	intergenic_variant	-	-	-	-	-	IMPACT=MODIFIER
rs211096539	9	44117798	TT	CC	C	-	intergenic_variant	-	-	-	-	-	IMPACT=MODIFIER
rs208050982	9	44118070	GG	AA	A	-	intergenic_variant	-	-	-	-	-	IMPACT=MODIFIER
rs209591435	9	44119266	GG	AA	A	-	intergenic_variant	-	-	-	-	-	IMPACT=MODIFIER
rs211616207	9	44119321	TT	CC	C	-	intergenic_variant	-	-	-	-	-	IMPACT=MODIFIER
rs210492854	9	44119706	AA	GG	G	-	intergenic_variant	-	-	-	-	-	IMPACT=MODIFIER
rs381303993	9	44120684	AA	GG	G	-	intergenic_variant	-	-	-	-	-	IMPACT=MODIFIER
rs209218284	9	44121259	TT	GG	G	-	intergenic_variant	-	-	-	-	-	IMPACT=MODIFIER
rs210273128	9	44122545	TT	GG	G	-	intergenic_variant	-	-	-	-	-	IMPACT=MODIFIER
rs133839633	9	44123034	AA	GG	G	-	intergenic_variant	-	-	-	-	-	IMPACT=MODIFIER
rs210351654	9	44123373	CC	TT	T	-	intergenic_variant	-	-	-	-	-	IMPACT=MODIFIER
rs208779963	9	44124155	TT	CC	C	-	intergenic_variant	-	-	-	-	-	IMPACT=MODIFIER
rs210824948	9	44125219	AA	GG	G	-	intergenic_variant	-	-	-	-	-	IMPACT=MODIFIER
rs207553391	9	44125230	AA	CC	C	-	intergenic_variant	-	-	-	-	-	IMPACT=MODIFIER
rs209163158	9	44125299	GG	AA	A	-	intergenic_variant	-	-	-	-	-	IMPACT=MODIFIER
rs211318663	9	44125330	GG	TT	T	-	intergenic_variant	-	-	-	-	-	IMPACT=MODIFIER
rs208489267	9	44125456	AA	TT	T	-	intergenic_variant	-	-	-	-	-	IMPACT=MODIFIER
rs209359274	9	44125462	AA	TT	T	-	intergenic_variant	-	-	-	-	-	IMPACT=MODIFIER
rs210413130	9	44125598	CC	TT	T	-	intergenic_variant	-	-	-	-	-	IMPACT=MODIFIER
rs208279883	9	44125877	GG	AA	A	-	intergenic_variant	-	-	-	-	-	IMPACT=MODIFIER
rs209785015	9	44126647	GG	TT	T	-	intergenic_variant	-	-	-	-	-	IMPACT=MODIFIER
rs209664489	9	44131342	CC	TT	T	-	intergenic_variant	-	-	-	-	-	IMPACT=MODIFIER
rs208951909	9	44131515	TT	CC	C	-	intergenic_variant	-	-	-	-	-	IMPACT=MODIFIER
rs135908669	9	44134344	CC	TT	T	-	intergenic_variant	-	-	-	-	-	IMPACT=MODIFIER
rs133122221	9	44135429	AA	GG	G	-	intergenic_variant	-	-	-	-	-	IMPACT=MODIFIER
rs210099426	9	44137490	TT	CC	C	-	intergenic_variant	-	-	-	-	-	IMPACT=MODIFIER
rs134841882	9	44137831	CC	TT	T	-	intergenic_variant	-	-	-	-	-	IMPACT=MODIFIER
rs209342022	9	44138336	AA	GG	G	-	intergenic_variant	-	-	-	-	-	IMPACT=MODIFIER
rs516879728	9	44139471	TT	GG	G	-	intergenic_variant	-	-	-	-	-	IMPACT=MODIFIER
rs208418495	9	44141814	AA	GG	G	-	intergenic_variant	-	-	-	-	-	IMPACT=MODIFIER
rs109472708	9	44179277	GG	TT	G	-	intergenic_variant	-	-	-	-	-	IMPACT=MODIFIER
rs384143137	9	44221033	GG	AA	A	-	intergenic_variant	-	-	-	-	-	IMPACT=MODIFIER
rs110550621	9	44330555	CC	TT	C	-	intergenic_variant	-	-	-	-	-	IMPACT=MODIFIER
rs211523144	9	44369638	TT	AA	T	-	intergenic_variant	-	-	-	-	-	IMPACT=MODIFIER
rs208480476	9	44373220	GG	AA	G	-	intergenic_variant	-	-	-	-	-	IMPACT=MODIFIER
rs110784682	9	44373246	CC	TT	C	-	intergenic_variant	-	-	-	-	-	IMPACT=MODIFIER
rs209889695	9	44375239	TT	AA	T	-	intergenic_variant	-	-	-	-	-	IMPACT=MODIFIER
rs209859363	9	44378745	AA	CC	A	-	intergenic_variant	-	-	-	-	-	IMPACT=MODIFIER
rs385861235	9	44380236	CC	TT	C	-	intergenic_variant	-	-	-	-	-	IMPACT=MODIFIER
rs384857877	9	44390429	AA	TT	A	-	intergenic_variant	-	-	-	-	-	IMPACT=MODIFIER
rs380962717	9	44390624	CC	GG	C	-	intergenic_variant	-	-	-	-	-	IMPACT=MODIFIER
rs208730886	9	44390637	GG	AA	G	-	intergenic_variant	-	-	-	-	-	IMPACT=MODIFIER
rs382979975	9	44393161	TT	CC	T	-	intergenic_variant	-	-	-	-	-	IMPACT=MODIFIER
rs210890792	9	44395233	CC	GG	C	-	intergenic_variant	-	-	-	-	-	IMPACT=MODIFIER
rs722505093	9	44408888	AA	GG	A	-	intergenic_variant	-	-	-	-	-	IMPACT=MODIFIER
rs377769887	9	44410151	CC	TT	C	-	intergenic_variant	-	-	-	-	-	IMPACT=MODIFIER
rs209905209	9	44412674	AA	GG	A	-	intergenic_variant	-	-	-	-	-	IMPACT=MODIFIER
rs211635222	9	44413020	AA	GG	A	-	intergenic_variant	-	-	-	-	-	IMPACT=MODIFIER
rs210241450	9	44417475	AA	CC	A	-	intergenic_variant	-	-	-	-	-	IMPACT=MODIFIER
rs383008500	9	44422910	CC	TT	C	-	intergenic_variant	-	-	-	-	-	IMPACT=MODIFIER
rs207915954	9	44427402	CC	TT	C	-	intergenic_variant	-	-	-	-	-	IMPACT=MODIFIER
rs379240250	9	44439429	AA	GG	A	-	intergenic_variant	-	-	-	-	-	IMPACT=MODIFIER
rs109286503	9	44476341	AA	CC	A	-	intergenic_variant	-	-	-	-	-	IMPACT=MODIFIER
rs385813975	9	44482528	GG	AA	G	-	intergenic_variant	-	-	-	-	-	IMPACT=MODIFIER
rs383490986	9	44529557	TT	CC	T	-	intergenic_variant	-	-	-	-	-	IMPACT=MODIFIER
rs134937009	9	44610220	CC	TT	T	ENSBTAG00000016281	intron_variant	-	-	-	-	-	IMPACT=MODIFIER;SYMBOL=PREP;BIOTYPE=protein_coding;INTRON=5/14;STRAND=1;SYMBOL_SOURCE=VGNC
rs134937009	9	44610220	CC	TT	T	ENSBTAG00000016281	intron_variant	-	-	-	-	-	IMPACT=MODIFIER;SYMBOL=PREP;BIOTYPE=protein_coding;INTRON=4/13;STRAND=1;SYMBOL_SOURCE=VGNC
rs134937009	9	44610220	CC	TT	T	ENSBTAG00000016281	intron_variant	-	-	-	-	-	IMPACT=MODIFIER;SYMBOL=PREP;BIOTYPE=protein_coding;INTRON=5/14;STRAND=1;SYMBOL_SOURCE=VGNC;APPRIS=P1
9:44686198	9	44686198	CC	AA	NA	NA	NA	NA	NA	NA	NA	NA	NA
rs441906685	9	45052071	GG	AA	G	ENSBTAG00000043973	intron_variant	-	-	-	-	-	IMPACT=MODIFIER;SYMBOL=LIN28B;BIOTYPE=protein_coding;INTRON=1/2;STRAND=-1;SYMBOL_SOURCE=HGNC;HGNC_ID=HGNC:32207;APPRIS=P1
rs378839470	9	45258316	CC	TT	T	ENSBTAG00000001533	intron_variant	-	-	-	-	-	IMPACT=MODIFIER;SYMBOL=HACE1;BIOTYPE=protein_coding;INTRON=20/21;STRAND=1;SYMBOL_SOURCE=VGNC
rs378839470	9	45258316	CC	TT	T	ENSBTAG00000001533	intron_variant	-	-	-	-	-	IMPACT=MODIFIER;SYMBOL=HACE1;BIOTYPE=protein_coding;INTRON=20/21;STRAND=1;SYMBOL_SOURCE=VGNC
rs378839470	9	45258316	CC	TT	T	ENSBTAG00000001533	intron_variant	-	-	-	-	-	IMPACT=MODIFIER;SYMBOL=HACE1;BIOTYPE=protein_coding;INTRON=21/22;STRAND=1;SYMBOL_SOURCE=VGNC
rs378839470	9	45258316	CC	TT	T	ENSBTAG00000001533	intron_variant	-	-	-	-	-	IMPACT=MODIFIER;SYMBOL=HACE1;BIOTYPE=protein_coding;INTRON=21/21;STRAND=1;SYMBOL_SOURCE=VGNC
rs378839470	9	45258316	CC	TT	T	ENSBTAG00000001533	intron_variant	-	-	-	-	-	IMPACT=MODIFIER;SYMBOL=HACE1;BIOTYPE=protein_coding;INTRON=22/23;STRAND=1;SYMBOL_SOURCE=VGNC;APPRIS=P1
rs378839470	9	45258316	CC	TT	T	ENSBTAG00000051738	missense_variant	130	130	44	A/T	Gca/Aca	IMPACT=MODERATE;BIOTYPE=protein_coding;EXON=1/1;STRAND=-1;APPRIS=P1;SIFT=tolerated(0.32)
rs443631066	9	45342847	GG	AA	G	-	intergenic_variant	-	-	-	-	-	IMPACT=MODIFIER
rs449798960	9	45470553	AA	GG	A	-	intergenic_variant	-	-	-	-	-	IMPACT=MODIFIER
rs381791844	9	45648655	CC	TT	C	-	intergenic_variant	-	-	-	-	-	IMPACT=MODIFIER
rs209352747	9	45783635	GG	AA	G	-	intergenic_variant	-	-	-	-	-	IMPACT=MODIFIER
rs137155043	9	45806505	AA	GG	G	-	intergenic_variant	-	-	-	-	-	IMPACT=MODIFIER
rs135942049	9	45806526	TT	CC	C	-	intergenic_variant	-	-	-	-	-	IMPACT=MODIFIER
rs110280317	9	45820032	TT	CC	C	-	intergenic_variant	-	-	-	-	-	IMPACT=MODIFIER
rs208405505	9	45821025	GG	AA	A	-	intergenic_variant	-	-	-	-	-	IMPACT=MODIFIER
rs137151253	9	45834023	AA	GG	G	-	intergenic_variant	-	-	-	-	-	IMPACT=MODIFIER
rs209421366	9	45834481	AA	GG	G	-	intergenic_variant	-	-	-	-	-	IMPACT=MODIFIER
rs384805167	9	45843241	AA	GG	A	-	intergenic_variant	-	-	-	-	-	IMPACT=MODIFIER
rs380095171	9	45869214	AA	GG	A	-	intergenic_variant	-	-	-	-	-	IMPACT=MODIFIER
rs381258462	9	45873776	GG	TT	G	-	intergenic_variant	-	-	-	-	-	IMPACT=MODIFIER
rs382777115	9	45876406	GG	AA	G	-	intergenic_variant	-	-	-	-	-	IMPACT=MODIFIER
rs386004544	9	45876690	TT	CC	T	-	intergenic_variant	-	-	-	-	-	IMPACT=MODIFIER
rs382225756	9	45879910	TT	GG	T	-	intergenic_variant	-	-	-	-	-	IMPACT=MODIFIER
rs382031064	9	45882057	AA	GG	A	-	intergenic_variant	-	-	-	-	-	IMPACT=MODIFIER
rs378480888	9	45885758	AA	CC	A	-	intergenic_variant	-	-	-	-	-	IMPACT=MODIFIER
rs379887912	9	45889820	AA	TT	A	-	intergenic_variant	-	-	-	-	-	IMPACT=MODIFIER
rs378166363	9	45892738	AA	GG	A	-	intergenic_variant	-	-	-	-	-	IMPACT=MODIFIER
rs211104267	9	45892781	CC	TT	C	-	intergenic_variant	-	-	-	-	-	IMPACT=MODIFIER
rs208485848	9	45902302	TT	CC	T	-	intergenic_variant	-	-	-	-	-	IMPACT=MODIFIER
rs379578218	9	45902645	TT	CC	T	-	intergenic_variant	-	-	-	-	-	IMPACT=MODIFIER
rs378748974	9	45908469	GG	TT	G	-	intergenic_variant	-	-	-	-	-	IMPACT=MODIFIER
rs208401642	9	45920261	TT	CC	T	-	intergenic_variant	-	-	-	-	-	IMPACT=MODIFIER
rs384088304	9	45920385	TT	CC	T	-	intergenic_variant	-	-	-	-	-	IMPACT=MODIFIER
rs385760924	9	45927378	TT	AA	T	-	intergenic_variant	-	-	-	-	-	IMPACT=MODIFIER
rs385063211	9	45934274	AA	TT	A	-	intergenic_variant	-	-	-	-	-	IMPACT=MODIFIER
rs385482155	9	45936017	TT	CC	T	-	intergenic_variant	-	-	-	-	-	IMPACT=MODIFIER
rs380529822	9	45942737	GG	TT	G	-	intergenic_variant	-	-	-	-	-	IMPACT=MODIFIER
rs380777990	9	45955702	TT	CC	T	-	intergenic_variant	-	-	-	-	-	IMPACT=MODIFIER
rs135981827	9	45966584	CC	TT	C	-	intergenic_variant	-	-	-	-	-	IMPACT=MODIFIER
rs136039952	9	45973879	CC	TT	C	-	intergenic_variant	-	-	-	-	-	IMPACT=MODIFIER
rs386081051	9	45981820	GG	AA	G	-	intergenic_variant	-	-	-	-	-	IMPACT=MODIFIER
rs385384650	9	45982773	TT	AA	T	-	intergenic_variant	-	-	-	-	-	IMPACT=MODIFIER
rs137522399	9	46000672	TT	GG	T	-	intergenic_variant	-	-	-	-	-	IMPACT=MODIFIER
rs379488331	9	46007023	GG	AA	G	-	intergenic_variant	-	-	-	-	-	IMPACT=MODIFIER
rs380588923	9	46009662	CC	TT	C	-	intergenic_variant	-	-	-	-	-	IMPACT=MODIFIER
rs383361046	9	46009774	CC	TT	C	-	intergenic_variant	-	-	-	-	-	IMPACT=MODIFIER
rs385372911	9	46009775	TT	AA	T	-	intergenic_variant	-	-	-	-	-	IMPACT=MODIFIER
rs381747087	9	46012688	GG	AA	G	-	intergenic_variant	-	-	-	-	-	IMPACT=MODIFIER
rs385207034	9	46021542	GG	AA	G	-	intergenic_variant	-	-	-	-	-	IMPACT=MODIFIER
rs386056030	9	46023364	TT	CC	T	-	intergenic_variant	-	-	-	-	-	IMPACT=MODIFIER
rs380149172	9	46023376	GG	AA	G	-	intergenic_variant	-	-	-	-	-	IMPACT=MODIFIER
rs382062560	9	46028058	AA	GG	A	-	intergenic_variant	-	-	-	-	-	IMPACT=MODIFIER
rs385420944	9	46028063	TT	CC	T	-	intergenic_variant	-	-	-	-	-	IMPACT=MODIFIER
rs384224100	9	46028362	CC	TT	C	-	intergenic_variant	-	-	-	-	-	IMPACT=MODIFIER
rs135493056	9	46029477	GG	AA	G	-	intergenic_variant	-	-	-	-	-	IMPACT=MODIFIER
rs460372306	9	46031382	GG	CC	G	-	intergenic_variant	-	-	-	-	-	IMPACT=MODIFIER
rs380908245	9	46031752	TT	CC	T	-	intergenic_variant	-	-	-	-	-	IMPACT=MODIFIER
rs384848905	9	46031759	CC	TT	C	-	intergenic_variant	-	-	-	-	-	IMPACT=MODIFIER
rs382549775	9	46032129	GG	AA	G	-	intergenic_variant	-	-	-	-	-	IMPACT=MODIFIER
rs381219598	9	46033849	AA	GG	A	-	intergenic_variant	-	-	-	-	-	IMPACT=MODIFIER
rs208862675	9	46035503	CC	TT	C	-	intergenic_variant	-	-	-	-	-	IMPACT=MODIFIER
rs137458597	9	46044633	AA	CC	A	-	intergenic_variant	-	-	-	-	-	IMPACT=MODIFIER
rs380725207	9	46066069	TT	CC	T	-	intergenic_variant	-	-	-	-	-	IMPACT=MODIFIER
rs381337429	9	46066749	AA	GG	A	-	intergenic_variant	-	-	-	-	-	IMPACT=MODIFIER
rs383002826	9	46069109	AA	GG	A	-	intergenic_variant	-	-	-	-	-	IMPACT=MODIFIER
rs109675141	9	46070001	CC	TT	C	-	intergenic_variant	-	-	-	-	-	IMPACT=MODIFIER
rs385176749	9	46089006	AA	GG	A	-	intergenic_variant	-	-	-	-	-	IMPACT=MODIFIER
rs798412179	9	46092264	GG	CC	G	-	intergenic_variant	-	-	-	-	-	IMPACT=MODIFIER
rs434254736	9	46148121	AA	GG	A	-	intergenic_variant	-	-	-	-	-	IMPACT=MODIFIER
rs109395500	9	46150679	TT	CC	T	-	intergenic_variant	-	-	-	-	-	IMPACT=MODIFIER
rs476556876	9	46152206	AA	GG	A	-	intergenic_variant	-	-	-	-	-	IMPACT=MODIFIER
rs381119738	9	46152314	CC	TT	C	-	intergenic_variant	-	-	-	-	-	IMPACT=MODIFIER
rs462180106	9	46152332	TT	CC	T	-	intergenic_variant	-	-	-	-	-	IMPACT=MODIFIER
rs480959027	9	46152337	CC	TT	C	-	intergenic_variant	-	-	-	-	-	IMPACT=MODIFIER
rs384153560	9	46152383	TT	CC	T	-	intergenic_variant	-	-	-	-	-	IMPACT=MODIFIER
rs441529137	9	46152384	AA	GG	A	-	intergenic_variant	-	-	-	-	-	IMPACT=MODIFIER
rs382532936	9	46153261	TT	AA	T	-	intergenic_variant	-	-	-	-	-	IMPACT=MODIFIER
rs134312215	9	46157857	CC	TT	C	-	intergenic_variant	-	-	-	-	-	IMPACT=MODIFIER
rs383786059	9	46158128	CC	AA	C	-	intergenic_variant	-	-	-	-	-	IMPACT=MODIFIER
rs444786096	9	46160531	AA	GG	A	-	intergenic_variant	-	-	-	-	-	IMPACT=MODIFIER
rs437054471	9	46160545	GG	AA	G	-	intergenic_variant	-	-	-	-	-	IMPACT=MODIFIER
rs467502112	9	46160566	AA	GG	A	-	intergenic_variant	-	-	-	-	-	IMPACT=MODIFIER
rs472669889	9	46160653	TT	AA	T	-	intergenic_variant	-	-	-	-	-	IMPACT=MODIFIER
rs433283429	9	46160666	GG	AA	G	-	intergenic_variant	-	-	-	-	-	IMPACT=MODIFIER
rs134694220	9	46162913	CC	TT	T	-	intergenic_variant	-	-	-	-	-	IMPACT=MODIFIER
rs134968733	9	46164805	TT	CC	C	-	intergenic_variant	-	-	-	-	-	IMPACT=MODIFIER
rs721137814	9	46166772	CC	AA	C	-	intergenic_variant	-	-	-	-	-	IMPACT=MODIFIER
rs451368571	9	46168583	CC	TT	C	-	intergenic_variant	-	-	-	-	-	IMPACT=MODIFIER
rs137756621	9	46170738	TT	CC	C	ENSBTAG00000049269	downstream_gene_variant	-	-	-	-	-	IMPACT=MODIFIER;SYMBOL=U6;BIOTYPE=snRNA;DISTANCE=4431;STRAND=-1;SYMBOL_SOURCE=RFAM
rs462979431	9	46185617	AA	GG	A	-	intergenic_variant	-	-	-	-	-	IMPACT=MODIFIER
rs470025726	9	46197214	CC	TT	C	-	intergenic_variant	-	-	-	-	-	IMPACT=MODIFIER
rs383202262	9	46198842	TT	AA	A	-	intergenic_variant	-	-	-	-	-	IMPACT=MODIFIER
rs482020770	9	46198916	GG	AA	G	-	intergenic_variant	-	-	-	-	-	IMPACT=MODIFIER
rs480177855	9	46199110	GG	TT	G	-	intergenic_variant	-	-	-	-	-	IMPACT=MODIFIER
rs211191987	9	46204863	GG	TT	G	-	intergenic_variant	-	-	-	-	-	IMPACT=MODIFIER
rs458899818	9	46205821	CC	TT	C	-	intergenic_variant	-	-	-	-	-	IMPACT=MODIFIER
rs137431672	9	46206635	AA	TT	A	-	intergenic_variant	-	-	-	-	-	IMPACT=MODIFIER
rs478183378	9	46214453	AA	GG	A	-	intergenic_variant	-	-	-	-	-	IMPACT=MODIFIER
rs473954425	9	46215819	CC	TT	C	-	intergenic_variant	-	-	-	-	-	IMPACT=MODIFIER
rs208722426	9	46215835	GG	AA	G	-	intergenic_variant	-	-	-	-	-	IMPACT=MODIFIER
rs459362502	9	46215871	GG	AA	G	-	intergenic_variant	-	-	-	-	-	IMPACT=MODIFIER
rs471645673	9	46215886	TT	CC	T	-	intergenic_variant	-	-	-	-	-	IMPACT=MODIFIER
rs447027604	9	46219269	TT	CC	T	-	intergenic_variant	-	-	-	-	-	IMPACT=MODIFIER
rs472138196	9	46223537	AA	TT	A	-	intergenic_variant	-	-	-	-	-	IMPACT=MODIFIER
rs439125709	9	46223550	CC	TT	C	-	intergenic_variant	-	-	-	-	-	IMPACT=MODIFIER
rs457596755	9	46223555	GG	AA	G	-	intergenic_variant	-	-	-	-	-	IMPACT=MODIFIER
rs449910047	9	46223756	AA	GG	A	-	intergenic_variant	-	-	-	-	-	IMPACT=MODIFIER
rs447484557	9	46224092	AA	GG	A	-	intergenic_variant	-	-	-	-	-	IMPACT=MODIFIER
9:46224471	9	46224471	GG	CC	NA	NA	NA	NA	NA	NA	NA	NA	NA
rs454325208	9	46224517	GG	AA	G	-	intergenic_variant	-	-	-	-	-	IMPACT=MODIFIER
rs455203966	9	46227730	CC	TT	C	-	intergenic_variant	-	-	-	-	-	IMPACT=MODIFIER
rs440842438	9	46228074	CC	AA	C	-	intergenic_variant	-	-	-	-	-	IMPACT=MODIFIER
rs462230158	9	46229797	CC	TT	C	-	intergenic_variant	-	-	-	-	-	IMPACT=MODIFIER
rs474326005	9	46229838	AA	GG	A	-	intergenic_variant	-	-	-	-	-	IMPACT=MODIFIER
rs441141757	9	46229876	GG	AA	G	-	intergenic_variant	-	-	-	-	-	IMPACT=MODIFIER
rs464070136	9	46230231	CC	TT	C	-	intergenic_variant	-	-	-	-	-	IMPACT=MODIFIER
rs471606007	9	46231897	CC	TT	C	-	intergenic_variant	-	-	-	-	-	IMPACT=MODIFIER
rs438789696	9	46231934	CC	TT	C	-	intergenic_variant	-	-	-	-	-	IMPACT=MODIFIER
rs454673237	9	46233005	AA	GG	A	-	intergenic_variant	-	-	-	-	-	IMPACT=MODIFIER
rs481099342	9	46233814	AA	GG	A	-	intergenic_variant	-	-	-	-	-	IMPACT=MODIFIER
rs470667659	9	46234675	GG	AA	G	-	intergenic_variant	-	-	-	-	-	IMPACT=MODIFIER
rs460244630	9	46234871	CC	TT	C	-	intergenic_variant	-	-	-	-	-	IMPACT=MODIFIER
rs209313426	9	46235459	GG	AA	G	-	intergenic_variant	-	-	-	-	-	IMPACT=MODIFIER
rs134280006	9	46235482	CC	TT	C	-	intergenic_variant	-	-	-	-	-	IMPACT=MODIFIER
rs468789535	9	46237595	GG	AA	G	-	intergenic_variant	-	-	-	-	-	IMPACT=MODIFIER
rs435795903	9	46237672	GG	AA	G	-	intergenic_variant	-	-	-	-	-	IMPACT=MODIFIER
rs453656409	9	46237725	GG	AA	G	-	intergenic_variant	-	-	-	-	-	IMPACT=MODIFIER
rs472649109	9	46239889	CC	TT	C	-	intergenic_variant	-	-	-	-	-	IMPACT=MODIFIER
rs434411347	9	46241613	GG	CC	G	-	intergenic_variant	-	-	-	-	-	IMPACT=MODIFIER
rs438943251	9	46242371	TT	AA	T	-	intergenic_variant	-	-	-	-	-	IMPACT=MODIFIER
rs446471602	9	46242734	GG	TT	G	-	intergenic_variant	-	-	-	-	-	IMPACT=MODIFIER
rs465238923	9	46242745	AA	TT	A	-	intergenic_variant	-	-	-	-	-	IMPACT=MODIFIER
rs436117016	9	46244454	CC	TT	C	-	intergenic_variant	-	-	-	-	-	IMPACT=MODIFIER
rs211328507	9	46246465	CC	TT	C	-	intergenic_variant	-	-	-	-	-	IMPACT=MODIFIER
rs445836441	9	46246967	GG	CC	G	-	intergenic_variant	-	-	-	-	-	IMPACT=MODIFIER
rs439336900	9	46248306	CC	TT	C	-	intergenic_variant	-	-	-	-	-	IMPACT=MODIFIER
rs450215166	9	46249846	GG	TT	G	-	intergenic_variant	-	-	-	-	-	IMPACT=MODIFIER
rs468056503	9	46249888	GG	AA	G	-	intergenic_variant	-	-	-	-	-	IMPACT=MODIFIER
rs137066899	9	46250329	AA	CC	A	-	intergenic_variant	-	-	-	-	-	IMPACT=MODIFIER
rs722847321	9	46250366	GG	AA	G	-	intergenic_variant	-	-	-	-	-	IMPACT=MODIFIER
rs209345334	9	46252769	GG	TT	G	-	intergenic_variant	-	-	-	-	-	IMPACT=MODIFIER
rs209950022	9	46252880	AA	GG	A	-	intergenic_variant	-	-	-	-	-	IMPACT=MODIFIER
rs446681063	9	46256939	GG	AA	G	-	intergenic_variant	-	-	-	-	-	IMPACT=MODIFIER
rs453281630	9	46258614	CC	TT	C	-	intergenic_variant	-	-	-	-	-	IMPACT=MODIFIER
rs472031152	9	46258700	GG	AA	G	-	intergenic_variant	-	-	-	-	-	IMPACT=MODIFIER
rs133818636	9	46258819	AA	GG	A	-	intergenic_variant	-	-	-	-	-	IMPACT=MODIFIER
rs476847270	9	46259444	GG	AA	G	-	intergenic_variant	-	-	-	-	-	IMPACT=MODIFIER
rs444013212	9	46260870	AA	GG	A	-	intergenic_variant	-	-	-	-	-	IMPACT=MODIFIER
rs462655006	9	46260889	GG	AA	G	-	intergenic_variant	-	-	-	-	-	IMPACT=MODIFIER
rs481122046	9	46260913	CC	GG	C	-	intergenic_variant	-	-	-	-	-	IMPACT=MODIFIER
rs441749383	9	46261018	TT	CC	T	-	intergenic_variant	-	-	-	-	-	IMPACT=MODIFIER
rs478892276	9	46261155	GG	TT	G	-	intergenic_variant	-	-	-	-	-	IMPACT=MODIFIER
rs448723677	9	46261761	GG	AA	G	-	intergenic_variant	-	-	-	-	-	IMPACT=MODIFIER
rs455982701	9	46262216	AA	GG	A	-	intergenic_variant	-	-	-	-	-	IMPACT=MODIFIER
rs474447950	9	46262266	CC	TT	C	-	intergenic_variant	-	-	-	-	-	IMPACT=MODIFIER
rs439404396	9	46262613	TT	CC	T	-	intergenic_variant	-	-	-	-	-	IMPACT=MODIFIER
rs472504961	9	46263726	TT	AA	T	-	intergenic_variant	-	-	-	-	-	IMPACT=MODIFIER
rs458308385	9	46267078	CC	TT	C	-	intergenic_variant	-	-	-	-	-	IMPACT=MODIFIER
rs482995859	9	46267097	AA	GG	A	-	intergenic_variant	-	-	-	-	-	IMPACT=MODIFIER
rs450221302	9	46267320	CC	AA	C	-	intergenic_variant	-	-	-	-	-	IMPACT=MODIFIER
rs480384926	9	46267412	GG	AA	G	-	intergenic_variant	-	-	-	-	-	IMPACT=MODIFIER
rs447380976	9	46267466	GG	CC	G	-	intergenic_variant	-	-	-	-	-	IMPACT=MODIFIER
rs483134887	9	46268499	CC	AA	C	-	intergenic_variant	-	-	-	-	-	IMPACT=MODIFIER
rs462317534	9	46268838	AA	GG	A	-	intergenic_variant	-	-	-	-	-	IMPACT=MODIFIER
rs434548247	9	46270341	AA	GG	A	-	intergenic_variant	-	-	-	-	-	IMPACT=MODIFIER
rs479770382	9	46271649	TT	CC	T	-	intergenic_variant	-	-	-	-	-	IMPACT=MODIFIER
rs211199293	9	46271662	GG	AA	G	-	intergenic_variant	-	-	-	-	-	IMPACT=MODIFIER
rs446863310	9	46275801	GG	AA	G	-	intergenic_variant	-	-	-	-	-	IMPACT=MODIFIER
rs458931367	9	46277619	CC	TT	C	-	intergenic_variant	-	-	-	-	-	IMPACT=MODIFIER
rs452117787	9	46279463	GG	TT	G	-	intergenic_variant	-	-	-	-	-	IMPACT=MODIFIER
rs470395078	9	46279523	GG	AA	G	-	intergenic_variant	-	-	-	-	-	IMPACT=MODIFIER
rs110499194	9	46310741	TT	CC	C	-	intergenic_variant	-	-	-	-	-	IMPACT=MODIFIER
rs720341763	9	46376805	CC	AA	A	-	intergenic_variant	-	-	-	-	-	IMPACT=MODIFIER
rs717269509	9	46535534	TT	CC	T	-	intergenic_variant	-	-	-	-	-	IMPACT=MODIFIER
rs377854641	9	46621766	GG	AA	G	-	intergenic_variant	-	-	-	-	-	IMPACT=MODIFIER
rs208364532	9	46760236	TT	CC	T	-	intergenic_variant	-	-	-	-	-	IMPACT=MODIFIER
rs378671536	9	46792590	AA	GG	A	-	intergenic_variant	-	-	-	-	-	IMPACT=MODIFIER
rs207616503	9	46798087	TT	CC	C	-	intergenic_variant	-	-	-	-	-	IMPACT=MODIFIER
rs384053178	9	46879526	GG	AA	G	-	intergenic_variant	-	-	-	-	-	IMPACT=MODIFIER
rs381944314	9	46927539	AA	GG	A	-	intergenic_variant	-	-	-	-	-	IMPACT=MODIFIER
rs109174769	9	47007668	TT	CC	T	-	intergenic_variant	-	-	-	-	-	IMPACT=MODIFIER
rs379003207	9	47048355	AA	GG	G	-	intergenic_variant	-	-	-	-	-	IMPACT=MODIFIER
9:47056200	9	47056200	AA	TT	NA	NA	NA	NA	NA	NA	NA	NA	NA
9:47056207	9	47056207	TT	AA	NA	NA	NA	NA	NA	NA	NA	NA	NA
9:47056208	9	47056208	GG	CC	NA	NA	NA	NA	NA	NA	NA	NA	NA
rs135080389	9	47078593	CC	TT	C	-	intergenic_variant	-	-	-	-	-	IMPACT=MODIFIER
rs136715575	9	47210623	TT	CC	C	-	intergenic_variant	-	-	-	-	-	IMPACT=MODIFIER
rs379715961	9	47340563	CC	TT	T	-	intergenic_variant	-	-	-	-	-	IMPACT=MODIFIER
rs383845609	9	47365604	GG	AA	A	-	intergenic_variant	-	-	-	-	-	IMPACT=MODIFIER
rs381888696	9	47367054	AA	TT	T	-	intergenic_variant	-	-	-	-	-	IMPACT=MODIFIER
rs378500822	9	47367984	GG	AA	A	-	intergenic_variant	-	-	-	-	-	IMPACT=MODIFIER
rs380102169	9	47375621	AA	GG	G	-	intergenic_variant	-	-	-	-	-	IMPACT=MODIFIER
rs384836801	9	47391135	GG	TT	T	-	intergenic_variant	-	-	-	-	-	IMPACT=MODIFIER
rs211357935	9	47401316	TT	CC	C	-	intergenic_variant	-	-	-	-	-	IMPACT=MODIFIER
rs207949926	9	47401317	GG	AA	A	-	intergenic_variant	-	-	-	-	-	IMPACT=MODIFIER
rs208023016	9	47404600	CC	AA	A	-	intergenic_variant	-	-	-	-	-	IMPACT=MODIFIER
rs135973792	9	47502821	AA	GG	A	-	intergenic_variant	-	-	-	-	-	IMPACT=MODIFIER
rs209077430	9	47564725	GG	AA	A	-	intergenic_variant	-	-	-	-	-	IMPACT=MODIFIER
rs211082726	9	47564808	AA	GG	G	-	intergenic_variant	-	-	-	-	-	IMPACT=MODIFIER
rs209139881	9	47564850	CC	TT	T	-	intergenic_variant	-	-	-	-	-	IMPACT=MODIFIER
9:47595765	9	47595765	TT	CC	NA	NA	NA	NA	NA	NA	NA	NA	NA
rs526105148	9	47666041	CC	TT	C	-	intergenic_variant	-	-	-	-	-	IMPACT=MODIFIER
rs211072509	9	47686120	TT	CC	T	-	intergenic_variant	-	-	-	-	-	IMPACT=MODIFIER
rs111028651	9	47751945	GG	AA	A	-	intergenic_variant	-	-	-	-	-	IMPACT=MODIFIER
rs382613174	9	47843606	AA	CC	C	-	intergenic_variant	-	-	-	-	-	IMPACT=MODIFIER
rs108939282	9	47877423	TT	CC	C	-	intergenic_variant	-	-	-	-	-	IMPACT=MODIFIER
rs464115767	9	47900276	AA	TT	T	ENSBTAG00000033153	downstream_gene_variant	-	-	-	-	-	IMPACT=MODIFIER;SYMBOL=GRIK2;BIOTYPE=protein_coding;DISTANCE=687;STRAND=-1;SYMBOL_SOURCE=VGNC
rs464115767	9	47900276	AA	TT	T	ENSBTAG00000033153	intron_variant	-	-	-	-	-	IMPACT=MODIFIER;SYMBOL=GRIK2;BIOTYPE=protein_coding;INTRON=14/14;STRAND=-1;SYMBOL_SOURCE=VGNC
rs464115767	9	47900276	AA	TT	T	ENSBTAG00000033153	intron_variant	-	-	-	-	-	IMPACT=MODIFIER;SYMBOL=GRIK2;BIOTYPE=protein_coding;INTRON=14/15;STRAND=-1;SYMBOL_SOURCE=VGNC
rs464115767	9	47900276	AA	TT	T	ENSBTAG00000033153	downstream_gene_variant	-	-	-	-	-	IMPACT=MODIFIER;SYMBOL=GRIK2;BIOTYPE=protein_coding;DISTANCE=687;STRAND=-1;SYMBOL_SOURCE=VGNC
rs464115767	9	47900276	AA	TT	T	ENSBTAG00000033153	intron_variant	-	-	-	-	-	IMPACT=MODIFIER;SYMBOL=GRIK2;BIOTYPE=protein_coding;INTRON=15/15;STRAND=-1;SYMBOL_SOURCE=VGNC;APPRIS=P1
rs210284515	9	47941440	GG	TT	T	ENSBTAG00000033153	intron_variant	-	-	-	-	-	IMPACT=MODIFIER;SYMBOL=GRIK2;BIOTYPE=protein_coding;INTRON=12/14;STRAND=-1;SYMBOL_SOURCE=VGNC
rs210284515	9	47941440	GG	TT	T	ENSBTAG00000033153	intron_variant	-	-	-	-	-	IMPACT=MODIFIER;SYMBOL=GRIK2;BIOTYPE=protein_coding;INTRON=12/15;STRAND=-1;SYMBOL_SOURCE=VGNC
rs210284515	9	47941440	GG	TT	T	ENSBTAG00000033153	intron_variant	-	-	-	-	-	IMPACT=MODIFIER;SYMBOL=GRIK2;BIOTYPE=protein_coding;INTRON=13/15;STRAND=-1;SYMBOL_SOURCE=VGNC;APPRIS=P1
rs210284515	9	47941440	GG	TT	T	ENSBTAG00000033153	intron_variant	-	-	-	-	-	IMPACT=MODIFIER;SYMBOL=GRIK2;BIOTYPE=protein_coding;INTRON=11/14;STRAND=-1;SYMBOL_SOURCE=VGNC
rs210284515	9	47941440	GG	TT	T	ENSBTAG00000033153	intron_variant	-	-	-	-	-	IMPACT=MODIFIER;SYMBOL=GRIK2;BIOTYPE=protein_coding;INTRON=13/16;STRAND=-1;SYMBOL_SOURCE=VGNC
rs135018319	9	47941992	TT	AA	A	ENSBTAG00000033153	intron_variant	-	-	-	-	-	IMPACT=MODIFIER;SYMBOL=GRIK2;BIOTYPE=protein_coding;INTRON=11/14;STRAND=-1;SYMBOL_SOURCE=VGNC
rs135018319	9	47941992	TT	AA	A	ENSBTAG00000033153	intron_variant	-	-	-	-	-	IMPACT=MODIFIER;SYMBOL=GRIK2;BIOTYPE=protein_coding;INTRON=13/15;STRAND=-1;SYMBOL_SOURCE=VGNC;APPRIS=P1
rs135018319	9	47941992	TT	AA	A	ENSBTAG00000033153	intron_variant	-	-	-	-	-	IMPACT=MODIFIER;SYMBOL=GRIK2;BIOTYPE=protein_coding;INTRON=13/16;STRAND=-1;SYMBOL_SOURCE=VGNC
rs135018319	9	47941992	TT	AA	A	ENSBTAG00000033153	intron_variant	-	-	-	-	-	IMPACT=MODIFIER;SYMBOL=GRIK2;BIOTYPE=protein_coding;INTRON=12/14;STRAND=-1;SYMBOL_SOURCE=VGNC
rs135018319	9	47941992	TT	AA	A	ENSBTAG00000033153	intron_variant	-	-	-	-	-	IMPACT=MODIFIER;SYMBOL=GRIK2;BIOTYPE=protein_coding;INTRON=12/15;STRAND=-1;SYMBOL_SOURCE=VGNC
rs135893054	9	47952092	GG	AA	A	ENSBTAG00000033153	intron_variant	-	-	-	-	-	IMPACT=MODIFIER;SYMBOL=GRIK2;BIOTYPE=protein_coding;INTRON=13/16;STRAND=-1;SYMBOL_SOURCE=VGNC
rs135893054	9	47952092	GG	AA	A	ENSBTAG00000033153	intron_variant	-	-	-	-	-	IMPACT=MODIFIER;SYMBOL=GRIK2;BIOTYPE=protein_coding;INTRON=13/15;STRAND=-1;SYMBOL_SOURCE=VGNC;APPRIS=P1
rs135893054	9	47952092	GG	AA	A	ENSBTAG00000033153	intron_variant	-	-	-	-	-	IMPACT=MODIFIER;SYMBOL=GRIK2;BIOTYPE=protein_coding;INTRON=12/15;STRAND=-1;SYMBOL_SOURCE=VGNC
rs135893054	9	47952092	GG	AA	A	ENSBTAG00000033153	intron_variant	-	-	-	-	-	IMPACT=MODIFIER;SYMBOL=GRIK2;BIOTYPE=protein_coding;INTRON=11/14;STRAND=-1;SYMBOL_SOURCE=VGNC
rs135893054	9	47952092	GG	AA	A	ENSBTAG00000033153	intron_variant	-	-	-	-	-	IMPACT=MODIFIER;SYMBOL=GRIK2;BIOTYPE=protein_coding;INTRON=12/14;STRAND=-1;SYMBOL_SOURCE=VGNC
rs110233576	9	47960304	TT	CC	C	ENSBTAG00000033153	intron_variant	-	-	-	-	-	IMPACT=MODIFIER;SYMBOL=GRIK2;BIOTYPE=protein_coding;INTRON=11/14;STRAND=-1;SYMBOL_SOURCE=VGNC
rs110233576	9	47960304	TT	CC	C	ENSBTAG00000033153	intron_variant	-	-	-	-	-	IMPACT=MODIFIER;SYMBOL=GRIK2;BIOTYPE=protein_coding;INTRON=12/15;STRAND=-1;SYMBOL_SOURCE=VGNC
rs110233576	9	47960304	TT	CC	C	ENSBTAG00000033153	intron_variant	-	-	-	-	-	IMPACT=MODIFIER;SYMBOL=GRIK2;BIOTYPE=protein_coding;INTRON=12/14;STRAND=-1;SYMBOL_SOURCE=VGNC
rs110233576	9	47960304	TT	CC	C	ENSBTAG00000033153	intron_variant	-	-	-	-	-	IMPACT=MODIFIER;SYMBOL=GRIK2;BIOTYPE=protein_coding;INTRON=13/15;STRAND=-1;SYMBOL_SOURCE=VGNC;APPRIS=P1
rs110233576	9	47960304	TT	CC	C	ENSBTAG00000033153	intron_variant	-	-	-	-	-	IMPACT=MODIFIER;SYMBOL=GRIK2;BIOTYPE=protein_coding;INTRON=13/16;STRAND=-1;SYMBOL_SOURCE=VGNC
rs385236034	9	47973459	AA	CC	C	ENSBTAG00000033153	intron_variant	-	-	-	-	-	IMPACT=MODIFIER;SYMBOL=GRIK2;BIOTYPE=protein_coding;INTRON=11/14;STRAND=-1;SYMBOL_SOURCE=VGNC
rs385236034	9	47973459	AA	CC	C	ENSBTAG00000033153	intron_variant	-	-	-	-	-	IMPACT=MODIFIER;SYMBOL=GRIK2;BIOTYPE=protein_coding;INTRON=12/14;STRAND=-1;SYMBOL_SOURCE=VGNC
rs385236034	9	47973459	AA	CC	C	ENSBTAG00000033153	intron_variant	-	-	-	-	-	IMPACT=MODIFIER;SYMBOL=GRIK2;BIOTYPE=protein_coding;INTRON=12/15;STRAND=-1;SYMBOL_SOURCE=VGNC
rs385236034	9	47973459	AA	CC	C	ENSBTAG00000033153	intron_variant	-	-	-	-	-	IMPACT=MODIFIER;SYMBOL=GRIK2;BIOTYPE=protein_coding;INTRON=13/16;STRAND=-1;SYMBOL_SOURCE=VGNC
rs385236034	9	47973459	AA	CC	C	ENSBTAG00000033153	intron_variant	-	-	-	-	-	IMPACT=MODIFIER;SYMBOL=GRIK2;BIOTYPE=protein_coding;INTRON=13/15;STRAND=-1;SYMBOL_SOURCE=VGNC;APPRIS=P1
rs110740522	9	48031416	GG	AA	G	ENSBTAG00000033153	intron_variant	-	-	-	-	-	IMPACT=MODIFIER;SYMBOL=GRIK2;BIOTYPE=protein_coding;INTRON=9/14;STRAND=-1;SYMBOL_SOURCE=VGNC
rs110740522	9	48031416	GG	AA	G	ENSBTAG00000033153	intron_variant	-	-	-	-	-	IMPACT=MODIFIER;SYMBOL=GRIK2;BIOTYPE=protein_coding;INTRON=10/14;STRAND=-1;SYMBOL_SOURCE=VGNC
rs110740522	9	48031416	GG	AA	G	ENSBTAG00000033153	intron_variant	-	-	-	-	-	IMPACT=MODIFIER;SYMBOL=GRIK2;BIOTYPE=protein_coding;INTRON=10/15;STRAND=-1;SYMBOL_SOURCE=VGNC
rs110740522	9	48031416	GG	AA	G	ENSBTAG00000033153	intron_variant	-	-	-	-	-	IMPACT=MODIFIER;SYMBOL=GRIK2;BIOTYPE=protein_coding;INTRON=11/15;STRAND=-1;SYMBOL_SOURCE=VGNC;APPRIS=P1
rs110740522	9	48031416	GG	AA	G	ENSBTAG00000033153	intron_variant	-	-	-	-	-	IMPACT=MODIFIER;SYMBOL=GRIK2;BIOTYPE=protein_coding;INTRON=11/16;STRAND=-1;SYMBOL_SOURCE=VGNC
rs468523382	9	48035242	GG	AA	G	ENSBTAG00000033153	intron_variant	-	-	-	-	-	IMPACT=MODIFIER;SYMBOL=GRIK2;BIOTYPE=protein_coding;INTRON=11/15;STRAND=-1;SYMBOL_SOURCE=VGNC;APPRIS=P1
rs468523382	9	48035242	GG	AA	G	ENSBTAG00000033153	intron_variant	-	-	-	-	-	IMPACT=MODIFIER;SYMBOL=GRIK2;BIOTYPE=protein_coding;INTRON=10/14;STRAND=-1;SYMBOL_SOURCE=VGNC
rs468523382	9	48035242	GG	AA	G	ENSBTAG00000033153	intron_variant	-	-	-	-	-	IMPACT=MODIFIER;SYMBOL=GRIK2;BIOTYPE=protein_coding;INTRON=10/15;STRAND=-1;SYMBOL_SOURCE=VGNC
rs468523382	9	48035242	GG	AA	G	ENSBTAG00000033153	intron_variant	-	-	-	-	-	IMPACT=MODIFIER;SYMBOL=GRIK2;BIOTYPE=protein_coding;INTRON=9/14;STRAND=-1;SYMBOL_SOURCE=VGNC
rs468523382	9	48035242	GG	AA	G	ENSBTAG00000033153	intron_variant	-	-	-	-	-	IMPACT=MODIFIER;SYMBOL=GRIK2;BIOTYPE=protein_coding;INTRON=11/16;STRAND=-1;SYMBOL_SOURCE=VGNC
rs378407176	9	48086410	CC	GG	C	ENSBTAG00000033153	intron_variant	-	-	-	-	-	IMPACT=MODIFIER;SYMBOL=GRIK2;BIOTYPE=protein_coding;INTRON=9/15;STRAND=-1;SYMBOL_SOURCE=VGNC
rs378407176	9	48086410	CC	GG	C	ENSBTAG00000033153	intron_variant	-	-	-	-	-	IMPACT=MODIFIER;SYMBOL=GRIK2;BIOTYPE=protein_coding;INTRON=9/14;STRAND=-1;SYMBOL_SOURCE=VGNC
rs378407176	9	48086410	CC	GG	C	ENSBTAG00000033153	intron_variant	-	-	-	-	-	IMPACT=MODIFIER;SYMBOL=GRIK2;BIOTYPE=protein_coding;INTRON=10/16;STRAND=-1;SYMBOL_SOURCE=VGNC
rs378407176	9	48086410	CC	GG	C	ENSBTAG00000033153	intron_variant	-	-	-	-	-	IMPACT=MODIFIER;SYMBOL=GRIK2;BIOTYPE=protein_coding;INTRON=8/14;STRAND=-1;SYMBOL_SOURCE=VGNC
rs378407176	9	48086410	CC	GG	C	ENSBTAG00000033153	intron_variant	-	-	-	-	-	IMPACT=MODIFIER;SYMBOL=GRIK2;BIOTYPE=protein_coding;INTRON=10/15;STRAND=-1;SYMBOL_SOURCE=VGNC;APPRIS=P1
rs135646110	9	48133980	GG	AA	A	ENSBTAG00000033153	intron_variant	-	-	-	-	-	IMPACT=MODIFIER;SYMBOL=GRIK2;BIOTYPE=protein_coding;INTRON=7/14;STRAND=-1;SYMBOL_SOURCE=VGNC
rs135646110	9	48133980	GG	AA	A	ENSBTAG00000033153	intron_variant	-	-	-	-	-	IMPACT=MODIFIER;SYMBOL=GRIK2;BIOTYPE=protein_coding;INTRON=8/16;STRAND=-1;SYMBOL_SOURCE=VGNC
rs135646110	9	48133980	GG	AA	A	ENSBTAG00000033153	intron_variant	-	-	-	-	-	IMPACT=MODIFIER;SYMBOL=GRIK2;BIOTYPE=protein_coding;INTRON=8/15;STRAND=-1;SYMBOL_SOURCE=VGNC;APPRIS=P1
rs135646110	9	48133980	GG	AA	A	ENSBTAG00000033153	intron_variant	-	-	-	-	-	IMPACT=MODIFIER;SYMBOL=GRIK2;BIOTYPE=protein_coding;INTRON=7/14;STRAND=-1;SYMBOL_SOURCE=VGNC
rs135646110	9	48133980	GG	AA	A	ENSBTAG00000033153	intron_variant	-	-	-	-	-	IMPACT=MODIFIER;SYMBOL=GRIK2;BIOTYPE=protein_coding;INTRON=7/15;STRAND=-1;SYMBOL_SOURCE=VGNC
rs132670178	9	48134001	CC	TT	T	ENSBTAG00000033153	intron_variant	-	-	-	-	-	IMPACT=MODIFIER;SYMBOL=GRIK2;BIOTYPE=protein_coding;INTRON=7/15;STRAND=-1;SYMBOL_SOURCE=VGNC
rs132670178	9	48134001	CC	TT	T	ENSBTAG00000033153	intron_variant	-	-	-	-	-	IMPACT=MODIFIER;SYMBOL=GRIK2;BIOTYPE=protein_coding;INTRON=8/15;STRAND=-1;SYMBOL_SOURCE=VGNC;APPRIS=P1
rs132670178	9	48134001	CC	TT	T	ENSBTAG00000033153	intron_variant	-	-	-	-	-	IMPACT=MODIFIER;SYMBOL=GRIK2;BIOTYPE=protein_coding;INTRON=7/14;STRAND=-1;SYMBOL_SOURCE=VGNC
rs132670178	9	48134001	CC	TT	T	ENSBTAG00000033153	intron_variant	-	-	-	-	-	IMPACT=MODIFIER;SYMBOL=GRIK2;BIOTYPE=protein_coding;INTRON=7/14;STRAND=-1;SYMBOL_SOURCE=VGNC
rs132670178	9	48134001	CC	TT	T	ENSBTAG00000033153	intron_variant	-	-	-	-	-	IMPACT=MODIFIER;SYMBOL=GRIK2;BIOTYPE=protein_coding;INTRON=8/16;STRAND=-1;SYMBOL_SOURCE=VGNC
rs378424588	9	48145676	GG	CC	G	ENSBTAG00000033153	intron_variant	-	-	-	-	-	IMPACT=MODIFIER;SYMBOL=GRIK2;BIOTYPE=protein_coding;INTRON=7/14;STRAND=-1;SYMBOL_SOURCE=VGNC
rs378424588	9	48145676	GG	CC	G	ENSBTAG00000033153	intron_variant	-	-	-	-	-	IMPACT=MODIFIER;SYMBOL=GRIK2;BIOTYPE=protein_coding;INTRON=7/15;STRAND=-1;SYMBOL_SOURCE=VGNC
rs378424588	9	48145676	GG	CC	G	ENSBTAG00000033153	intron_variant	-	-	-	-	-	IMPACT=MODIFIER;SYMBOL=GRIK2;BIOTYPE=protein_coding;INTRON=7/14;STRAND=-1;SYMBOL_SOURCE=VGNC
rs378424588	9	48145676	GG	CC	G	ENSBTAG00000033153	intron_variant	-	-	-	-	-	IMPACT=MODIFIER;SYMBOL=GRIK2;BIOTYPE=protein_coding;INTRON=8/16;STRAND=-1;SYMBOL_SOURCE=VGNC
rs378424588	9	48145676	GG	CC	G	ENSBTAG00000033153	intron_variant	-	-	-	-	-	IMPACT=MODIFIER;SYMBOL=GRIK2;BIOTYPE=protein_coding;INTRON=8/15;STRAND=-1;SYMBOL_SOURCE=VGNC;APPRIS=P1
rs378875895	9	48152237	TT	CC	T	ENSBTAG00000033153	intron_variant	-	-	-	-	-	IMPACT=MODIFIER;SYMBOL=GRIK2;BIOTYPE=protein_coding;INTRON=7/15;STRAND=-1;SYMBOL_SOURCE=VGNC;APPRIS=P1
rs378875895	9	48152237	TT	CC	T	ENSBTAG00000033153	intron_variant	-	-	-	-	-	IMPACT=MODIFIER;SYMBOL=GRIK2;BIOTYPE=protein_coding;INTRON=7/16;STRAND=-1;SYMBOL_SOURCE=VGNC
rs378875895	9	48152237	TT	CC	T	ENSBTAG00000033153	intron_variant	-	-	-	-	-	IMPACT=MODIFIER;SYMBOL=GRIK2;BIOTYPE=protein_coding;INTRON=6/14;STRAND=-1;SYMBOL_SOURCE=VGNC
rs378875895	9	48152237	TT	CC	T	ENSBTAG00000033153	intron_variant	-	-	-	-	-	IMPACT=MODIFIER;SYMBOL=GRIK2;BIOTYPE=protein_coding;INTRON=6/14;STRAND=-1;SYMBOL_SOURCE=VGNC
rs378875895	9	48152237	TT	CC	T	ENSBTAG00000033153	intron_variant	-	-	-	-	-	IMPACT=MODIFIER;SYMBOL=GRIK2;BIOTYPE=protein_coding;INTRON=6/15;STRAND=-1;SYMBOL_SOURCE=VGNC
rs137133685	9	48169848	CC	GG	G	ENSBTAG00000033153	intron_variant	-	-	-	-	-	IMPACT=MODIFIER;SYMBOL=GRIK2;BIOTYPE=protein_coding;INTRON=6/15;STRAND=-1;SYMBOL_SOURCE=VGNC;APPRIS=P1
rs137133685	9	48169848	CC	GG	G	ENSBTAG00000033153	intron_variant	-	-	-	-	-	IMPACT=MODIFIER;SYMBOL=GRIK2;BIOTYPE=protein_coding;INTRON=5/15;STRAND=-1;SYMBOL_SOURCE=VGNC
rs137133685	9	48169848	CC	GG	G	ENSBTAG00000033153	intron_variant	-	-	-	-	-	IMPACT=MODIFIER;SYMBOL=GRIK2;BIOTYPE=protein_coding;INTRON=6/16;STRAND=-1;SYMBOL_SOURCE=VGNC
rs137133685	9	48169848	CC	GG	G	ENSBTAG00000033153	intron_variant	-	-	-	-	-	IMPACT=MODIFIER;SYMBOL=GRIK2;BIOTYPE=protein_coding;INTRON=5/14;STRAND=-1;SYMBOL_SOURCE=VGNC
rs137133685	9	48169848	CC	GG	G	ENSBTAG00000033153	intron_variant	-	-	-	-	-	IMPACT=MODIFIER;SYMBOL=GRIK2;BIOTYPE=protein_coding;INTRON=5/14;STRAND=-1;SYMBOL_SOURCE=VGNC
rs134840268	9	48170426	TT	CC	C	ENSBTAG00000033153	intron_variant	-	-	-	-	-	IMPACT=MODIFIER;SYMBOL=GRIK2;BIOTYPE=protein_coding;INTRON=5/14;STRAND=-1;SYMBOL_SOURCE=VGNC
rs134840268	9	48170426	TT	CC	C	ENSBTAG00000033153	intron_variant	-	-	-	-	-	IMPACT=MODIFIER;SYMBOL=GRIK2;BIOTYPE=protein_coding;INTRON=6/16;STRAND=-1;SYMBOL_SOURCE=VGNC
rs134840268	9	48170426	TT	CC	C	ENSBTAG00000033153	intron_variant	-	-	-	-	-	IMPACT=MODIFIER;SYMBOL=GRIK2;BIOTYPE=protein_coding;INTRON=5/14;STRAND=-1;SYMBOL_SOURCE=VGNC
rs134840268	9	48170426	TT	CC	C	ENSBTAG00000033153	intron_variant	-	-	-	-	-	IMPACT=MODIFIER;SYMBOL=GRIK2;BIOTYPE=protein_coding;INTRON=6/15;STRAND=-1;SYMBOL_SOURCE=VGNC;APPRIS=P1
rs134840268	9	48170426	TT	CC	C	ENSBTAG00000033153	intron_variant	-	-	-	-	-	IMPACT=MODIFIER;SYMBOL=GRIK2;BIOTYPE=protein_coding;INTRON=5/15;STRAND=-1;SYMBOL_SOURCE=VGNC
rs133684035	9	48171269	CC	AA	A	ENSBTAG00000033153	intron_variant	-	-	-	-	-	IMPACT=MODIFIER;SYMBOL=GRIK2;BIOTYPE=protein_coding;INTRON=6/16;STRAND=-1;SYMBOL_SOURCE=VGNC
rs133684035	9	48171269	CC	AA	A	ENSBTAG00000033153	intron_variant	-	-	-	-	-	IMPACT=MODIFIER;SYMBOL=GRIK2;BIOTYPE=protein_coding;INTRON=5/15;STRAND=-1;SYMBOL_SOURCE=VGNC
rs133684035	9	48171269	CC	AA	A	ENSBTAG00000033153	intron_variant	-	-	-	-	-	IMPACT=MODIFIER;SYMBOL=GRIK2;BIOTYPE=protein_coding;INTRON=5/14;STRAND=-1;SYMBOL_SOURCE=VGNC
rs133684035	9	48171269	CC	AA	A	ENSBTAG00000033153	intron_variant	-	-	-	-	-	IMPACT=MODIFIER;SYMBOL=GRIK2;BIOTYPE=protein_coding;INTRON=6/15;STRAND=-1;SYMBOL_SOURCE=VGNC;APPRIS=P1
rs133684035	9	48171269	CC	AA	A	ENSBTAG00000033153	intron_variant	-	-	-	-	-	IMPACT=MODIFIER;SYMBOL=GRIK2;BIOTYPE=protein_coding;INTRON=5/14;STRAND=-1;SYMBOL_SOURCE=VGNC
rs135881258	9	48175385	TT	GG	G	ENSBTAG00000033153	intron_variant	-	-	-	-	-	IMPACT=MODIFIER;SYMBOL=GRIK2;BIOTYPE=protein_coding;INTRON=5/14;STRAND=-1;SYMBOL_SOURCE=VGNC
rs135881258	9	48175385	TT	GG	G	ENSBTAG00000033153	intron_variant	-	-	-	-	-	IMPACT=MODIFIER;SYMBOL=GRIK2;BIOTYPE=protein_coding;INTRON=6/16;STRAND=-1;SYMBOL_SOURCE=VGNC
rs135881258	9	48175385	TT	GG	G	ENSBTAG00000033153	intron_variant	-	-	-	-	-	IMPACT=MODIFIER;SYMBOL=GRIK2;BIOTYPE=protein_coding;INTRON=5/15;STRAND=-1;SYMBOL_SOURCE=VGNC
rs135881258	9	48175385	TT	GG	G	ENSBTAG00000033153	intron_variant	-	-	-	-	-	IMPACT=MODIFIER;SYMBOL=GRIK2;BIOTYPE=protein_coding;INTRON=6/15;STRAND=-1;SYMBOL_SOURCE=VGNC;APPRIS=P1
rs135881258	9	48175385	TT	GG	G	ENSBTAG00000033153	intron_variant	-	-	-	-	-	IMPACT=MODIFIER;SYMBOL=GRIK2;BIOTYPE=protein_coding;INTRON=5/14;STRAND=-1;SYMBOL_SOURCE=VGNC
rs380489445	9	48175705	GG	AA	A	ENSBTAG00000033153	intron_variant	-	-	-	-	-	IMPACT=MODIFIER;SYMBOL=GRIK2;BIOTYPE=protein_coding;INTRON=6/15;STRAND=-1;SYMBOL_SOURCE=VGNC;APPRIS=P1
rs380489445	9	48175705	GG	AA	A	ENSBTAG00000033153	intron_variant	-	-	-	-	-	IMPACT=MODIFIER;SYMBOL=GRIK2;BIOTYPE=protein_coding;INTRON=5/14;STRAND=-1;SYMBOL_SOURCE=VGNC
rs380489445	9	48175705	GG	AA	A	ENSBTAG00000033153	intron_variant	-	-	-	-	-	IMPACT=MODIFIER;SYMBOL=GRIK2;BIOTYPE=protein_coding;INTRON=6/16;STRAND=-1;SYMBOL_SOURCE=VGNC
rs380489445	9	48175705	GG	AA	A	ENSBTAG00000033153	intron_variant	-	-	-	-	-	IMPACT=MODIFIER;SYMBOL=GRIK2;BIOTYPE=protein_coding;INTRON=5/15;STRAND=-1;SYMBOL_SOURCE=VGNC
rs380489445	9	48175705	GG	AA	A	ENSBTAG00000033153	intron_variant	-	-	-	-	-	IMPACT=MODIFIER;SYMBOL=GRIK2;BIOTYPE=protein_coding;INTRON=5/14;STRAND=-1;SYMBOL_SOURCE=VGNC
rs380792971	9	48176279	GG	AA	A	ENSBTAG00000033153	intron_variant	-	-	-	-	-	IMPACT=MODIFIER;SYMBOL=GRIK2;BIOTYPE=protein_coding;INTRON=6/16;STRAND=-1;SYMBOL_SOURCE=VGNC
rs380792971	9	48176279	GG	AA	A	ENSBTAG00000033153	intron_variant	-	-	-	-	-	IMPACT=MODIFIER;SYMBOL=GRIK2;BIOTYPE=protein_coding;INTRON=5/14;STRAND=-1;SYMBOL_SOURCE=VGNC
rs380792971	9	48176279	GG	AA	A	ENSBTAG00000033153	intron_variant	-	-	-	-	-	IMPACT=MODIFIER;SYMBOL=GRIK2;BIOTYPE=protein_coding;INTRON=5/15;STRAND=-1;SYMBOL_SOURCE=VGNC
rs380792971	9	48176279	GG	AA	A	ENSBTAG00000033153	intron_variant	-	-	-	-	-	IMPACT=MODIFIER;SYMBOL=GRIK2;BIOTYPE=protein_coding;INTRON=5/14;STRAND=-1;SYMBOL_SOURCE=VGNC
rs380792971	9	48176279	GG	AA	A	ENSBTAG00000033153	intron_variant	-	-	-	-	-	IMPACT=MODIFIER;SYMBOL=GRIK2;BIOTYPE=protein_coding;INTRON=6/15;STRAND=-1;SYMBOL_SOURCE=VGNC;APPRIS=P1
rs136008952	9	48176535	GG	TT	T	ENSBTAG00000033153	intron_variant	-	-	-	-	-	IMPACT=MODIFIER;SYMBOL=GRIK2;BIOTYPE=protein_coding;INTRON=5/14;STRAND=-1;SYMBOL_SOURCE=VGNC
rs136008952	9	48176535	GG	TT	T	ENSBTAG00000033153	intron_variant	-	-	-	-	-	IMPACT=MODIFIER;SYMBOL=GRIK2;BIOTYPE=protein_coding;INTRON=5/15;STRAND=-1;SYMBOL_SOURCE=VGNC
rs136008952	9	48176535	GG	TT	T	ENSBTAG00000033153	intron_variant	-	-	-	-	-	IMPACT=MODIFIER;SYMBOL=GRIK2;BIOTYPE=protein_coding;INTRON=5/14;STRAND=-1;SYMBOL_SOURCE=VGNC
rs136008952	9	48176535	GG	TT	T	ENSBTAG00000033153	intron_variant	-	-	-	-	-	IMPACT=MODIFIER;SYMBOL=GRIK2;BIOTYPE=protein_coding;INTRON=6/15;STRAND=-1;SYMBOL_SOURCE=VGNC;APPRIS=P1
rs136008952	9	48176535	GG	TT	T	ENSBTAG00000033153	intron_variant	-	-	-	-	-	IMPACT=MODIFIER;SYMBOL=GRIK2;BIOTYPE=protein_coding;INTRON=6/16;STRAND=-1;SYMBOL_SOURCE=VGNC
rs109546687	9	48181955	GG	AA	A	ENSBTAG00000033153	intron_variant	-	-	-	-	-	IMPACT=MODIFIER;SYMBOL=GRIK2;BIOTYPE=protein_coding;INTRON=5/14;STRAND=-1;SYMBOL_SOURCE=VGNC
rs109546687	9	48181955	GG	AA	A	ENSBTAG00000033153	intron_variant	-	-	-	-	-	IMPACT=MODIFIER;SYMBOL=GRIK2;BIOTYPE=protein_coding;INTRON=5/15;STRAND=-1;SYMBOL_SOURCE=VGNC
rs109546687	9	48181955	GG	AA	A	ENSBTAG00000033153	intron_variant	-	-	-	-	-	IMPACT=MODIFIER;SYMBOL=GRIK2;BIOTYPE=protein_coding;INTRON=5/14;STRAND=-1;SYMBOL_SOURCE=VGNC
rs109546687	9	48181955	GG	AA	A	ENSBTAG00000033153	intron_variant	-	-	-	-	-	IMPACT=MODIFIER;SYMBOL=GRIK2;BIOTYPE=protein_coding;INTRON=6/15;STRAND=-1;SYMBOL_SOURCE=VGNC;APPRIS=P1
rs109546687	9	48181955	GG	AA	A	ENSBTAG00000033153	intron_variant	-	-	-	-	-	IMPACT=MODIFIER;SYMBOL=GRIK2;BIOTYPE=protein_coding;INTRON=6/16;STRAND=-1;SYMBOL_SOURCE=VGNC
rs109681409	9	48182330	CC	TT	T	ENSBTAG00000033153	intron_variant	-	-	-	-	-	IMPACT=MODIFIER;SYMBOL=GRIK2;BIOTYPE=protein_coding;INTRON=6/15;STRAND=-1;SYMBOL_SOURCE=VGNC;APPRIS=P1
rs109681409	9	48182330	CC	TT	T	ENSBTAG00000033153	intron_variant	-	-	-	-	-	IMPACT=MODIFIER;SYMBOL=GRIK2;BIOTYPE=protein_coding;INTRON=5/15;STRAND=-1;SYMBOL_SOURCE=VGNC
rs109681409	9	48182330	CC	TT	T	ENSBTAG00000033153	intron_variant	-	-	-	-	-	IMPACT=MODIFIER;SYMBOL=GRIK2;BIOTYPE=protein_coding;INTRON=6/16;STRAND=-1;SYMBOL_SOURCE=VGNC
rs109681409	9	48182330	CC	TT	T	ENSBTAG00000033153	intron_variant	-	-	-	-	-	IMPACT=MODIFIER;SYMBOL=GRIK2;BIOTYPE=protein_coding;INTRON=5/14;STRAND=-1;SYMBOL_SOURCE=VGNC
rs109681409	9	48182330	CC	TT	T	ENSBTAG00000033153	intron_variant	-	-	-	-	-	IMPACT=MODIFIER;SYMBOL=GRIK2;BIOTYPE=protein_coding;INTRON=5/14;STRAND=-1;SYMBOL_SOURCE=VGNC
rs385815585	9	48187482	TT	CC	T	ENSBTAG00000033153	intron_variant	-	-	-	-	-	IMPACT=MODIFIER;SYMBOL=GRIK2;BIOTYPE=protein_coding;INTRON=5/15;STRAND=-1;SYMBOL_SOURCE=VGNC
rs385815585	9	48187482	TT	CC	T	ENSBTAG00000033153	intron_variant	-	-	-	-	-	IMPACT=MODIFIER;SYMBOL=GRIK2;BIOTYPE=protein_coding;INTRON=6/16;STRAND=-1;SYMBOL_SOURCE=VGNC
rs385815585	9	48187482	TT	CC	T	ENSBTAG00000033153	intron_variant	-	-	-	-	-	IMPACT=MODIFIER;SYMBOL=GRIK2;BIOTYPE=protein_coding;INTRON=5/14;STRAND=-1;SYMBOL_SOURCE=VGNC
rs385815585	9	48187482	TT	CC	T	ENSBTAG00000033153	intron_variant	-	-	-	-	-	IMPACT=MODIFIER;SYMBOL=GRIK2;BIOTYPE=protein_coding;INTRON=6/15;STRAND=-1;SYMBOL_SOURCE=VGNC;APPRIS=P1
rs385815585	9	48187482	TT	CC	T	ENSBTAG00000033153	intron_variant	-	-	-	-	-	IMPACT=MODIFIER;SYMBOL=GRIK2;BIOTYPE=protein_coding;INTRON=5/14;STRAND=-1;SYMBOL_SOURCE=VGNC
rs380799208	9	48198125	AA	CC	C	ENSBTAG00000033153	intron_variant	-	-	-	-	-	IMPACT=MODIFIER;SYMBOL=GRIK2;BIOTYPE=protein_coding;INTRON=5/15;STRAND=-1;SYMBOL_SOURCE=VGNC
rs380799208	9	48198125	AA	CC	C	ENSBTAG00000033153	intron_variant	-	-	-	-	-	IMPACT=MODIFIER;SYMBOL=GRIK2;BIOTYPE=protein_coding;INTRON=5/14;STRAND=-1;SYMBOL_SOURCE=VGNC
rs380799208	9	48198125	AA	CC	C	ENSBTAG00000033153	intron_variant	-	-	-	-	-	IMPACT=MODIFIER;SYMBOL=GRIK2;BIOTYPE=protein_coding;INTRON=5/14;STRAND=-1;SYMBOL_SOURCE=VGNC
rs380799208	9	48198125	AA	CC	C	ENSBTAG00000033153	intron_variant	-	-	-	-	-	IMPACT=MODIFIER;SYMBOL=GRIK2;BIOTYPE=protein_coding;INTRON=6/16;STRAND=-1;SYMBOL_SOURCE=VGNC
rs380799208	9	48198125	AA	CC	C	ENSBTAG00000033153	intron_variant	-	-	-	-	-	IMPACT=MODIFIER;SYMBOL=GRIK2;BIOTYPE=protein_coding;INTRON=6/15;STRAND=-1;SYMBOL_SOURCE=VGNC;APPRIS=P1
rs382185206	9	48361059	AA	GG	A	ENSBTAG00000033153	intron_variant	-	-	-	-	-	IMPACT=MODIFIER;SYMBOL=GRIK2;BIOTYPE=protein_coding;INTRON=1/15;STRAND=-1;SYMBOL_SOURCE=VGNC;APPRIS=P1
rs134979361	9	48397671	TT	CC	C	ENSBTAG00000033153	intron_variant	-	-	-	-	-	IMPACT=MODIFIER;SYMBOL=GRIK2;BIOTYPE=protein_coding;INTRON=1/15;STRAND=-1;SYMBOL_SOURCE=VGNC;APPRIS=P1
rs381363422	9	48459760	TT	AA	T	ENSBTAG00000033153	intron_variant	-	-	-	-	-	IMPACT=MODIFIER;SYMBOL=GRIK2;BIOTYPE=protein_coding;INTRON=1/15;STRAND=-1;SYMBOL_SOURCE=VGNC;APPRIS=P1
9:48500348	9	48500348	GG	AA	NA	NA	NA	NA	NA	NA	NA	NA	NA
rs483022960	9	48539977	CC	TT	C	ENSBTAG00000033153	intron_variant	-	-	-	-	-	IMPACT=MODIFIER;SYMBOL=GRIK2;BIOTYPE=protein_coding;INTRON=1/15;STRAND=-1;SYMBOL_SOURCE=VGNC;APPRIS=P1
rs479090422	9	48562637	AA	GG	A	ENSBTAG00000033153	intron_variant	-	-	-	-	-	IMPACT=MODIFIER;SYMBOL=GRIK2;BIOTYPE=protein_coding;INTRON=1/15;STRAND=-1;SYMBOL_SOURCE=VGNC;APPRIS=P1
rs461091975	9	48682547	AA	GG	A	-	intergenic_variant	-	-	-	-	-	IMPACT=MODIFIER
rs384492001	9	48734984	CC	TT	C	-	intergenic_variant	-	-	-	-	-	IMPACT=MODIFIER
rs381105437	9	48757866	CC	TT	T	-	intergenic_variant	-	-	-	-	-	IMPACT=MODIFIER

## Sheet: BTA13
Name	Chr	Location(bp)	Low SCR Genotype	High SCR Genotype	Reference_Allele	ENSGene_ID	Consequence	cDNA_position	CDS_position	Protein_position	Amino_acids	Codons	Description
rs432991669	13	55280159	TT	CC	T	ENSBTAG00000015058	intron_variant	-	-	-	-	-	IMPACT=MODIFIER;SYMBOL=CDH4;BIOTYPE=protein_coding;INTRON=2/13;STRAND=-1;SYMBOL_SOURCE=VGNC;APPRIS=P1
rs132939975	13	55301320	CC	TT	C	ENSBTAG00000015058	intron_variant	-	-	-	-	-	IMPACT=MODIFIER;SYMBOL=CDH4;BIOTYPE=protein_coding;INTRON=1/13;STRAND=-1;SYMBOL_SOURCE=VGNC;APPRIS=P1
rs475972154	13	55309954	TT	CC	T	ENSBTAG00000015058	upstream_gene_variant	-	-	-	-	-	IMPACT=MODIFIER;SYMBOL=CDH4;BIOTYPE=protein_coding;DISTANCE=3425;STRAND=-1;SYMBOL_SOURCE=VGNC;APPRIS=P1
rs108985540	13	55313291	AA	GG	A	-	intergenic_variant	-	-	-	-	-	IMPACT=MODIFIER
rs469300942	13	55314360	TT	AA	T	-	intergenic_variant	-	-	-	-	-	IMPACT=MODIFIER
rs208351962	13	55360403	AA	GG	A	-	intergenic_variant	-	-	-	-	-	IMPACT=MODIFIER
rs208617612	13	55367098	AA	CC	A	-	intergenic_variant	-	-	-	-	-	IMPACT=MODIFIER
rs133366548	13	55379832	AA	GG	G	-	intergenic_variant	-	-	-	-	-	IMPACT=MODIFIER
rs110868383	13	55433478	TT	CC	C	-	intergenic_variant	-	-	-	-	-	IMPACT=MODIFIER
rs109015667	13	55434789	TT	GG	G	-	intergenic_variant	-	-	-	-	-	IMPACT=MODIFIER
rs208078286	13	55435603	TT	AA	T	-	intergenic_variant	-	-	-	-	-	IMPACT=MODIFIER
rs133458972	13	55435661	CC	TT	T	-	intergenic_variant	-	-	-	-	-	IMPACT=MODIFIER
rs211352423	13	55457670	AA	GG	G	-	intergenic_variant	-	-	-	-	-	IMPACT=MODIFIER
rs41692741	13	55469736	CC	TT	T	-	intergenic_variant	-	-	-	-	-	IMPACT=MODIFIER
rs41692742	13	55469748	TT	GG	T	-	intergenic_variant	-	-	-	-	-	IMPACT=MODIFIER
rs209152204	13	55474447	TT	CC	T	-	intergenic_variant	-	-	-	-	-	IMPACT=MODIFIER
rs382621317	13	55475729	GG	AA	A	-	intergenic_variant	-	-	-	-	-	IMPACT=MODIFIER
rs41693247	13	55524663	TT	CC	C	-	intergenic_variant	-	-	-	-	-	IMPACT=MODIFIER
rs41693326	13	55572208	TT	CC	T	-	intergenic_variant	-	-	-	-	-	IMPACT=MODIFIER
rs41693327	13	55572225	CC	TT	C	-	intergenic_variant	-	-	-	-	-	IMPACT=MODIFIER
rs41693328	13	55572393	CC	TT	C	-	intergenic_variant	-	-	-	-	-	IMPACT=MODIFIER
rs41693937	13	55574038	TT	CC	T	-	intergenic_variant	-	-	-	-	-	IMPACT=MODIFIER
rs41693941	13	55575577	CC	TT	C	-	intergenic_variant	-	-	-	-	-	IMPACT=MODIFIER
rs209407319	13	55575748	TT	CC	T	-	intergenic_variant	-	-	-	-	-	IMPACT=MODIFIER
rs211173016	13	55575759	GG	AA	G	-	intergenic_variant	-	-	-	-	-	IMPACT=MODIFIER
rs41693985	13	55588912	GG	AA	A	-	intergenic_variant	-	-	-	-	-	IMPACT=MODIFIER
rs209489417	13	55627275	TT	CC	T	-	intergenic_variant	-	-	-	-	-	IMPACT=MODIFIER
rs379933931	13	55634169	CC	TT	C	-	intergenic_variant	-	-	-	-	-	IMPACT=MODIFIER
rs208435555	13	55636507	GG	CC	G	-	intergenic_variant	-	-	-	-	-	IMPACT=MODIFIER
rs381475271	13	55637474	AA	GG	A	-	intergenic_variant	-	-	-	-	-	IMPACT=MODIFIER
rs207738867	13	55641569	GG	AA	G	-	intergenic_variant	-	-	-	-	-	IMPACT=MODIFIER
rs208336959	13	55644920	TT	CC	T	-	intergenic_variant	-	-	-	-	-	IMPACT=MODIFIER
rs207629275	13	55651581	GG	CC	G	-	intergenic_variant	-	-	-	-	-	IMPACT=MODIFIER
rs207675719	13	55656931	AA	GG	A	-	intergenic_variant	-	-	-	-	-	IMPACT=MODIFIER
rs463134344	13	55656938	TT	CC	T	-	intergenic_variant	-	-	-	-	-	IMPACT=MODIFIER
rs208119641	13	55660890	TT	GG	T	-	intergenic_variant	-	-	-	-	-	IMPACT=MODIFIER
rs381208256	13	55661020	TT	GG	T	-	intergenic_variant	-	-	-	-	-	IMPACT=MODIFIER
rs381463526	13	55678941	TT	GG	T	-	intergenic_variant	-	-	-	-	-	IMPACT=MODIFIER
rs381828208	13	55683289	TT	GG	T	-	intergenic_variant	-	-	-	-	-	IMPACT=MODIFIER
rs209010094	13	55746069	GG	TT	G	-	intergenic_variant	-	-	-	-	-	IMPACT=MODIFIER
rs134020407	13	55752900	GG	AA	G	-	intergenic_variant	-	-	-	-	-	IMPACT=MODIFIER
rs137574591	13	55752914	TT	CC	T	-	intergenic_variant	-	-	-	-	-	IMPACT=MODIFIER
rs1115200695	13	55761967	TT	CC	T	-	intergenic_variant	-	-	-	-	-	IMPACT=MODIFIER
rs134780482	13	55761969	GG	AA	G	-	intergenic_variant	-	-	-	-	-	IMPACT=MODIFIER
rs209441279	13	55762968	CC	TT	C	-	intergenic_variant	-	-	-	-	-	IMPACT=MODIFIER
rs207863494	13	55808018	AA	GG	A	-	intergenic_variant	-	-	-	-	-	IMPACT=MODIFIER
rs211211530	13	55847731	TT	CC	T	-	intergenic_variant	-	-	-	-	-	IMPACT=MODIFIER
rs208299477	13	55847756	GG	CC	G	-	intergenic_variant	-	-	-	-	-	IMPACT=MODIFIER
rs378396608	13	55853512	TT	CC	T	-	intergenic_variant	-	-	-	-	-	IMPACT=MODIFIER
rs380665697	13	55854844	AA	GG	A	-	intergenic_variant	-	-	-	-	-	IMPACT=MODIFIER
rs378816924	13	55855028	AA	CC	A	-	intergenic_variant	-	-	-	-	-	IMPACT=MODIFIER
rs208525594	13	55856156	CC	TT	C	-	intergenic_variant	-	-	-	-	-	IMPACT=MODIFIER
rs210790884	13	55856201	GG	AA	G	-	intergenic_variant	-	-	-	-	-	IMPACT=MODIFIER
rs210801969	13	55856743	AA	GG	A	-	intergenic_variant	-	-	-	-	-	IMPACT=MODIFIER
rs378438561	13	55858233	AA	GG	A	-	intergenic_variant	-	-	-	-	-	IMPACT=MODIFIER
rs208718205	13	55858339	GG	AA	G	-	intergenic_variant	-	-	-	-	-	IMPACT=MODIFIER
rs209271931	13	55858555	CC	GG	C	-	intergenic_variant	-	-	-	-	-	IMPACT=MODIFIER
rs210199813	13	55859255	TT	CC	T	-	intergenic_variant	-	-	-	-	-	IMPACT=MODIFIER
rs211296464	13	55859529	TT	GG	T	-	intergenic_variant	-	-	-	-	-	IMPACT=MODIFIER
rs208214808	13	55859634	GG	AA	G	-	intergenic_variant	-	-	-	-	-	IMPACT=MODIFIER
rs210970441	13	55861611	GG	AA	G	-	intergenic_variant	-	-	-	-	-	IMPACT=MODIFIER
rs382039397	13	55861691	CC	TT	C	-	intergenic_variant	-	-	-	-	-	IMPACT=MODIFIER
rs377877220	13	55861735	GG	AA	G	-	intergenic_variant	-	-	-	-	-	IMPACT=MODIFIER
rs207554526	13	55861749	GG	AA	G	-	intergenic_variant	-	-	-	-	-	IMPACT=MODIFIER
rs210228567	13	55861799	TT	CC	T	-	intergenic_variant	-	-	-	-	-	IMPACT=MODIFIER
rs135168001	13	55861802	CC	TT	C	-	intergenic_variant	-	-	-	-	-	IMPACT=MODIFIER
rs207948526	13	55861804	AA	GG	A	-	intergenic_variant	-	-	-	-	-	IMPACT=MODIFIER
rs382452623	13	55864027	TT	CC	T	-	intergenic_variant	-	-	-	-	-	IMPACT=MODIFIER
rs520345991	13	55866728	TT	CC	T	-	intergenic_variant	-	-	-	-	-	IMPACT=MODIFIER
rs716350830	13	55866729	CC	TT	C	-	intergenic_variant	-	-	-	-	-	IMPACT=MODIFIER
rs444415720	13	55866730	AA	GG	A	-	intergenic_variant	-	-	-	-	-	IMPACT=MODIFIER
rs385294385	13	55866737	CC	TT	C	-	intergenic_variant	-	-	-	-	-	IMPACT=MODIFIER
rs465045252	13	55867115	AA	GG	A	-	intergenic_variant	-	-	-	-	-	IMPACT=MODIFIER
rs383319135	13	55867185	GG	AA	G	-	intergenic_variant	-	-	-	-	-	IMPACT=MODIFIER
rs379961260	13	55867227	AA	TT	A	-	intergenic_variant	-	-	-	-	-	IMPACT=MODIFIER
rs378386341	13	55867278	TT	AA	T	-	intergenic_variant	-	-	-	-	-	IMPACT=MODIFIER
rs436324489	13	55867279	TT	CC	T	-	intergenic_variant	-	-	-	-	-	IMPACT=MODIFIER
rs207861908	13	55891536	CC	TT	C	-	intergenic_variant	-	-	-	-	-	IMPACT=MODIFIER
rs133621124	13	55918102	AA	GG	A	-	intergenic_variant	-	-	-	-	-	IMPACT=MODIFIER
rs378826551	13	55932578	AA	GG	A	-	intergenic_variant	-	-	-	-	-	IMPACT=MODIFIER
rs380280156	13	55934493	AA	GG	A	-	intergenic_variant	-	-	-	-	-	IMPACT=MODIFIER
rs41692323	13	55959745	AA	GG	G	-	intergenic_variant	-	-	-	-	-	IMPACT=MODIFIER
rs381930729	13	55960893	AA	GG	A	-	intergenic_variant	-	-	-	-	-	IMPACT=MODIFIER
rs379921061	13	55961554	AA	GG	A	-	intergenic_variant	-	-	-	-	-	IMPACT=MODIFIER
rs383565974	13	55961601	CC	TT	C	-	intergenic_variant	-	-	-	-	-	IMPACT=MODIFIER
rs207627481	13	56012235	TT	CC	T	ENSBTAG00000051857	intron_variant,non_coding_transcript_variant	-	-	-	-	-	IMPACT=MODIFIER;BIOTYPE=lncRNA;INTRON=1/1;STRAND=1
rs210424723	13	56012814	AA	GG	A	ENSBTAG00000051857	intron_variant,non_coding_transcript_variant	-	-	-	-	-	IMPACT=MODIFIER;BIOTYPE=lncRNA;INTRON=1/1;STRAND=1
rs474195188	13	56016640	TT	CC	T	ENSBTAG00000051857	downstream_gene_variant	-	-	-	-	-	IMPACT=MODIFIER;BIOTYPE=lncRNA;DISTANCE=2236;STRAND=1
rs459266893	13	56019717	GG	AA	G	-	intergenic_variant	-	-	-	-	-	IMPACT=MODIFIER
rs210150357	13	56022066	GG	AA	G	-	intergenic_variant	-	-	-	-	-	IMPACT=MODIFIER
rs474921206	13	56022196	GG	AA	G	-	intergenic_variant	-	-	-	-	-	IMPACT=MODIFIER
rs440288047	13	56022213	TT	GG	T	-	intergenic_variant	-	-	-	-	-	IMPACT=MODIFIER
rs454447879	13	56022623	AA	GG	A	-	intergenic_variant	-	-	-	-	-	IMPACT=MODIFIER
rs442060531	13	56022840	AA	CC	A	-	intergenic_variant	-	-	-	-	-	IMPACT=MODIFIER
rs478253543	13	56023008	AA	GG	A	-	intergenic_variant	-	-	-	-	-	IMPACT=MODIFIER
rs463940683	13	56023728	CC	GG	C	-	intergenic_variant	-	-	-	-	-	IMPACT=MODIFIER
rs480833553	13	56023756	CC	GG	C	-	intergenic_variant	-	-	-	-	-	IMPACT=MODIFIER
rs480920431	13	56024413	AA	TT	A	-	intergenic_variant	-	-	-	-	-	IMPACT=MODIFIER
rs449454767	13	56024444	GG	AA	G	-	intergenic_variant	-	-	-	-	-	IMPACT=MODIFIER
rs433327035	13	56024455	AA	GG	A	-	intergenic_variant	-	-	-	-	-	IMPACT=MODIFIER
rs459895719	13	56024457	AA	TT	A	-	intergenic_variant	-	-	-	-	-	IMPACT=MODIFIER
rs478708600	13	56024515	TT	AA	T	-	intergenic_variant	-	-	-	-	-	IMPACT=MODIFIER
rs470089632	13	56024762	CC	TT	C	-	intergenic_variant	-	-	-	-	-	IMPACT=MODIFIER
rs137245323	13	56032400	GG	AA	G	-	intergenic_variant	-	-	-	-	-	IMPACT=MODIFIER
rs209493708	13	56032440	AA	GG	A	-	intergenic_variant	-	-	-	-	-	IMPACT=MODIFIER
rs136939418	13	56032540	TT	CC	T	-	intergenic_variant	-	-	-	-	-	IMPACT=MODIFIER
rs208315934	13	56032576	CC	TT	C	-	intergenic_variant	-	-	-	-	-	IMPACT=MODIFIER
rs378948167	13	56033929	TT	CC	T	-	intergenic_variant	-	-	-	-	-	IMPACT=MODIFIER
rs464453877	13	56034045	GG	AA	G	-	intergenic_variant	-	-	-	-	-	IMPACT=MODIFIER
rs136168713	13	56034120	GG	AA	G	-	intergenic_variant	-	-	-	-	-	IMPACT=MODIFIER
rs209796122	13	56034273	AA	GG	A	-	intergenic_variant	-	-	-	-	-	IMPACT=MODIFIER
rs386083099	13	56034294	GG	AA	G	-	intergenic_variant	-	-	-	-	-	IMPACT=MODIFIER
rs383757603	13	56034368	TT	CC	T	-	intergenic_variant	-	-	-	-	-	IMPACT=MODIFIER
[truncated: 2,722 more rows]

## Sheet: BTA17
Name	Chr	Location(bp)	Low SCR Genotype	High SCR Genotype	Reference_Allele	ENSGene_ID	Consequence	cDNA_position	CDS_position	Protein_position	Amino_acids	Codons	Description
[truncated: 2,465 more rows]

[truncated: 1 more sheets: BTA27]
