# Supplementary material for: Targeted sequencing reveals candidate causal variants for dairy bull subfertility
Source: Anim Genet. 2021 May 24;52(4):509–13. doi: 10.1111/age.13089 (PMC8361668; doi:10.1111/age.13089)
Supplement: Supplementary file 5 — File S2 InDels with opposing genotypes between low‐ and high‐fertility pools. [file AGE-52-509-s003.xlsx]

## Sheet: BTA08
Chr	Location (bp)	Name	Reference_Allele	Alternative_Allele	Low SCR Genotype	High SCR Genotype	Loc	ENSGene_ID	Transcript_ID	Consequence	cDNA_position	CDS_position	Protein_position	Amino_acids	Codons	Name	Description
8	67452296	.	T	TTGC	1"1	0/0	67452296	-	-	intergenic_variant	-	-	-	-	-	-	IMPACT=MODIFIER
8	67452297	.	AAC	A	1"1	0/0	67452299	-	-	intergenic_variant	-	-	-	-	-	-	IMPACT=MODIFIER
8	67452299	.	C	CT	0/0	1"1	67452299	-	-	intergenic_variant	-	-	-	-	-	-	IMPACT=MODIFIER
8	67504318	.	C	CTT	1"1	0/0	67504318	-	-	intergenic_variant	-	-	-	-	-	-	IMPACT=MODIFIER
8	67554552	rs381867880	T	TC	1"1	0/0	67554552	-	-	intergenic_variant	-	-	-	-	-	rs381867880	IMPACT=MODIFIER
8	67622548	rs517296876	C	CAAA	1"1	0/0	67622548	ENSBTAG00000004170	ENSBTAT00000020473.6	upstream_gene_variant	-	-	-	-	-	rs517296876	IMPACT=MODIFIER;BIOTYPE=processed_pseudogene;DISTANCE=4815;STRAND=-1
8	67658223	rs379095242	TTAA	T	1"1	0/0	67658226	-	-	intergenic_variant	-	-	-	-	-	rs379095242	IMPACT=MODIFIER
8	67715349	rs377885482	T	TG	1"1	0/0	67715349	-	-	intergenic_variant	-	-	-	-	-	rs377885482	IMPACT=MODIFIER
8	67729022	rs137656820	T	TA	1"1	0/0	67729022	-	-	intergenic_variant	-	-	-	-	-	rs137656820	IMPACT=MODIFIER
8	67792545	.	T	TACACACAC	1"1	0/0	67792545	-	-	intergenic_variant	-	-	-	-	-	-	IMPACT=MODIFIER
8	67846987	rs475089556	C	CA	0/0	1"1	67846987	-	-	intergenic_variant	-	-	-	-	-	rs475089556	IMPACT=MODIFIER
8	68020362	rs378387221	T	TCTCATC	1"1	0/0	68020362	-	-	intergenic_variant	-	-	-	-	-	rs378387221	IMPACT=MODIFIER
8	68067034	.	TA	T	0/0	1"1	68067035	-	-	intergenic_variant	-	-	-	-	-	rs449797862	IMPACT=MODIFIER
8	68092557	.	G	GT	1"1	0/0	68092557	-	-	intergenic_variant	-	-	-	-	-	-	IMPACT=MODIFIER
8	68158876	rs135293312	G	GT	0/0	1"1	68158876	-	-	intergenic_variant	-	-	-	-	-	rs135293312	IMPACT=MODIFIER
8	68178519	.	AT	A	1"1	0/0	68178520	-	-	intergenic_variant	-	-	-	-	-	-	IMPACT=MODIFIER
8	68190992	rs133327249	T	TTG	1"1	0/0	68190992	-	-	intergenic_variant	-	-	-	-	-	rs133327249	IMPACT=MODIFIER
8	68292031	rs385496858	C	CT	0/0	1"1	68292031	-	-	intergenic_variant	-	-	-	-	-	rs385496858	IMPACT=MODIFIER
8	68342075	.	CAAAG	C	1"1	0/0	68342079	-	-	intergenic_variant	-	-	-	-	-	-	IMPACT=MODIFIER
8	68521822	rs136763620	AT	A	1"1	0/0	68521823	-	-	intergenic_variant	-	-	-	-	-	rs136763620	IMPACT=MODIFIER
8	68668342	rs447193117	CAAA	C	1"1	0/0	68668345	-	-	intergenic_variant	-	-	-	-	-	rs447193117	IMPACT=MODIFIER
8	68687483	rs137265828	CATGTCTTTTTA	C	1"1	0/0	68687494	-	-	intergenic_variant	-	-	-	-	-	rs137265828	IMPACT=MODIFIER
8	68687521	.	CTTTTTTTTTTT	C	1"1	0/0	68687532	-	-	intergenic_variant	-	-	-	-	-	-	IMPACT=MODIFIER
8	68765460	rs442870103	GTA	G	1"1	0/0	68765462	-	-	intergenic_variant	-	-	-	-	-	rs442870103	IMPACT=MODIFIER
8	68776951	rs432443207	T	TA	1"1	0/0	68776951	-	-	intergenic_variant	-	-	-	-	-	rs432443207	IMPACT=MODIFIER
8	68949795	rs520016189	AAAAAC	A	1"1	0/0	68949800	-	-	intergenic_variant	-	-	-	-	-	rs520016189	IMPACT=MODIFIER
8	69148180	.	TC	T	0/0	1"1	69148181	-	-	intergenic_variant	-	-	-	-	-	-	IMPACT=MODIFIER
8	69149380	.	CAG	C	1"1	0/0	69149382	-	-	intergenic_variant	-	-	-	-	-	-	IMPACT=MODIFIER
8	69153757	.	AC	A	1"1	0/0	69153758	-	-	intergenic_variant	-	-	-	-	-	-	IMPACT=MODIFIER
8	69155872	.	T	TC	1"1	0/0	69155872	-	-	intergenic_variant	-	-	-	-	-	-	IMPACT=MODIFIER
8	69155877	.	C	CA	0/0	1"1	69155877	-	-	intergenic_variant	-	-	-	-	-	-	IMPACT=MODIFIER
8	69226109	rs136500380	A	ACCCCCACC	1"1	0/0	69226109	ENSBTAG00000003341	ENSBTAT00000004337.6	intron_variant	-	-	-	-	-	rs136500380	IMPACT=MODIFIER;SYMBOL=DOK2;BIOTYPE=protein_coding;INTRON=2/4;STRAND=-1;SYMBOL_SOURCE=VGNC;APPRIS=P1
8	69581060	rs524887858	TTA	T	1"1	0/0	69581062	-	-	intergenic_variant	-	-	-	-	-	rs524887858	IMPACT=MODIFIER
8	70122007	.	A	ATG	1"1	0/0	70122007	ENSBTAG00000015416	ENSBTAT00000083391.1	intron_variant	-	-	-	-	-	-	IMPACT=MODIFIER;SYMBOL=PEBP4;BIOTYPE=protein_coding;INTRON=3/5;STRAND=-1;SYMBOL_SOURCE=VGNC;APPRIS=P1
8	70122007	.	A	ATG	1"1	0/0	70122007	ENSBTAG00000015416	ENSBTAT00000066962.1	intron_variant	-	-	-	-	-	-	IMPACT=MODIFIER;SYMBOL=PEBP4;BIOTYPE=protein_coding;INTRON=4/7;STRAND=-1;SYMBOL_SOURCE=VGNC
8	70122007	.	A	ATG	1"1	0/0	70122007	ENSBTAG00000015416	ENSBTAT00000055568.3	intron_variant	-	-	-	-	-	-	IMPACT=MODIFIER;SYMBOL=PEBP4;BIOTYPE=protein_coding;INTRON=4/6;STRAND=-1;SYMBOL_SOURCE=VGNC;APPRIS=P1
8	70122007	.	A	ATG	1"1	0/0	70122007	ENSBTAG00000015416	ENSBTAT00000068060.1	intron_variant	-	-	-	-	-	-	IMPACT=MODIFIER;SYMBOL=PEBP4;BIOTYPE=protein_coding;INTRON=4/6;STRAND=-1;SYMBOL_SOURCE=VGNC
8	70134789	rs378596328	GAC	G	1"1	0/0	70134791	ENSBTAG00000015416	ENSBTAT00000068060.1	intron_variant	-	-	-	-	-	rs378596328	IMPACT=MODIFIER;SYMBOL=PEBP4;BIOTYPE=protein_coding;INTRON=3/6;STRAND=-1;SYMBOL_SOURCE=VGNC
8	70134789	rs378596328	GAC	G	1"1	0/0	70134791	ENSBTAG00000050001	ENSBTAT00000074063.1	intron_variant	-	-	-	-	-	rs378596328	IMPACT=MODIFIER;BIOTYPE=protein_coding;INTRON=2/25;STRAND=1;APPRIS=P1
8	70134789	rs378596328	GAC	G	1"1	0/0	70134791	ENSBTAG00000015416	ENSBTAT00000083391.1	intron_variant	-	-	-	-	-	rs378596328	IMPACT=MODIFIER;SYMBOL=PEBP4;BIOTYPE=protein_coding;INTRON=2/5;STRAND=-1;SYMBOL_SOURCE=VGNC;APPRIS=P1
8	70134789	rs378596328	GAC	G	1"1	0/0	70134791	ENSBTAG00000015416	ENSBTAT00000055568.3	intron_variant	-	-	-	-	-	rs378596328	IMPACT=MODIFIER;SYMBOL=PEBP4;BIOTYPE=protein_coding;INTRON=3/6;STRAND=-1;SYMBOL_SOURCE=VGNC;APPRIS=P1
8	70134789	rs378596328	GAC	G	1"1	0/0	70134791	ENSBTAG00000015416	ENSBTAT00000066962.1	intron_variant	-	-	-	-	-	rs378596328	IMPACT=MODIFIER;SYMBOL=PEBP4;BIOTYPE=protein_coding;INTRON=3/7;STRAND=-1;SYMBOL_SOURCE=VGNC
8	70180636	.	A	AAAC	1"1	0/0	70180636	ENSBTAG00000015416	ENSBTAT00000083391.1	intron_variant	-	-	-	-	-	-	IMPACT=MODIFIER;SYMBOL=PEBP4;BIOTYPE=protein_coding;INTRON=2/5;STRAND=-1;SYMBOL_SOURCE=VGNC;APPRIS=P1
8	70180636	.	A	AAAC	1"1	0/0	70180636	ENSBTAG00000015416	ENSBTAT00000055568.3	intron_variant	-	-	-	-	-	-	IMPACT=MODIFIER;SYMBOL=PEBP4;BIOTYPE=protein_coding;INTRON=3/6;STRAND=-1;SYMBOL_SOURCE=VGNC;APPRIS=P1
8	70180636	.	A	AAAC	1"1	0/0	70180636	ENSBTAG00000015416	ENSBTAT00000066962.1	intron_variant	-	-	-	-	-	-	IMPACT=MODIFIER;SYMBOL=PEBP4;BIOTYPE=protein_coding;INTRON=3/7;STRAND=-1;SYMBOL_SOURCE=VGNC
8	70180636	.	A	AAAC	1"1	0/0	70180636	ENSBTAG00000015416	ENSBTAT00000068060.1	intron_variant	-	-	-	-	-	-	IMPACT=MODIFIER;SYMBOL=PEBP4;BIOTYPE=protein_coding;INTRON=3/6;STRAND=-1;SYMBOL_SOURCE=VGNC
8	70197910	rs475781745	C	CTT	0/0	1"1	70197910	ENSBTAG00000015416	ENSBTAT00000066962.1	intron_variant	-	-	-	-	-	rs475781745	IMPACT=MODIFIER;SYMBOL=PEBP4;BIOTYPE=protein_coding;INTRON=3/7;STRAND=-1;SYMBOL_SOURCE=VGNC
8	70197910	rs475781745	C	CTT	0/0	1"1	70197910	ENSBTAG00000015416	ENSBTAT00000083391.1	intron_variant	-	-	-	-	-	rs475781745	IMPACT=MODIFIER;SYMBOL=PEBP4;BIOTYPE=protein_coding;INTRON=2/5;STRAND=-1;SYMBOL_SOURCE=VGNC;APPRIS=P1
8	70197910	rs475781745	C	CTT	0/0	1"1	70197910	ENSBTAG00000015416	ENSBTAT00000068060.1	intron_variant	-	-	-	-	-	rs475781745	IMPACT=MODIFIER;SYMBOL=PEBP4;BIOTYPE=protein_coding;INTRON=3/6;STRAND=-1;SYMBOL_SOURCE=VGNC
8	70197910	rs475781745	C	CTT	0/0	1"1	70197910	ENSBTAG00000015416	ENSBTAT00000055568.3	intron_variant	-	-	-	-	-	rs475781745	IMPACT=MODIFIER;SYMBOL=PEBP4;BIOTYPE=protein_coding;INTRON=3/6;STRAND=-1;SYMBOL_SOURCE=VGNC;APPRIS=P1
8	70209512	.	T	TTC	0/0	1"1	70209512	ENSBTAG00000015416	ENSBTAT00000066962.1	intron_variant	-	-	-	-	-	rs471062012	IMPACT=MODIFIER;SYMBOL=PEBP4;BIOTYPE=protein_coding;INTRON=3/7;STRAND=-1;SYMBOL_SOURCE=VGNC
8	70209512	.	T	TTC	0/0	1"1	70209512	ENSBTAG00000015416	ENSBTAT00000083391.1	intron_variant	-	-	-	-	-	rs471062012	IMPACT=MODIFIER;SYMBOL=PEBP4;BIOTYPE=protein_coding;INTRON=2/5;STRAND=-1;SYMBOL_SOURCE=VGNC;APPRIS=P1
8	70209512	.	T	TTC	0/0	1"1	70209512	ENSBTAG00000015416	ENSBTAT00000055568.3	intron_variant	-	-	-	-	-	rs471062012	IMPACT=MODIFIER;SYMBOL=PEBP4;BIOTYPE=protein_coding;INTRON=3/6;STRAND=-1;SYMBOL_SOURCE=VGNC;APPRIS=P1
8	70209512	.	T	TTC	0/0	1"1	70209512	ENSBTAG00000015416	ENSBTAT00000068060.1	intron_variant	-	-	-	-	-	rs471062012	IMPACT=MODIFIER;SYMBOL=PEBP4;BIOTYPE=protein_coding;INTRON=3/6;STRAND=-1;SYMBOL_SOURCE=VGNC
8	70378162	.	AGTGTATGTGT	A	0/0	1"1	70378172	ENSBTAG00000013528	ENSBTAT00000017987.6	intron_variant	-	-	-	-	-	-	IMPACT=MODIFIER;SYMBOL=CHMP7;BIOTYPE=protein_coding;INTRON=2/9;STRAND=1;SYMBOL_SOURCE=VGNC;APPRIS=P1
8	70410760	.	G	GAA	0/0	1"1	70410760	ENSBTAG00000025830	ENSBTAT00000069276.1	intron_variant	-	-	-	-	-	-	IMPACT=MODIFIER;SYMBOL=R3HCC1;BIOTYPE=protein_coding;INTRON=5/5;STRAND=1;SYMBOL_SOURCE=VGNC;APPRIS=P5
8	70410760	.	G	GAA	0/0	1"1	70410760	ENSBTAG00000006214	ENSBTAT00000008159.6	downstream_gene_variant	-	-	-	-	-	-	IMPACT=MODIFIER;SYMBOL=LOXL2;BIOTYPE=protein_coding;DISTANCE=3514;STRAND=-1;SYMBOL_SOURCE=VGNC;APPRIS=P1
8	70410760	.	G	GAA	0/0	1"1	70410760	ENSBTAG00000025830	ENSBTAT00000073661.1	intron_variant	-	-	-	-	-	-	IMPACT=MODIFIER;SYMBOL=R3HCC1;BIOTYPE=protein_coding;INTRON=6/7;STRAND=1;SYMBOL_SOURCE=VGNC;APPRIS=A2
8	70410760	.	G	GAA	0/0	1"1	70410760	ENSBTAG00000025830	ENSBTAT00000036539.5	intron_variant	-	-	-	-	-	-	IMPACT=MODIFIER;SYMBOL=R3HCC1;BIOTYPE=protein_coding;INTRON=6/7;STRAND=1;SYMBOL_SOURCE=VGNC;APPRIS=A2
8	70410760	.	G	GAA	0/0	1"1	70410760	ENSBTAG00000025830	ENSBTAT00000071975.1	intron_variant	-	-	-	-	-	-	IMPACT=MODIFIER;SYMBOL=R3HCC1;BIOTYPE=protein_coding;INTRON=8/9;STRAND=1;SYMBOL_SOURCE=VGNC;APPRIS=A2
8	70410760	.	G	GAA	0/0	1"1	70410760	ENSBTAG00000025830	ENSBTAT00000036540.5	intron_variant	-	-	-	-	-	-	IMPACT=MODIFIER;SYMBOL=R3HCC1;BIOTYPE=protein_coding;INTRON=7/8;STRAND=1;SYMBOL_SOURCE=VGNC;APPRIS=A2
8	70412018	rs384019178	A	ATTGGTCTT	0/0	1"1	70412018	ENSBTAG00000025830	ENSBTAT00000073661.1	intron_variant	-	-	-	-	-	rs384019178	IMPACT=MODIFIER;SYMBOL=R3HCC1;BIOTYPE=protein_coding;INTRON=7/7;STRAND=1;SYMBOL_SOURCE=VGNC;APPRIS=A2
8	70412018	rs384019178	A	ATTGGTCTT	0/0	1"1	70412018	ENSBTAG00000006214	ENSBTAT00000008159.6	downstream_gene_variant	-	-	-	-	-	rs384019178	IMPACT=MODIFIER;SYMBOL=LOXL2;BIOTYPE=protein_coding;DISTANCE=2256;STRAND=-1;SYMBOL_SOURCE=VGNC;APPRIS=P1
8	70412018	rs384019178	A	ATTGGTCTT	0/0	1"1	70412018	ENSBTAG00000025830	ENSBTAT00000071975.1	intron_variant	-	-	-	-	-	rs384019178	IMPACT=MODIFIER;SYMBOL=R3HCC1;BIOTYPE=protein_coding;INTRON=9/9;STRAND=1;SYMBOL_SOURCE=VGNC;APPRIS=A2
8	70412018	rs384019178	A	ATTGGTCTT	0/0	1"1	70412018	ENSBTAG00000025830	ENSBTAT00000036540.5	intron_variant	-	-	-	-	-	rs384019178	IMPACT=MODIFIER;SYMBOL=R3HCC1;BIOTYPE=protein_coding;INTRON=8/8;STRAND=1;SYMBOL_SOURCE=VGNC;APPRIS=A2
8	70412018	rs384019178	A	ATTGGTCTT	0/0	1"1	70412018	ENSBTAG00000025830	ENSBTAT00000036539.5	intron_variant	-	-	-	-	-	rs384019178	IMPACT=MODIFIER;SYMBOL=R3HCC1;BIOTYPE=protein_coding;INTRON=7/7;STRAND=1;SYMBOL_SOURCE=VGNC;APPRIS=A2
8	70416320	rs382499759	GC	G	1"1	0/0	70416321	ENSBTAG00000006214	ENSBTAT00000008159.6	intron_variant	-	-	-	-	-	rs382499759	IMPACT=MODIFIER;SYMBOL=LOXL2;BIOTYPE=protein_coding;INTRON=12/13;STRAND=-1;SYMBOL_SOURCE=VGNC;APPRIS=P1
8	70416320	rs382499759	GC	G	1"1	0/0	70416321	ENSBTAG00000025830	ENSBTAT00000069276.1	downstream_gene_variant	-	-	-	-	-	rs382499759	IMPACT=MODIFIER;SYMBOL=R3HCC1;BIOTYPE=protein_coding;DISTANCE=3257;STRAND=1;SYMBOL_SOURCE=VGNC;APPRIS=P5
8	70416320	rs382499759	GC	G	1"1	0/0	70416321	ENSBTAG00000025830	ENSBTAT00000036540.5	downstream_gene_variant	-	-	-	-	-	rs382499759	IMPACT=MODIFIER;SYMBOL=R3HCC1;BIOTYPE=protein_coding;DISTANCE=3257;STRAND=1;SYMBOL_SOURCE=VGNC;APPRIS=A2
8	70416320	rs382499759	GC	G	1"1	0/0	70416321	ENSBTAG00000025830	ENSBTAT00000036539.5	downstream_gene_variant	-	-	-	-	-	rs382499759	IMPACT=MODIFIER;SYMBOL=R3HCC1;BIOTYPE=protein_coding;DISTANCE=3257;STRAND=1;SYMBOL_SOURCE=VGNC;APPRIS=A2
8	70416320	rs382499759	GC	G	1"1	0/0	70416321	ENSBTAG00000025830	ENSBTAT00000071975.1	downstream_gene_variant	-	-	-	-	-	rs382499759	IMPACT=MODIFIER;SYMBOL=R3HCC1;BIOTYPE=protein_coding;DISTANCE=3257;STRAND=1;SYMBOL_SOURCE=VGNC;APPRIS=A2
8	70416320	rs382499759	GC	G	1"1	0/0	70416321	ENSBTAG00000025830	ENSBTAT00000073661.1	downstream_gene_variant	-	-	-	-	-	rs382499759	IMPACT=MODIFIER;SYMBOL=R3HCC1;BIOTYPE=protein_coding;DISTANCE=3257;STRAND=1;SYMBOL_SOURCE=VGNC;APPRIS=A2
8	70436181	rs521986302	G	GTTTTTTT	0/0	1"1	70436181	ENSBTAG00000006214	ENSBTAT00000008159.6	intron_variant	-	-	-	-	-	rs521986302	IMPACT=MODIFIER;SYMBOL=LOXL2;BIOTYPE=protein_coding;INTRON=9/13;STRAND=-1;SYMBOL_SOURCE=VGNC;APPRIS=P1
8	70436195	.	TTA	T	0/0	1"1	70436197	ENSBTAG00000006214	ENSBTAT00000008159.6	intron_variant	-	-	-	-	-	-	IMPACT=MODIFIER;SYMBOL=LOXL2;BIOTYPE=protein_coding;INTRON=9/13;STRAND=-1;SYMBOL_SOURCE=VGNC;APPRIS=P1
8	70437817	.	A	AT	1"1	0/0	70437817	ENSBTAG00000006214	ENSBTAT00000008159.6	intron_variant	-	-	-	-	-	-	IMPACT=MODIFIER;SYMBOL=LOXL2;BIOTYPE=protein_coding;INTRON=9/13;STRAND=-1;SYMBOL_SOURCE=VGNC;APPRIS=P1
8	70439793	rs378147725	ACAGAGCT	A	1"1	0/0	70439800	ENSBTAG00000006214	ENSBTAT00000008159.6	intron_variant	-	-	-	-	-	rs378147725	IMPACT=MODIFIER;SYMBOL=LOXL2;BIOTYPE=protein_coding;INTRON=8/13;STRAND=-1;SYMBOL_SOURCE=VGNC;APPRIS=P1
8	70440538	rs134161921	C	CAAT	0/0	1"1	70440538	ENSBTAG00000006214	ENSBTAT00000008159.6	intron_variant	-	-	-	-	-	rs134161921	IMPACT=MODIFIER;SYMBOL=LOXL2;BIOTYPE=protein_coding;INTRON=7/13;STRAND=-1;SYMBOL_SOURCE=VGNC;APPRIS=P1
8	70451684	.	GAT	G	0/0	1"1	70451686	ENSBTAG00000006214	ENSBTAT00000008159.6	intron_variant	-	-	-	-	-	-	IMPACT=MODIFIER;SYMBOL=LOXL2;BIOTYPE=protein_coding;INTRON=6/13;STRAND=-1;SYMBOL_SOURCE=VGNC;APPRIS=P1
8	70451687	.	GATGA	G	0/0	1"1	70451691	ENSBTAG00000006214	ENSBTAT00000008159.6	intron_variant	-	-	-	-	-	-	IMPACT=MODIFIER;SYMBOL=LOXL2;BIOTYPE=protein_coding;INTRON=6/13;STRAND=-1;SYMBOL_SOURCE=VGNC;APPRIS=P1
8	70503114	rs136940888	CA	C	1"1	0/0	70503115	ENSBTAG00000006214	ENSBTAT00000008159.6	intron_variant	-	-	-	-	-	rs136940888	IMPACT=MODIFIER;SYMBOL=LOXL2;BIOTYPE=protein_coding;INTRON=1/13;STRAND=-1;SYMBOL_SOURCE=VGNC;APPRIS=P1
8	70505190	rs133610766	TCTC	T	1"1	0/0	70505193	ENSBTAG00000006214	ENSBTAT00000008159.6	intron_variant	-	-	-	-	-	rs133610766	IMPACT=MODIFIER;SYMBOL=LOXL2;BIOTYPE=protein_coding;INTRON=1/13;STRAND=-1;SYMBOL_SOURCE=VGNC;APPRIS=P1
8	70511542	rs384467922	A	AG	1"1	0/0	70511542	ENSBTAG00000006214	ENSBTAT00000008159.6	intron_variant	-	-	-	-	-	rs384467922	IMPACT=MODIFIER;SYMBOL=LOXL2;BIOTYPE=protein_coding;INTRON=1/13;STRAND=-1;SYMBOL_SOURCE=VGNC;APPRIS=P1
8	70512216	.	G	GTAATCCCAGATTCACATCTGGCTTCTGCGAA	1"1	0/0	70512216	ENSBTAG00000006214	ENSBTAT00000008159.6	intron_variant	-	-	-	-	-	-	IMPACT=MODIFIER;SYMBOL=LOXL2;BIOTYPE=protein_coding;INTRON=1/13;STRAND=-1;SYMBOL_SOURCE=VGNC;APPRIS=P1
8	70544127	rs443069451	GAAGT	G	1"1	0/0	70544131	-	-	intergenic_variant	-	-	-	-	-	rs443069451	IMPACT=MODIFIER
8	70545134	.	GGGAAA	G	1"1	0/0	70545139	ENSBTAG00000006768	ENSBTAT00000071190.1	downstream_gene_variant	-	-	-	-	-	-	IMPACT=MODIFIER;SYMBOL=ENTPD4;BIOTYPE=protein_coding;DISTANCE=4414;STRAND=-1;SYMBOL_SOURCE=VGNC;APPRIS=P1
8	70545140	.	G	GTTTT	1"1	0/0	70545140	ENSBTAG00000006768	ENSBTAT00000071190.1	downstream_gene_variant	-	-	-	-	-	-	IMPACT=MODIFIER;SYMBOL=ENTPD4;BIOTYPE=protein_coding;DISTANCE=4412;STRAND=-1;SYMBOL_SOURCE=VGNC;APPRIS=P1
8	70545771	rs462451156	AC	A	1"1	0/0	70545772	ENSBTAG00000006768	ENSBTAT00000071190.1	downstream_gene_variant	-	-	-	-	-	rs462451156,rs527112732	IMPACT=MODIFIER;SYMBOL=ENTPD4;BIOTYPE=protein_coding;DISTANCE=3781;STRAND=-1;SYMBOL_SOURCE=VGNC;APPRIS=P1
8	70552587	rs478450255	CCT	C	1"1	0/0	70552589	ENSBTAG00000006768	ENSBTAT00000071190.1	intron_variant	-	-	-	-	-	rs478450255	IMPACT=MODIFIER;SYMBOL=ENTPD4;BIOTYPE=protein_coding;INTRON=12/12;STRAND=-1;SYMBOL_SOURCE=VGNC;APPRIS=P1
8	70555370	rs518910346	ACT	A	0/0	1"1	70555372	ENSBTAG00000006768	ENSBTAT00000071190.1	intron_variant	-	-	-	-	-	rs518910346	IMPACT=MODIFIER;SYMBOL=ENTPD4;BIOTYPE=protein_coding;INTRON=10/12;STRAND=-1;SYMBOL_SOURCE=VGNC;APPRIS=P1
8	70566567	.	GA	G	1"1	0/0	70566568	ENSBTAG00000006768	ENSBTAT00000061167.3	intron_variant	-	-	-	-	-	-	IMPACT=MODIFIER;SYMBOL=ENTPD4;BIOTYPE=protein_coding;INTRON=5/6;STRAND=-1;SYMBOL_SOURCE=VGNC
8	70566567	.	GA	G	1"1	0/0	70566568	ENSBTAG00000006768	ENSBTAT00000071190.1	intron_variant	-	-	-	-	-	-	IMPACT=MODIFIER;SYMBOL=ENTPD4;BIOTYPE=protein_coding;INTRON=6/12;STRAND=-1;SYMBOL_SOURCE=VGNC;APPRIS=P1
8	70574371	.	T	TCTTTC	1"1	0/0	70574371	ENSBTAG00000006768	ENSBTAT00000061167.3	intron_variant	-	-	-	-	-	-	IMPACT=MODIFIER;SYMBOL=ENTPD4;BIOTYPE=protein_coding;INTRON=3/6;STRAND=-1;SYMBOL_SOURCE=VGNC
8	70574371	.	T	TCTTTC	1"1	0/0	70574371	ENSBTAG00000006768	ENSBTAT00000071190.1	intron_variant	-	-	-	-	-	-	IMPACT=MODIFIER;SYMBOL=ENTPD4;BIOTYPE=protein_coding;INTRON=4/12;STRAND=-1;SYMBOL_SOURCE=VGNC;APPRIS=P1
8	70632529	.	T	TCCCC	1"1	0/0	70632529	ENSBTAG00000052721	ENSBTAT00000068948.1	upstream_gene_variant	-	-	-	-	-	-	IMPACT=MODIFIER;BIOTYPE=lncRNA;DISTANCE=4245;STRAND=-1
8	70635890	rs380639102	GT	G	0/0	1"1	70635891	-	-	intergenic_variant	-	-	-	-	-	rs380639102	IMPACT=MODIFIER
8	70639242	rs137582223	C	CCT	1"1	0/0	70639242	-	-	intergenic_variant	-	-	-	-	-	rs137582223	IMPACT=MODIFIER
8	70810360	rs447341688	CT	C	1"1	0/0	70810361	-	-	intergenic_variant	-	-	-	-	-	rs447341688	IMPACT=MODIFIER
8	70822338	rs380907465	TAGCAGCAGC	T	1"1	0/0	70822347	ENSBTAG00000014008	ENSBTAT00000018610.6	downstream_gene_variant	-	-	-	-	-	rs380907465	IMPACT=MODIFIER;SYMBOL=NKX2-6;BIOTYPE=protein_coding;DISTANCE=1247;STRAND=-1;SYMBOL_SOURCE=VGNC;APPRIS=P1
8	70856160	rs518065522	TCACACA	T	0/0	1"1	70856166	-	-	intergenic_variant	-	-	-	-	-	rs518065522	IMPACT=MODIFIER
8	70873932	rs471051209	GCCACTGTTT	G	1"1	0/0	70873941	-	-	intergenic_variant	-	-	-	-	-	rs471051209	IMPACT=MODIFIER
8	70878101	rs381590491	AAG	A	1"1	0/0	70878103	-	-	intergenic_variant	-	-	-	-	-	rs381590491	IMPACT=MODIFIER
8	71005561	rs383275629	G	GC	1"1	0/0	71005561	-	-	intergenic_variant	-	-	-	-	-	rs383275629	IMPACT=MODIFIER
8	71011595	rs383777607	AT	A	1"1	0/0	71011596	ENSBTAG00000048755	ENSBTAT00000073043.1	downstream_gene_variant	-	-	-	-	-	rs383777607	IMPACT=MODIFIER;BIOTYPE=protein_coding;DISTANCE=909;STRAND=-1;APPRIS=P1
8	71033645	rs382600483	G	GGT	1"1	0/0	71033645	-	-	intergenic_variant	-	-	-	-	-	rs382600483	IMPACT=MODIFIER
8	71060574	.	T	TTTTTTTG	1"1	0/0	71060574	-	-	intergenic_variant	-	-	-	-	-	-	IMPACT=MODIFIER
8	71118538	rs460923236	ATAAT	A	1"1	0/0	71118542	-	-	intergenic_variant	-	-	-	-	-	rs460923236	IMPACT=MODIFIER
8	71127108	rs383957635	CACT	C	1"1	0/0	71127111	-	-	intergenic_variant	-	-	-	-	-	rs383957635	IMPACT=MODIFIER
8	71132435	rs378814484	CCT	C	1"1	0/0	71132437	-	-	intergenic_variant	-	-	-	-	-	rs378814484	IMPACT=MODIFIER
8	71154223	.	A	AT	1"1	0/0	71154223	-	-	intergenic_variant	-	-	-	-	-	rs438448287	IMPACT=MODIFIER
8	71164229	rs441777148	C	CCT	1"1	0/0	71164229	-	-	intergenic_variant	-	-	-	-	-	rs441777148	IMPACT=MODIFIER
8	71183878	.	C	CA	1"1	0/0	71183878	-	-	intergenic_variant	-	-	-	-	-	-	IMPACT=MODIFIER
8	71200097	rs439153333	TA	T	1"1	0/0	71200098	-	-	intergenic_variant	-	-	-	-	-	rs439153333	IMPACT=MODIFIER
8	71216449	rs799391593	T	TA	1"1	0/0	71216449	-	-	intergenic_variant	-	-	-	-	-	rs799391593	IMPACT=MODIFIER
8	71225092	.	T	TG	1"1	0/0	71225092	-	-	intergenic_variant	-	-	-	-	-	-	IMPACT=MODIFIER
8	71237151	rs479912941	AT	A	1"1	0/0	71237152	-	-	intergenic_variant	-	-	-	-	-	rs479912941	IMPACT=MODIFIER
8	71250641	.	C	CCA	1"1	0/0	71250641	-	-	intergenic_variant	-	-	-	-	-	-	IMPACT=MODIFIER
8	71264086	rs453811466	C	CA	1"1	0/0	71264086	-	-	intergenic_variant	-	-	-	-	-	rs453811466	IMPACT=MODIFIER
8	71279180	.	GA	G	1"1	0/0	71279181	-	-	intergenic_variant	-	-	-	-	-	-	IMPACT=MODIFIER
8	71284980	rs380177600	AT	A	1"1	0/0	71284981	-	-	intergenic_variant	-	-	-	-	-	rs380177600	IMPACT=MODIFIER
8	71325456	rs381905559	A	AAC	1"1	0/0	71325456	-	-	intergenic_variant	-	-	-	-	-	rs381905559	IMPACT=MODIFIER
8	71325632	rs379803349	C	CA	1"1	0/0	71325632	-	-	intergenic_variant	-	-	-	-	-	rs379803349	IMPACT=MODIFIER
8	71330547	rs472712146	CTT	C	1"1	0/0	71330549	-	-	intergenic_variant	-	-	-	-	-	rs472712146	IMPACT=MODIFIER
8	71330845	rs454910834	G	GA	1"1	0/0	71330845	-	-	intergenic_variant	-	-	-	-	-	rs454910834	IMPACT=MODIFIER
8	71330958	rs384534310	TA	T	1"1	0/0	71330959	-	-	intergenic_variant	-	-	-	-	-	rs384534310	IMPACT=MODIFIER
8	71335217	.	TCTG	T	1"1	0/0	71335220	-	-	intergenic_variant	-	-	-	-	-	-	IMPACT=MODIFIER
8	71336076	rs438074709	CTG	C	1"1	0/0	71336078	-	-	intergenic_variant	-	-	-	-	-	rs438074709	IMPACT=MODIFIER
8	71336836	rs517256406	GACTGA	G	1"1	0/0	71336841	-	-	intergenic_variant	-	-	-	-	-	rs517256406	IMPACT=MODIFIER
8	71337373	rs476937311	C	CA	1"1	0/0	71337373	-	-	intergenic_variant	-	-	-	-	-	rs476937311	IMPACT=MODIFIER
8	71338263	.	T	TA	1"1	0/0	71338263	-	-	intergenic_variant	-	-	-	-	-	rs441206689	IMPACT=MODIFIER
8	71340605	rs457478130	T	TA	1"1	0/0	71340605	-	-	intergenic_variant	-	-	-	-	-	rs457478130	IMPACT=MODIFIER
8	71402960	rs383182336	T	TTG	1"1	0/0	71402960	-	-	intergenic_variant	-	-	-	-	-	rs383182336	IMPACT=MODIFIER
8	71444916	rs800788005	TTCTTGCCTGGGGAATCCCATGGACA	T	1"1	0/0	71444941	-	-	intergenic_variant	-	-	-	-	-	rs800788005	IMPACT=MODIFIER
8	71444945	.	GACCC	G	1"1	0/0	71444949	-	-	intergenic_variant	-	-	-	-	-	-	IMPACT=MODIFIER
8	71444950	.	TGGC	T	1"1	0/0	71444953	-	-	intergenic_variant	-	-	-	-	-	-	IMPACT=MODIFIER
8	71455249	rs135769935	CT	C	1"1	0/0	71455250	-	-	intergenic_variant	-	-	-	-	-	rs135769935	IMPACT=MODIFIER
8	71460483	rs438662923	TC	T	1"1	0/0	71460484	-	-	intergenic_variant	-	-	-	-	-	rs438662923	IMPACT=MODIFIER
8	71464595	rs431910870	C	CT	1"1	0/0	71464595	-	-	intergenic_variant	-	-	-	-	-	rs431910870	IMPACT=MODIFIER
8	71476354	rs136044806	A	ACACGTCC	1"1	0/0	71476354	-	-	intergenic_variant	-	-	-	-	-	rs136044806	IMPACT=MODIFIER
8	71487039	rs448487382	C	CGTGG	1"1	0/0	71487039	-	-	intergenic_variant	-	-	-	-	-	rs448487382	IMPACT=MODIFIER
8	71487745	rs134016184	C	CAGA	1"1	0/0	71487745	-	-	intergenic_variant	-	-	-	-	-	rs134016184	IMPACT=MODIFIER
8	71496300	rs384823369	ACT	A	1"1	0/0	71496302	ENSBTAG00000037929	ENSBTAT00000055272.3	upstream_gene_variant	-	-	-	-	-	rs384823369	IMPACT=MODIFIER;SYMBOL=ADAM28;BIOTYPE=protein_coding;DISTANCE=721;STRAND=1;SYMBOL_SOURCE=HGNC;HGNC_ID=HGNC:206;APPRIS=A2
8	71496300	rs384823369	ACT	A	1"1	0/0	71496302	ENSBTAG00000037929	ENSBTAT00000072336.1	upstream_gene_variant	-	-	-	-	-	rs384823369	IMPACT=MODIFIER;SYMBOL=ADAM28;BIOTYPE=protein_coding;DISTANCE=721;STRAND=1;SYMBOL_SOURCE=HGNC;HGNC_ID=HGNC:206;APPRIS=P5
8	71504648	.	CTT	C	0/0	1"1	71504650	ENSBTAG00000037929	ENSBTAT00000072336.1	intron_variant	-	-	-	-	-	-	IMPACT=MODIFIER;SYMBOL=ADAM28;BIOTYPE=protein_coding;INTRON=1/21;STRAND=1;SYMBOL_SOURCE=HGNC;HGNC_ID=HGNC:206;APPRIS=P5
8	71504648	.	CTT	C	0/0	1"1	71504650	ENSBTAG00000037929	ENSBTAT00000055272.3	intron_variant	-	-	-	-	-	-	IMPACT=MODIFIER;SYMBOL=ADAM28;BIOTYPE=protein_coding;INTRON=1/20;STRAND=1;SYMBOL_SOURCE=HGNC;HGNC_ID=HGNC:206;APPRIS=A2
8	71509516	rs455711251	G	GACCCAGGGATCAA	1"1	0/0	71509516	ENSBTAG00000037929	ENSBTAT00000072336.1	intron_variant	-	-	-	-	-	rs455711251	IMPACT=MODIFIER;SYMBOL=ADAM28;BIOTYPE=protein_coding;INTRON=2/21;STRAND=1;SYMBOL_SOURCE=HGNC;HGNC_ID=HGNC:206;APPRIS=P5
8	71509516	rs455711251	G	GACCCAGGGATCAA	1"1	0/0	71509516	ENSBTAG00000037929	ENSBTAT00000055272.3	intron_variant	-	-	-	-	-	rs455711251	IMPACT=MODIFIER;SYMBOL=ADAM28;BIOTYPE=protein_coding;INTRON=2/20;STRAND=1;SYMBOL_SOURCE=HGNC;HGNC_ID=HGNC:206;APPRIS=A2
8	71510734	.	A	ATATAT	1"1	0/0	71510734	ENSBTAG00000037929	ENSBTAT00000055272.3	intron_variant	-	-	-	-	-	-	IMPACT=MODIFIER;SYMBOL=ADAM28;BIOTYPE=protein_coding;INTRON=2/20;STRAND=1;SYMBOL_SOURCE=HGNC;HGNC_ID=HGNC:206;APPRIS=A2
8	71510734	.	A	ATATAT	1"1	0/0	71510734	ENSBTAG00000037929	ENSBTAT00000072336.1	intron_variant	-	-	-	-	-	-	IMPACT=MODIFIER;SYMBOL=ADAM28;BIOTYPE=protein_coding;INTRON=2/21;STRAND=1;SYMBOL_SOURCE=HGNC;HGNC_ID=HGNC:206;APPRIS=P5
8	71510737	.	A	ACTGTATATATAAATCTAAAC	1"1	0/0	71510737	ENSBTAG00000037929	ENSBTAT00000055272.3	intron_variant	-	-	-	-	-	-	IMPACT=MODIFIER;SYMBOL=ADAM28;BIOTYPE=protein_coding;INTRON=2/20;STRAND=1;SYMBOL_SOURCE=HGNC;HGNC_ID=HGNC:206;APPRIS=A2
8	71510737	.	A	ACTGTATATATAAATCTAAAC	1"1	0/0	71510737	ENSBTAG00000037929	ENSBTAT00000072336.1	intron_variant	-	-	-	-	-	-	IMPACT=MODIFIER;SYMBOL=ADAM28;BIOTYPE=protein_coding;INTRON=2/21;STRAND=1;SYMBOL_SOURCE=HGNC;HGNC_ID=HGNC:206;APPRIS=P5
8	71517284	rs516676541	AG	A	1"1	0/0	71517285	ENSBTAG00000037929	ENSBTAT00000055272.3	intron_variant	-	-	-	-	-	rs516676541	IMPACT=MODIFIER;SYMBOL=ADAM28;BIOTYPE=protein_coding;INTRON=6/20;STRAND=1;SYMBOL_SOURCE=HGNC;HGNC_ID=HGNC:206;APPRIS=A2
8	71517284	rs516676541	AG	A	1"1	0/0	71517285	ENSBTAG00000037929	ENSBTAT00000072336.1	intron_variant	-	-	-	-	-	rs516676541	IMPACT=MODIFIER;SYMBOL=ADAM28;BIOTYPE=protein_coding;INTRON=6/21;STRAND=1;SYMBOL_SOURCE=HGNC;HGNC_ID=HGNC:206;APPRIS=P5
8	71519246	.	C	CCAAAAA	1"1	0/0	71519246	ENSBTAG00000037929	ENSBTAT00000055272.3	intron_variant	-	-	-	-	-	-	IMPACT=MODIFIER;SYMBOL=ADAM28;BIOTYPE=protein_coding;INTRON=6/20;STRAND=1;SYMBOL_SOURCE=HGNC;HGNC_ID=HGNC:206;APPRIS=A2
8	71519246	.	C	CCAAAAA	1"1	0/0	71519246	ENSBTAG00000037929	ENSBTAT00000072336.1	intron_variant	-	-	-	-	-	-	IMPACT=MODIFIER;SYMBOL=ADAM28;BIOTYPE=protein_coding;INTRON=6/21;STRAND=1;SYMBOL_SOURCE=HGNC;HGNC_ID=HGNC:206;APPRIS=P5
8	71519303	rs480335433	G	GGTA	1"1	0/0	71519303	ENSBTAG00000037929	ENSBTAT00000072336.1	intron_variant	-	-	-	-	-	rs480335433	IMPACT=MODIFIER;SYMBOL=ADAM28;BIOTYPE=protein_coding;INTRON=6/21;STRAND=1;SYMBOL_SOURCE=HGNC;HGNC_ID=HGNC:206;APPRIS=P5
8	71519303	rs480335433	G	GGTA	1"1	0/0	71519303	ENSBTAG00000037929	ENSBTAT00000055272.3	intron_variant	-	-	-	-	-	rs480335433	IMPACT=MODIFIER;SYMBOL=ADAM28;BIOTYPE=protein_coding;INTRON=6/20;STRAND=1;SYMBOL_SOURCE=HGNC;HGNC_ID=HGNC:206;APPRIS=A2
8	71519340	rs448798277	AG	A	1"1	0/0	71519341	ENSBTAG00000037929	ENSBTAT00000072336.1	intron_variant	-	-	-	-	-	rs448798277	IMPACT=MODIFIER;SYMBOL=ADAM28;BIOTYPE=protein_coding;INTRON=6/21;STRAND=1;SYMBOL_SOURCE=HGNC;HGNC_ID=HGNC:206;APPRIS=P5
8	71519340	rs448798277	AG	A	1"1	0/0	71519341	ENSBTAG00000037929	ENSBTAT00000055272.3	intron_variant	-	-	-	-	-	rs448798277	IMPACT=MODIFIER;SYMBOL=ADAM28;BIOTYPE=protein_coding;INTRON=6/20;STRAND=1;SYMBOL_SOURCE=HGNC;HGNC_ID=HGNC:206;APPRIS=A2
8	71519702	.	A	AC	1"1	0/0	71519702	ENSBTAG00000037929	ENSBTAT00000072336.1	intron_variant	-	-	-	-	-	-	IMPACT=MODIFIER;SYMBOL=ADAM28;BIOTYPE=protein_coding;INTRON=6/21;STRAND=1;SYMBOL_SOURCE=HGNC;HGNC_ID=HGNC:206;APPRIS=P5
8	71519702	.	A	AC	1"1	0/0	71519702	ENSBTAG00000037929	ENSBTAT00000055272.3	intron_variant	-	-	-	-	-	-	IMPACT=MODIFIER;SYMBOL=ADAM28;BIOTYPE=protein_coding;INTRON=6/20;STRAND=1;SYMBOL_SOURCE=HGNC;HGNC_ID=HGNC:206;APPRIS=A2
8	71519705	rs730525046	A	AC	1"1	0/0	71519705	ENSBTAG00000037929	ENSBTAT00000055272.3	intron_variant	-	-	-	-	-	rs730525046	IMPACT=MODIFIER;SYMBOL=ADAM28;BIOTYPE=protein_coding;INTRON=6/20;STRAND=1;SYMBOL_SOURCE=HGNC;HGNC_ID=HGNC:206;APPRIS=A2
8	71519705	rs730525046	A	AC	1"1	0/0	71519705	ENSBTAG00000037929	ENSBTAT00000072336.1	intron_variant	-	-	-	-	-	rs730525046	IMPACT=MODIFIER;SYMBOL=ADAM28;BIOTYPE=protein_coding;INTRON=6/21;STRAND=1;SYMBOL_SOURCE=HGNC;HGNC_ID=HGNC:206;APPRIS=P5
8	71519708	.	A	AC	1"1	0/0	71519708	ENSBTAG00000037929	ENSBTAT00000055272.3	intron_variant	-	-	-	-	-	-	IMPACT=MODIFIER;SYMBOL=ADAM28;BIOTYPE=protein_coding;INTRON=6/20;STRAND=1;SYMBOL_SOURCE=HGNC;HGNC_ID=HGNC:206;APPRIS=A2
8	71519708	.	A	AC	1"1	0/0	71519708	ENSBTAG00000037929	ENSBTAT00000072336.1	intron_variant	-	-	-	-	-	-	IMPACT=MODIFIER;SYMBOL=ADAM28;BIOTYPE=protein_coding;INTRON=6/21;STRAND=1;SYMBOL_SOURCE=HGNC;HGNC_ID=HGNC:206;APPRIS=P5
8	71519712	rs730768275	C	CA	1"1	0/0	71519712	ENSBTAG00000037929	ENSBTAT00000055272.3	intron_variant	-	-	-	-	-	rs730768275	IMPACT=MODIFIER;SYMBOL=ADAM28;BIOTYPE=protein_coding;INTRON=6/20;STRAND=1;SYMBOL_SOURCE=HGNC;HGNC_ID=HGNC:206;APPRIS=A2
8	71519712	rs730768275	C	CA	1"1	0/0	71519712	ENSBTAG00000037929	ENSBTAT00000072336.1	intron_variant	-	-	-	-	-	rs730768275	IMPACT=MODIFIER;SYMBOL=ADAM28;BIOTYPE=protein_coding;INTRON=6/21;STRAND=1;SYMBOL_SOURCE=HGNC;HGNC_ID=HGNC:206;APPRIS=P5
8	71519718	rs799480663	AAC	A	1"1	0/0	71519720	ENSBTAG00000037929	ENSBTAT00000055272.3	intron_variant	-	-	-	-	-	rs799480663	IMPACT=MODIFIER;SYMBOL=ADAM28;BIOTYPE=protein_coding;INTRON=6/20;STRAND=1;SYMBOL_SOURCE=HGNC;HGNC_ID=HGNC:206;APPRIS=A2
8	71519718	rs799480663	AAC	A	1"1	0/0	71519720	ENSBTAG00000037929	ENSBTAT00000072336.1	intron_variant	-	-	-	-	-	rs799480663	IMPACT=MODIFIER;SYMBOL=ADAM28;BIOTYPE=protein_coding;INTRON=6/21;STRAND=1;SYMBOL_SOURCE=HGNC;HGNC_ID=HGNC:206;APPRIS=P5
8	71519969	rs442498495	G	GA	1"1	0/0	71519969	ENSBTAG00000037929	ENSBTAT00000072336.1	intron_variant	-	-	-	-	-	rs442498495	IMPACT=MODIFIER;SYMBOL=ADAM28;BIOTYPE=protein_coding;INTRON=6/21;STRAND=1;SYMBOL_SOURCE=HGNC;HGNC_ID=HGNC:206;APPRIS=P5
8	71519969	rs442498495	G	GA	1"1	0/0	71519969	ENSBTAG00000037929	ENSBTAT00000055272.3	intron_variant	-	-	-	-	-	rs442498495	IMPACT=MODIFIER;SYMBOL=ADAM28;BIOTYPE=protein_coding;INTRON=6/20;STRAND=1;SYMBOL_SOURCE=HGNC;HGNC_ID=HGNC:206;APPRIS=A2
8	71520618	rs456275832	CAACATTCGGA	C	1"1	0/0	71520628	ENSBTAG00000037929	ENSBTAT00000055272.3	intron_variant	-	-	-	-	-	rs456275832	IMPACT=MODIFIER;SYMBOL=ADAM28;BIOTYPE=protein_coding;INTRON=6/20;STRAND=1;SYMBOL_SOURCE=HGNC;HGNC_ID=HGNC:206;APPRIS=A2
8	71520618	rs456275832	CAACATTCGGA	C	1"1	0/0	71520628	ENSBTAG00000037929	ENSBTAT00000072336.1	intron_variant	-	-	-	-	-	rs456275832	IMPACT=MODIFIER;SYMBOL=ADAM28;BIOTYPE=protein_coding;INTRON=6/21;STRAND=1;SYMBOL_SOURCE=HGNC;HGNC_ID=HGNC:206;APPRIS=P5
8	71523215	rs379821427	T	TCTA	1"1	0/0	71523215	ENSBTAG00000037929	ENSBTAT00000072336.1	intron_variant	-	-	-	-	-	rs379821427	IMPACT=MODIFIER;SYMBOL=ADAM28;BIOTYPE=protein_coding;INTRON=8/21;STRAND=1;SYMBOL_SOURCE=HGNC;HGNC_ID=HGNC:206;APPRIS=P5
8	71523215	rs379821427	T	TCTA	1"1	0/0	71523215	ENSBTAG00000037929	ENSBTAT00000055272.3	intron_variant	-	-	-	-	-	rs379821427	IMPACT=MODIFIER;SYMBOL=ADAM28;BIOTYPE=protein_coding;INTRON=8/20;STRAND=1;SYMBOL_SOURCE=HGNC;HGNC_ID=HGNC:206;APPRIS=A2
8	71524009	rs450375132	GT	G	1"1	0/0	71524010	ENSBTAG00000037929	ENSBTAT00000072336.1	intron_variant	-	-	-	-	-	rs450375132	IMPACT=MODIFIER;SYMBOL=ADAM28;BIOTYPE=protein_coding;INTRON=8/21;STRAND=1;SYMBOL_SOURCE=HGNC;HGNC_ID=HGNC:206;APPRIS=P5
8	71524009	rs450375132	GT	G	1"1	0/0	71524010	ENSBTAG00000037929	ENSBTAT00000055272.3	intron_variant	-	-	-	-	-	rs450375132	IMPACT=MODIFIER;SYMBOL=ADAM28;BIOTYPE=protein_coding;INTRON=8/20;STRAND=1;SYMBOL_SOURCE=HGNC;HGNC_ID=HGNC:206;APPRIS=A2
8	71526085	rs479572126	A	AT	1"1	0/0	71526085	ENSBTAG00000037929	ENSBTAT00000055272.3	intron_variant	-	-	-	-	-	rs479572126	IMPACT=MODIFIER;SYMBOL=ADAM28;BIOTYPE=protein_coding;INTRON=8/20;STRAND=1;SYMBOL_SOURCE=HGNC;HGNC_ID=HGNC:206;APPRIS=A2
8	71526085	rs479572126	A	AT	1"1	0/0	71526085	ENSBTAG00000037929	ENSBTAT00000072336.1	intron_variant	-	-	-	-	-	rs479572126	IMPACT=MODIFIER;SYMBOL=ADAM28;BIOTYPE=protein_coding;INTRON=8/21;STRAND=1;SYMBOL_SOURCE=HGNC;HGNC_ID=HGNC:206;APPRIS=P5
8	71528049	.	A	AT	1"1	0/0	71528049	ENSBTAG00000037929	ENSBTAT00000072336.1	intron_variant	-	-	-	-	-	-	IMPACT=MODIFIER;SYMBOL=ADAM28;BIOTYPE=protein_coding;INTRON=8/21;STRAND=1;SYMBOL_SOURCE=HGNC;HGNC_ID=HGNC:206;APPRIS=P5
8	71528049	.	A	AT	1"1	0/0	71528049	ENSBTAG00000037929	ENSBTAT00000055272.3	intron_variant	-	-	-	-	-	-	IMPACT=MODIFIER;SYMBOL=ADAM28;BIOTYPE=protein_coding;INTRON=8/20;STRAND=1;SYMBOL_SOURCE=HGNC;HGNC_ID=HGNC:206;APPRIS=A2
8	71528958	.	C	CAGATATGCAGATGATACCACCCTTATGGCATAAAGTGA	1"1	0/0	71528958	ENSBTAG00000037929	ENSBTAT00000055272.3	intron_variant	-	-	-	-	-	-	IMPACT=MODIFIER;SYMBOL=ADAM28;BIOTYPE=protein_coding;INTRON=9/20;STRAND=1;SYMBOL_SOURCE=HGNC;HGNC_ID=HGNC:206;APPRIS=A2
8	71528958	.	C	CAGATATGCAGATGATACCACCCTTATGGCATAAAGTGA	1"1	0/0	71528958	ENSBTAG00000037929	ENSBTAT00000072336.1	intron_variant	-	-	-	-	-	-	IMPACT=MODIFIER;SYMBOL=ADAM28;BIOTYPE=protein_coding;INTRON=9/21;STRAND=1;SYMBOL_SOURCE=HGNC;HGNC_ID=HGNC:206;APPRIS=P5
8	71530963	rs442424660	CTT	C	1"1	0/0	71530965	ENSBTAG00000037929	ENSBTAT00000072336.1	intron_variant	-	-	-	-	-	rs442424660	IMPACT=MODIFIER;SYMBOL=ADAM28;BIOTYPE=protein_coding;INTRON=9/21;STRAND=1;SYMBOL_SOURCE=HGNC;HGNC_ID=HGNC:206;APPRIS=P5
8	71530963	rs442424660	CTT	C	1"1	0/0	71530965	ENSBTAG00000037929	ENSBTAT00000055272.3	intron_variant	-	-	-	-	-	rs442424660	IMPACT=MODIFIER;SYMBOL=ADAM28;BIOTYPE=protein_coding;INTRON=9/20;STRAND=1;SYMBOL_SOURCE=HGNC;HGNC_ID=HGNC:206;APPRIS=A2
8	71535319	rs384918975	CTA	C	1"1	0/0	71535321	ENSBTAG00000037929	ENSBTAT00000072336.1	intron_variant	-	-	-	-	-	rs384918975	IMPACT=MODIFIER;SYMBOL=ADAM28;BIOTYPE=protein_coding;INTRON=11/21;STRAND=1;SYMBOL_SOURCE=HGNC;HGNC_ID=HGNC:206;APPRIS=P5
8	71535319	rs384918975	CTA	C	1"1	0/0	71535321	ENSBTAG00000037929	ENSBTAT00000055272.3	intron_variant	-	-	-	-	-	rs384918975	IMPACT=MODIFIER;SYMBOL=ADAM28;BIOTYPE=protein_coding;INTRON=11/20;STRAND=1;SYMBOL_SOURCE=HGNC;HGNC_ID=HGNC:206;APPRIS=A2
8	71588121	rs434979467	CAAA	C	1"1	0/0	71588124	-	-	intergenic_variant	-	-	-	-	-	rs434979467	IMPACT=MODIFIER
8	71622798	.	TGC	T	1"1	0/0	71622800	ENSBTAG00000001125	ENSBTAT00000001496.6	downstream_gene_variant	-	-	-	-	-	-	IMPACT=MODIFIER;SYMBOL=ADAMDEC1;BIOTYPE=protein_coding;DISTANCE=524;STRAND=1;SYMBOL_SOURCE=EntrezGene;APPRIS=P1
8	71622804	.	CGT	C	1"1	0/0	71622806	ENSBTAG00000001125	ENSBTAT00000001496.6	downstream_gene_variant	-	-	-	-	-	-	IMPACT=MODIFIER;SYMBOL=ADAMDEC1;BIOTYPE=protein_coding;DISTANCE=530;STRAND=1;SYMBOL_SOURCE=EntrezGene;APPRIS=P1
8	71720756	rs133243633	CA	C	1"1	0/0	71720757	-	-	intergenic_variant	-	-	-	-	-	rs133243633	IMPACT=MODIFIER
8	71745850	.	T	TGAG	1"1	0/0	71745850	-	-	intergenic_variant	-	-	-	-	-	-	IMPACT=MODIFIER
8	71745851	.	CAT	C	1"1	0/0	71745853	-	-	intergenic_variant	-	-	-	-	-	-	IMPACT=MODIFIER
8	71773675	rs384514710	CTCTCTTCTTT	C	1"1	0/0	71773685	-	-	intergenic_variant	-	-	-	-	-	rs384514710	IMPACT=MODIFIER
8	71846163	rs133588665	CT	C	1"1	0/0	71846164	-	-	intergenic_variant	-	-	-	-	-	rs133588665	IMPACT=MODIFIER
8	71851942	.	A	ATG	0/0	1"1	71851942	-	-	intergenic_variant	-	-	-	-	-	-	IMPACT=MODIFIER
8	71856445	.	CT	C	1"1	0/0	71856446	-	-	intergenic_variant	-	-	-	-	-	-	IMPACT=MODIFIER
8	71881815	rs520524411	TAGAG	T	1"1	0/0	71881819	-	-	intergenic_variant	-	-	-	-	-	rs520524411	IMPACT=MODIFIER
8	71984379	rs473464351	A	ATAAT	1"1	0/0	71984379	-	-	intergenic_variant	-	-	-	-	-	rs473464351	IMPACT=MODIFIER
8	72159561	.	T	TTTC	1"1	0/0	72159561	-	-	intergenic_variant	-	-	-	-	-	-	IMPACT=MODIFIER
8	72171777	rs378598684	AC	A	1"1	0/0	72171778	-	-	intergenic_variant	-	-	-	-	-	rs378598684	IMPACT=MODIFIER
8	72180796	.	A	ACACACACAC	1"1	0/0	72180796	ENSBTAG00000039530	ENSBTAT00000036581.5	upstream_gene_variant	-	-	-	-	-	-	IMPACT=MODIFIER;SYMBOL=NEFM;BIOTYPE=protein_coding;DISTANCE=428;STRAND=1;SYMBOL_SOURCE=VGNC;APPRIS=P1
8	72185384	rs434538966	TGGCCAAGTCCCCGAC	T	1"1	0/0	72185399	ENSBTAG00000039530	ENSBTAT00000036581.5	inframe_deletion	2000-2014	1956-1970	652-657	VAKSPT/V	gtGGCCAAGTCCCCGACg/gtg	rs434538966	IMPACT=MODERATE;SYMBOL=NEFM;BIOTYPE=protein_coding;EXON=3/3;STRAND=1;SYMBOL_SOURCE=VGNC;APPRIS=P1
8	72204030	rs377929907	CAGG	C	1"1	0/0	72204033	-	-	intergenic_variant	-	-	-	-	-	rs377929907	IMPACT=MODIFIER
8	72204595	rs378608812	TA	T	1"1	0/0	72204596	-	-	intergenic_variant	-	-	-	-	-	rs378608812	IMPACT=MODIFIER
8	72209366	rs379752482	CAGA	C	1"1	0/0	72209369	ENSBTAG00000021949	ENSBTAT00000029264.5	downstream_gene_variant	-	-	-	-	-	rs379752482	IMPACT=MODIFIER;SYMBOL=NEFL;BIOTYPE=protein_coding;DISTANCE=3901;STRAND=-1;SYMBOL_SOURCE=VGNC;APPRIS=P1
8	72212394	rs383132277	T	TCAAGTG	1"1	0/0	72212394	ENSBTAG00000021949	ENSBTAT00000029264.5	downstream_gene_variant	-	-	-	-	-	rs383132277	IMPACT=MODIFIER;SYMBOL=NEFL;BIOTYPE=protein_coding;DISTANCE=875;STRAND=-1;SYMBOL_SOURCE=VGNC;APPRIS=P1
8	72213685	rs384512774	TAAGGG	T	1"1	0/0	72213690	ENSBTAG00000021949	ENSBTAT00000029264.5	3_prime_UTR_variant	1759-1763	-	-	-	-	rs384512774	IMPACT=MODIFIER;SYMBOL=NEFL;BIOTYPE=protein_coding;EXON=4/4;STRAND=-1;SYMBOL_SOURCE=VGNC;APPRIS=P1
8	72213948	rs382530988	C	CA	1"1	0/0	72213948	ENSBTAG00000021949	ENSBTAT00000029264.5	intron_variant	-	-	-	-	-	rs382530988	IMPACT=MODIFIER;SYMBOL=NEFL;BIOTYPE=protein_coding;INTRON=3/3;STRAND=-1;SYMBOL_SOURCE=VGNC;APPRIS=P1
8	72215360	rs384046923	GA	G	1"1	0/0	72215361	ENSBTAG00000021949	ENSBTAT00000029264.5	intron_variant	-	-	-	-	-	rs384046923	IMPACT=MODIFIER;SYMBOL=NEFL;BIOTYPE=protein_coding;INTRON=1/3;STRAND=-1;SYMBOL_SOURCE=VGNC;APPRIS=P1
8	72215512	.	TAAAAAA	T	1"1	0/0	72215518	ENSBTAG00000021949	ENSBTAT00000029264.5	intron_variant	-	-	-	-	-	-	IMPACT=MODIFIER;SYMBOL=NEFL;BIOTYPE=protein_coding;INTRON=1/3;STRAND=-1;SYMBOL_SOURCE=VGNC;APPRIS=P1
8	72215572	rs433730734	A	AG	1"1	0/0	72215572	ENSBTAG00000021949	ENSBTAT00000029264.5	intron_variant	-	-	-	-	-	rs433730734	IMPACT=MODIFIER;SYMBOL=NEFL;BIOTYPE=protein_coding;INTRON=1/3;STRAND=-1;SYMBOL_SOURCE=VGNC;APPRIS=P1
8	72216254	.	ACCC	A	1"1	0/0	72216257	ENSBTAG00000021949	ENSBTAT00000029264.5	intron_variant	-	-	-	-	-	-	IMPACT=MODIFIER;SYMBOL=NEFL;BIOTYPE=protein_coding;INTRON=1/3;STRAND=-1;SYMBOL_SOURCE=VGNC;APPRIS=P1
8	72218113	.	ATT	A	1"1	0/0	72218115	ENSBTAG00000021949	ENSBTAT00000029264.5	upstream_gene_variant	-	-	-	-	-	-	IMPACT=MODIFIER;SYMBOL=NEFL;BIOTYPE=protein_coding;DISTANCE=577;STRAND=-1;SYMBOL_SOURCE=VGNC;APPRIS=P1
8	72219675	.	T	TC	1"1	0/0	72219675	ENSBTAG00000021949	ENSBTAT00000029264.5	upstream_gene_variant	-	-	-	-	-	-	IMPACT=MODIFIER;SYMBOL=NEFL;BIOTYPE=protein_coding;DISTANCE=2138;STRAND=-1;SYMBOL_SOURCE=VGNC;APPRIS=P1
8	72726874	rs453975533	C	CT	1"1	0/0	72726874	ENSBTAG00000015513	ENSBTAT00000067175.1	downstream_gene_variant	-	-	-	-	-	rs453975533	IMPACT=MODIFIER;SYMBOL=DOCK5;BIOTYPE=protein_coding;DISTANCE=2562;STRAND=1;SYMBOL_SOURCE=VGNC
8	72726874	rs453975533	C	CT	1"1	0/0	72726874	ENSBTAG00000015513	ENSBTAT00000071204.1	downstream_gene_variant	-	-	-	-	-	rs453975533	IMPACT=MODIFIER;SYMBOL=DOCK5;BIOTYPE=protein_coding;DISTANCE=2562;STRAND=1;SYMBOL_SOURCE=VGNC
8	72726874	rs453975533	C	CT	1"1	0/0	72726874	ENSBTAG00000015513	ENSBTAT00000020616.5	downstream_gene_variant	-	-	-	-	-	rs453975533	IMPACT=MODIFIER;SYMBOL=DOCK5;BIOTYPE=protein_coding;DISTANCE=2562;STRAND=1;SYMBOL_SOURCE=VGNC;APPRIS=P1
8	72895239	rs386129176	CTTTG	C	1"1	0/0	72895243	-	-	intergenic_variant	-	-	-	-	-	rs386129176	IMPACT=MODIFIER
8	73004323	rs135175470	TA	T	0/0	1"1	73004324	-	-	intergenic_variant	-	-	-	-	-	rs135175470	IMPACT=MODIFIER
8	73013575	.	TATATATATATATATATATATATATATATATATG	T	0/0	1"1	73013608	-	-	intergenic_variant	-	-	-	-	-	-	IMPACT=MODIFIER
8	73042948	rs467698989	G	GTGT	0/0	1"1	73042948	-	-	intergenic_variant	-	-	-	-	-	rs467698989	IMPACT=MODIFIER
8	73042950	rs876007975	A	ATATTAGTCTGGC	0/0	1"1	73042950	-	-	intergenic_variant	-	-	-	-	-	rs876007975	IMPACT=MODIFIER
8	73139126	rs467882927	G	GT	1"1	0/0	73139126	ENSBTAG00000040390	ENSBTAT00000045104.4	downstream_gene_variant	-	-	-	-	-	rs467882927	IMPACT=MODIFIER;SYMBOL=EBF2;BIOTYPE=protein_coding;DISTANCE=4704;STRAND=-1;SYMBOL_SOURCE=EntrezGene
8	73139126	rs467882927	G	GT	1"1	0/0	73139126	ENSBTAG00000040390	ENSBTAT00000086147.1	downstream_gene_variant	-	-	-	-	-	rs467882927	IMPACT=MODIFIER;SYMBOL=EBF2;BIOTYPE=protein_coding;DISTANCE=1391;STRAND=-1;SYMBOL_SOURCE=EntrezGene;APPRIS=P1
8	73176664	rs478382768	T	TG	1"1	0/0	73176664	ENSBTAG00000040390	ENSBTAT00000045104.4	intron_variant	-	-	-	-	-	rs478382768	IMPACT=MODIFIER;SYMBOL=EBF2;BIOTYPE=protein_coding;INTRON=10/15;STRAND=-1;SYMBOL_SOURCE=EntrezGene
8	73176664	rs478382768	T	TG	1"1	0/0	73176664	ENSBTAG00000040390	ENSBTAT00000014368.4	intron_variant	-	-	-	-	-	rs478382768	IMPACT=MODIFIER;SYMBOL=EBF2;BIOTYPE=protein_coding;INTRON=10/14;STRAND=-1;SYMBOL_SOURCE=EntrezGene
8	73176664	rs478382768	T	TG	1"1	0/0	73176664	ENSBTAG00000040390	ENSBTAT00000086147.1	intron_variant	-	-	-	-	-	rs478382768	IMPACT=MODIFIER;SYMBOL=EBF2;BIOTYPE=protein_coding;INTRON=10/15;STRAND=-1;SYMBOL_SOURCE=EntrezGene;APPRIS=P1
8	73186157	rs378680517	T	TA	1"1	0/0	73186157	ENSBTAG00000040390	ENSBTAT00000045104.4	splice_region_variant,intron_variant	-	-	-	-	-	rs378680517	IMPACT=LOW;SYMBOL=EBF2;BIOTYPE=protein_coding;INTRON=8/15;STRAND=-1;SYMBOL_SOURCE=EntrezGene
8	73186157	rs378680517	T	TA	1"1	0/0	73186157	ENSBTAG00000040390	ENSBTAT00000014368.4	splice_region_variant,intron_variant	-	-	-	-	-	rs378680517	IMPACT=LOW;SYMBOL=EBF2;BIOTYPE=protein_coding;INTRON=8/14;STRAND=-1;SYMBOL_SOURCE=EntrezGene
8	73186157	rs378680517	T	TA	1"1	0/0	73186157	ENSBTAG00000040390	ENSBTAT00000086147.1	splice_region_variant,intron_variant	-	-	-	-	-	rs378680517	IMPACT=LOW;SYMBOL=EBF2;BIOTYPE=protein_coding;INTRON=8/15;STRAND=-1;SYMBOL_SOURCE=EntrezGene;APPRIS=P1
8	73194117	rs517561481	A	ATCTAT	1"1	0/0	73194117	ENSBTAG00000040390	ENSBTAT00000014368.4	intron_variant	-	-	-	-	-	rs517561481	IMPACT=MODIFIER;SYMBOL=EBF2;BIOTYPE=protein_coding;INTRON=7/14;STRAND=-1;SYMBOL_SOURCE=EntrezGene
8	73194117	rs517561481	A	ATCTAT	1"1	0/0	73194117	ENSBTAG00000040390	ENSBTAT00000086147.1	intron_variant	-	-	-	-	-	rs517561481	IMPACT=MODIFIER;SYMBOL=EBF2;BIOTYPE=protein_coding;INTRON=7/15;STRAND=-1;SYMBOL_SOURCE=EntrezGene;APPRIS=P1
8	73194117	rs517561481	A	ATCTAT	1"1	0/0	73194117	ENSBTAG00000040390	ENSBTAT00000045104.4	intron_variant	-	-	-	-	-	rs517561481	IMPACT=MODIFIER;SYMBOL=EBF2;BIOTYPE=protein_coding;INTRON=7/15;STRAND=-1;SYMBOL_SOURCE=EntrezGene
8	73194766	rs477102836	C	CT	1"1	0/0	73194766	ENSBTAG00000040390	ENSBTAT00000086147.1	intron_variant	-	-	-	-	-	rs477102836	IMPACT=MODIFIER;SYMBOL=EBF2;BIOTYPE=protein_coding;INTRON=7/15;STRAND=-1;SYMBOL_SOURCE=EntrezGene;APPRIS=P1
8	73194766	rs477102836	C	CT	1"1	0/0	73194766	ENSBTAG00000040390	ENSBTAT00000014368.4	intron_variant	-	-	-	-	-	rs477102836	IMPACT=MODIFIER;SYMBOL=EBF2;BIOTYPE=protein_coding;INTRON=7/14;STRAND=-1;SYMBOL_SOURCE=EntrezGene
8	73194766	rs477102836	C	CT	1"1	0/0	73194766	ENSBTAG00000040390	ENSBTAT00000045104.4	intron_variant	-	-	-	-	-	rs477102836	IMPACT=MODIFIER;SYMBOL=EBF2;BIOTYPE=protein_coding;INTRON=7/15;STRAND=-1;SYMBOL_SOURCE=EntrezGene
8	73197160	rs459417775	C	CT	1"1	0/0	73197160	ENSBTAG00000040390	ENSBTAT00000086147.1	intron_variant	-	-	-	-	-	rs459417775	IMPACT=MODIFIER;SYMBOL=EBF2;BIOTYPE=protein_coding;INTRON=7/15;STRAND=-1;SYMBOL_SOURCE=EntrezGene;APPRIS=P1
8	73197160	rs459417775	C	CT	1"1	0/0	73197160	ENSBTAG00000040390	ENSBTAT00000045104.4	intron_variant	-	-	-	-	-	rs459417775	IMPACT=MODIFIER;SYMBOL=EBF2;BIOTYPE=protein_coding;INTRON=7/15;STRAND=-1;SYMBOL_SOURCE=EntrezGene
8	73197160	rs459417775	C	CT	1"1	0/0	73197160	ENSBTAG00000040390	ENSBTAT00000014368.4	intron_variant	-	-	-	-	-	rs459417775	IMPACT=MODIFIER;SYMBOL=EBF2;BIOTYPE=protein_coding;INTRON=7/14;STRAND=-1;SYMBOL_SOURCE=EntrezGene
8	73198542	rs459379300	T	TA	1"1	0/0	73198542	ENSBTAG00000040390	ENSBTAT00000014368.4	intron_variant	-	-	-	-	-	rs459379300	IMPACT=MODIFIER;SYMBOL=EBF2;BIOTYPE=protein_coding;INTRON=7/14;STRAND=-1;SYMBOL_SOURCE=EntrezGene
8	73198542	rs459379300	T	TA	1"1	0/0	73198542	ENSBTAG00000040390	ENSBTAT00000045104.4	intron_variant	-	-	-	-	-	rs459379300	IMPACT=MODIFIER;SYMBOL=EBF2;BIOTYPE=protein_coding;INTRON=7/15;STRAND=-1;SYMBOL_SOURCE=EntrezGene
8	73198542	rs459379300	T	TA	1"1	0/0	73198542	ENSBTAG00000040390	ENSBTAT00000086147.1	intron_variant	-	-	-	-	-	rs459379300	IMPACT=MODIFIER;SYMBOL=EBF2;BIOTYPE=protein_coding;INTRON=7/15;STRAND=-1;SYMBOL_SOURCE=EntrezGene;APPRIS=P1
8	73203499	rs476130671	TTGCTGCTGCTGCTGCTAAGTCG	T	1"1	0/0	73203521	ENSBTAG00000040390	ENSBTAT00000086147.1	intron_variant	-	-	-	-	-	rs476130671	IMPACT=MODIFIER;SYMBOL=EBF2;BIOTYPE=protein_coding;INTRON=7/15;STRAND=-1;SYMBOL_SOURCE=EntrezGene;APPRIS=P1
8	73203499	rs476130671	TTGCTGCTGCTGCTGCTAAGTCG	T	1"1	0/0	73203521	ENSBTAG00000040390	ENSBTAT00000045104.4	intron_variant	-	-	-	-	-	rs476130671	IMPACT=MODIFIER;SYMBOL=EBF2;BIOTYPE=protein_coding;INTRON=7/15;STRAND=-1;SYMBOL_SOURCE=EntrezGene
8	73203499	rs476130671	TTGCTGCTGCTGCTGCTAAGTCG	T	1"1	0/0	73203521	ENSBTAG00000040390	ENSBTAT00000014368.4	intron_variant	-	-	-	-	-	rs476130671	IMPACT=MODIFIER;SYMBOL=EBF2;BIOTYPE=protein_coding;INTRON=7/14;STRAND=-1;SYMBOL_SOURCE=EntrezGene
8	73216081	rs459654317	AG	A	1"1	0/0	73216082	ENSBTAG00000040390	ENSBTAT00000086147.1	intron_variant	-	-	-	-	-	rs459654317	IMPACT=MODIFIER;SYMBOL=EBF2;BIOTYPE=protein_coding;INTRON=6/15;STRAND=-1;SYMBOL_SOURCE=EntrezGene;APPRIS=P1
8	73216081	rs459654317	AG	A	1"1	0/0	73216082	ENSBTAG00000040390	ENSBTAT00000014368.4	intron_variant	-	-	-	-	-	rs459654317	IMPACT=MODIFIER;SYMBOL=EBF2;BIOTYPE=protein_coding;INTRON=6/14;STRAND=-1;SYMBOL_SOURCE=EntrezGene
8	73216081	rs459654317	AG	A	1"1	0/0	73216082	ENSBTAG00000040390	ENSBTAT00000045104.4	intron_variant	-	-	-	-	-	rs459654317	IMPACT=MODIFIER;SYMBOL=EBF2;BIOTYPE=protein_coding;INTRON=6/15;STRAND=-1;SYMBOL_SOURCE=EntrezGene
8	73216466	.	GA	G	1"1	0/0	73216467	ENSBTAG00000040390	ENSBTAT00000086147.1	intron_variant	-	-	-	-	-	-	IMPACT=MODIFIER;SYMBOL=EBF2;BIOTYPE=protein_coding;INTRON=6/15;STRAND=-1;SYMBOL_SOURCE=EntrezGene;APPRIS=P1
8	73216466	.	GA	G	1"1	0/0	73216467	ENSBTAG00000040390	ENSBTAT00000045104.4	intron_variant	-	-	-	-	-	-	IMPACT=MODIFIER;SYMBOL=EBF2;BIOTYPE=protein_coding;INTRON=6/15;STRAND=-1;SYMBOL_SOURCE=EntrezGene
8	73216466	.	GA	G	1"1	0/0	73216467	ENSBTAG00000040390	ENSBTAT00000014368.4	intron_variant	-	-	-	-	-	-	IMPACT=MODIFIER;SYMBOL=EBF2;BIOTYPE=protein_coding;INTRON=6/14;STRAND=-1;SYMBOL_SOURCE=EntrezGene
8	73221064	rs134124924	A	AG	1"1	0/0	73221064	ENSBTAG00000040390	ENSBTAT00000014368.4	intron_variant	-	-	-	-	-	rs134124924	IMPACT=MODIFIER;SYMBOL=EBF2;BIOTYPE=protein_coding;INTRON=6/14;STRAND=-1;SYMBOL_SOURCE=EntrezGene
8	73221064	rs134124924	A	AG	1"1	0/0	73221064	ENSBTAG00000040390	ENSBTAT00000045104.4	intron_variant	-	-	-	-	-	rs134124924	IMPACT=MODIFIER;SYMBOL=EBF2;BIOTYPE=protein_coding;INTRON=6/15;STRAND=-1;SYMBOL_SOURCE=EntrezGene
8	73221064	rs134124924	A	AG	1"1	0/0	73221064	ENSBTAG00000040390	ENSBTAT00000086147.1	intron_variant	-	-	-	-	-	rs134124924	IMPACT=MODIFIER;SYMBOL=EBF2;BIOTYPE=protein_coding;INTRON=6/15;STRAND=-1;SYMBOL_SOURCE=EntrezGene;APPRIS=P1
8	73230767	rs383428526	TTCATTCAGGGGGAAAAGGTA	T	1"1	0/0	73230787	ENSBTAG00000040390	ENSBTAT00000086147.1	intron_variant	-	-	-	-	-	rs383428526	IMPACT=MODIFIER;SYMBOL=EBF2;BIOTYPE=protein_coding;INTRON=6/15;STRAND=-1;SYMBOL_SOURCE=EntrezGene;APPRIS=P1
8	73230767	rs383428526	TTCATTCAGGGGGAAAAGGTA	T	1"1	0/0	73230787	ENSBTAG00000040390	ENSBTAT00000045104.4	intron_variant	-	-	-	-	-	rs383428526	IMPACT=MODIFIER;SYMBOL=EBF2;BIOTYPE=protein_coding;INTRON=6/15;STRAND=-1;SYMBOL_SOURCE=EntrezGene
8	73230767	rs383428526	TTCATTCAGGGGGAAAAGGTA	T	1"1	0/0	73230787	ENSBTAG00000040390	ENSBTAT00000014368.4	intron_variant	-	-	-	-	-	rs383428526	IMPACT=MODIFIER;SYMBOL=EBF2;BIOTYPE=protein_coding;INTRON=6/14;STRAND=-1;SYMBOL_SOURCE=EntrezGene
8	73231851	rs469481440	G	GA	1"1	0/0	73231851	ENSBTAG00000040390	ENSBTAT00000086147.1	intron_variant	-	-	-	-	-	rs469481440	IMPACT=MODIFIER;SYMBOL=EBF2;BIOTYPE=protein_coding;INTRON=6/15;STRAND=-1;SYMBOL_SOURCE=EntrezGene;APPRIS=P1
8	73231851	rs469481440	G	GA	1"1	0/0	73231851	ENSBTAG00000040390	ENSBTAT00000014368.4	intron_variant	-	-	-	-	-	rs469481440	IMPACT=MODIFIER;SYMBOL=EBF2;BIOTYPE=protein_coding;INTRON=6/14;STRAND=-1;SYMBOL_SOURCE=EntrezGene
8	73231851	rs469481440	G	GA	1"1	0/0	73231851	ENSBTAG00000040390	ENSBTAT00000045104.4	intron_variant	-	-	-	-	-	rs469481440	IMPACT=MODIFIER;SYMBOL=EBF2;BIOTYPE=protein_coding;INTRON=6/15;STRAND=-1;SYMBOL_SOURCE=EntrezGene
8	73246383	.	TAA	T	1"1	0/0	73246385	ENSBTAG00000040390	ENSBTAT00000045104.4	intron_variant	-	-	-	-	-	rs441654846	IMPACT=MODIFIER;SYMBOL=EBF2;BIOTYPE=protein_coding;INTRON=6/15;STRAND=-1;SYMBOL_SOURCE=EntrezGene
8	73246383	.	TAA	T	1"1	0/0	73246385	ENSBTAG00000040390	ENSBTAT00000086147.1	intron_variant	-	-	-	-	-	rs441654846	IMPACT=MODIFIER;SYMBOL=EBF2;BIOTYPE=protein_coding;INTRON=6/15;STRAND=-1;SYMBOL_SOURCE=EntrezGene;APPRIS=P1
8	73246383	.	TAA	T	1"1	0/0	73246385	ENSBTAG00000040390	ENSBTAT00000014368.4	intron_variant	-	-	-	-	-	rs441654846	IMPACT=MODIFIER;SYMBOL=EBF2;BIOTYPE=protein_coding;INTRON=6/14;STRAND=-1;SYMBOL_SOURCE=EntrezGene
8	73247945	rs134985494	T	TG	1"1	0/0	73247945	ENSBTAG00000040390	ENSBTAT00000086147.1	intron_variant	-	-	-	-	-	rs134985494	IMPACT=MODIFIER;SYMBOL=EBF2;BIOTYPE=protein_coding;INTRON=6/15;STRAND=-1;SYMBOL_SOURCE=EntrezGene;APPRIS=P1
8	73247945	rs134985494	T	TG	1"1	0/0	73247945	ENSBTAG00000040390	ENSBTAT00000014368.4	intron_variant	-	-	-	-	-	rs134985494	IMPACT=MODIFIER;SYMBOL=EBF2;BIOTYPE=protein_coding;INTRON=6/14;STRAND=-1;SYMBOL_SOURCE=EntrezGene
8	73247945	rs134985494	T	TG	1"1	0/0	73247945	ENSBTAG00000040390	ENSBTAT00000045104.4	intron_variant	-	-	-	-	-	rs134985494	IMPACT=MODIFIER;SYMBOL=EBF2;BIOTYPE=protein_coding;INTRON=6/15;STRAND=-1;SYMBOL_SOURCE=EntrezGene
8	73289267	rs385947894	G	GC	1"1	0/0	73289267	ENSBTAG00000040390	ENSBTAT00000045104.4	intron_variant	-	-	-	-	-	rs385947894	IMPACT=MODIFIER;SYMBOL=EBF2;BIOTYPE=protein_coding;INTRON=6/15;STRAND=-1;SYMBOL_SOURCE=EntrezGene
8	73289267	rs385947894	G	GC	1"1	0/0	73289267	ENSBTAG00000040390	ENSBTAT00000014368.4	intron_variant	-	-	-	-	-	rs385947894	IMPACT=MODIFIER;SYMBOL=EBF2;BIOTYPE=protein_coding;INTRON=6/14;STRAND=-1;SYMBOL_SOURCE=EntrezGene
8	73289267	rs385947894	G	GC	1"1	0/0	73289267	ENSBTAG00000040390	ENSBTAT00000086147.1	intron_variant	-	-	-	-	-	rs385947894	IMPACT=MODIFIER;SYMBOL=EBF2;BIOTYPE=protein_coding;INTRON=6/15;STRAND=-1;SYMBOL_SOURCE=EntrezGene;APPRIS=P1
8	73329116	.	TA	T	1"1	0/0	73329117	ENSBTAG00000040390	ENSBTAT00000045104.4	intron_variant	-	-	-	-	-	-	IMPACT=MODIFIER;SYMBOL=EBF2;BIOTYPE=protein_coding;INTRON=6/15;STRAND=-1;SYMBOL_SOURCE=EntrezGene
8	73329116	.	TA	T	1"1	0/0	73329117	ENSBTAG00000040390	ENSBTAT00000014368.4	intron_variant	-	-	-	-	-	-	IMPACT=MODIFIER;SYMBOL=EBF2;BIOTYPE=protein_coding;INTRON=6/14;STRAND=-1;SYMBOL_SOURCE=EntrezGene
8	73329116	.	TA	T	1"1	0/0	73329117	ENSBTAG00000040390	ENSBTAT00000086147.1	intron_variant	-	-	-	-	-	-	IMPACT=MODIFIER;SYMBOL=EBF2;BIOTYPE=protein_coding;INTRON=6/15;STRAND=-1;SYMBOL_SOURCE=EntrezGene;APPRIS=P1
8	73336303	rs379434226	TAAG	T	1"1	0/0	73336306	ENSBTAG00000040390	ENSBTAT00000014368.4	intron_variant	-	-	-	-	-	rs379434226	IMPACT=MODIFIER;SYMBOL=EBF2;BIOTYPE=protein_coding;INTRON=6/14;STRAND=-1;SYMBOL_SOURCE=EntrezGene
8	73336303	rs379434226	TAAG	T	1"1	0/0	73336306	ENSBTAG00000040390	ENSBTAT00000045104.4	intron_variant	-	-	-	-	-	rs379434226	IMPACT=MODIFIER;SYMBOL=EBF2;BIOTYPE=protein_coding;INTRON=6/15;STRAND=-1;SYMBOL_SOURCE=EntrezGene
8	73336303	rs379434226	TAAG	T	1"1	0/0	73336306	ENSBTAG00000040390	ENSBTAT00000086147.1	intron_variant	-	-	-	-	-	rs379434226	IMPACT=MODIFIER;SYMBOL=EBF2;BIOTYPE=protein_coding;INTRON=6/15;STRAND=-1;SYMBOL_SOURCE=EntrezGene;APPRIS=P1
8	73336657	rs444551857	A	AC	1"1	0/0	73336657	ENSBTAG00000040390	ENSBTAT00000086147.1	intron_variant	-	-	-	-	-	rs444551857	IMPACT=MODIFIER;SYMBOL=EBF2;BIOTYPE=protein_coding;INTRON=6/15;STRAND=-1;SYMBOL_SOURCE=EntrezGene;APPRIS=P1
8	73336657	rs444551857	A	AC	1"1	0/0	73336657	ENSBTAG00000040390	ENSBTAT00000014368.4	intron_variant	-	-	-	-	-	rs444551857	IMPACT=MODIFIER;SYMBOL=EBF2;BIOTYPE=protein_coding;INTRON=6/14;STRAND=-1;SYMBOL_SOURCE=EntrezGene
8	73336657	rs444551857	A	AC	1"1	0/0	73336657	ENSBTAG00000040390	ENSBTAT00000045104.4	intron_variant	-	-	-	-	-	rs444551857	IMPACT=MODIFIER;SYMBOL=EBF2;BIOTYPE=protein_coding;INTRON=6/15;STRAND=-1;SYMBOL_SOURCE=EntrezGene
8	73366962	rs382794627	TC	T	1"1	0/0	73366963	-	-	intergenic_variant	-	-	-	-	-	rs382794627	IMPACT=MODIFIER
8	73383901	rs469565916	AAAG	A	0/0	1"1	73383904	-	-	intergenic_variant	-	-	-	-	-	rs469565916	IMPACT=MODIFIER
8	73456751	rs438092452	GAAGA	G	1"1	0/0	73456755	-	-	intergenic_variant	-	-	-	-	-	rs438092452	IMPACT=MODIFIER
8	73460817	rs453525057	C	CA	1"1	0/0	73460817	-	-	intergenic_variant	-	-	-	-	-	rs453525057	IMPACT=MODIFIER
8	73464254	rs136621295	C	CA	0/0	1"1	73464254	-	-	intergenic_variant	-	-	-	-	-	rs136621295	IMPACT=MODIFIER
8	73518916	rs379126985	CAG	C	0/0	1"1	73518918	-	-	intergenic_variant	-	-	-	-	-	rs379126985	IMPACT=MODIFIER
8	73523812	rs133940350	GA	G	1"1	0/0	73523813	-	-	intergenic_variant	-	-	-	-	-	rs133940350	IMPACT=MODIFIER
8	73565693	rs384332777	C	CT	1"1	0/0	73565693	ENSBTAG00000018317	ENSBTAT00000024373.6	intron_variant	-	-	-	-	-	rs384332777	IMPACT=MODIFIER;SYMBOL=PPP2R2A;BIOTYPE=protein_coding;INTRON=2/9;STRAND=1;SYMBOL_SOURCE=VGNC
8	73565693	rs384332777	C	CT	1"1	0/0	73565693	ENSBTAG00000018317	ENSBTAT00000078062.1	intron_variant	-	-	-	-	-	rs384332777	IMPACT=MODIFIER;SYMBOL=PPP2R2A;BIOTYPE=protein_coding;INTRON=2/9;STRAND=1;SYMBOL_SOURCE=VGNC;APPRIS=P1
8	73606115	.	GC	G	0/0	1"1	73606116	ENSBTAG00000018317	ENSBTAT00000071448.1	intron_variant	-	-	-	-	-	-	IMPACT=MODIFIER;SYMBOL=PPP2R2A;BIOTYPE=protein_coding;INTRON=3/8;STRAND=1;SYMBOL_SOURCE=VGNC
8	73606115	.	GC	G	0/0	1"1	73606116	ENSBTAG00000018317	ENSBTAT00000024373.6	intron_variant	-	-	-	-	-	-	IMPACT=MODIFIER;SYMBOL=PPP2R2A;BIOTYPE=protein_coding;INTRON=4/9;STRAND=1;SYMBOL_SOURCE=VGNC
8	73606115	.	GC	G	0/0	1"1	73606116	ENSBTAG00000018317	ENSBTAT00000078062.1	intron_variant	-	-	-	-	-	-	IMPACT=MODIFIER;SYMBOL=PPP2R2A;BIOTYPE=protein_coding;INTRON=4/9;STRAND=1;SYMBOL_SOURCE=VGNC;APPRIS=P1
8	73813006	rs135190835	CT	C	0/0	1"1	73813007	ENSBTAG00000018373	ENSBTAT00000086956.1	intron_variant	-	-	-	-	-	rs135190835	IMPACT=MODIFIER;SYMBOL=DPYSL2;BIOTYPE=protein_coding;INTRON=3/13;STRAND=1;SYMBOL_SOURCE=VGNC
8	73813006	rs135190835	CT	C	0/0	1"1	73813007	ENSBTAG00000018373	ENSBTAT00000024448.5	intron_variant	-	-	-	-	-	rs135190835	IMPACT=MODIFIER;SYMBOL=DPYSL2;BIOTYPE=protein_coding;INTRON=3/14;STRAND=1;SYMBOL_SOURCE=VGNC;APPRIS=P1
8	73813006	rs135190835	CT	C	0/0	1"1	73813007	ENSBTAG00000052390	ENSBTAT00000069638.1	downstream_gene_variant	-	-	-	-	-	rs135190835	IMPACT=MODIFIER;SYMBOL=5S_rRNA;BIOTYPE=rRNA;DISTANCE=2363;STRAND=-1;SYMBOL_SOURCE=RFAM
8	73813006	rs135190835	CT	C	0/0	1"1	73813007	ENSBTAG00000018373	ENSBTAT00000078561.1	intron_variant	-	-	-	-	-	rs135190835	IMPACT=MODIFIER;SYMBOL=DPYSL2;BIOTYPE=protein_coding;INTRON=4/14;STRAND=1;SYMBOL_SOURCE=VGNC
8	73877876	rs464638427	T	TTGCTGCA	1"1	0/0	73877876	ENSBTAG00000018373	ENSBTAT00000078561.1	downstream_gene_variant	-	-	-	-	-	rs464638427	IMPACT=MODIFIER;SYMBOL=DPYSL2;BIOTYPE=protein_coding;DISTANCE=4460;STRAND=1;SYMBOL_SOURCE=VGNC
8	73877876	rs464638427	T	TTGCTGCA	1"1	0/0	73877876	ENSBTAG00000018373	ENSBTAT00000024448.5	downstream_gene_variant	-	-	-	-	-	rs464638427	IMPACT=MODIFIER;SYMBOL=DPYSL2;BIOTYPE=protein_coding;DISTANCE=3031;STRAND=1;SYMBOL_SOURCE=VGNC;APPRIS=P1
8	73877876	rs464638427	T	TTGCTGCA	1"1	0/0	73877876	ENSBTAG00000018373	ENSBTAT00000086956.1	downstream_gene_variant	-	-	-	-	-	rs464638427	IMPACT=MODIFIER;SYMBOL=DPYSL2;BIOTYPE=protein_coding;DISTANCE=4460;STRAND=1;SYMBOL_SOURCE=VGNC
8	73879019	rs137097364	T	TATC	1"1	0/0	73879019	ENSBTAG00000018373	ENSBTAT00000024448.5	downstream_gene_variant	-	-	-	-	-	rs137097364	IMPACT=MODIFIER;SYMBOL=DPYSL2;BIOTYPE=protein_coding;DISTANCE=4174;STRAND=1;SYMBOL_SOURCE=VGNC;APPRIS=P1
8	73893980	rs382986929	C	CT	1"1	0/0	73893980	-	-	intergenic_variant	-	-	-	-	-	rs382986929	IMPACT=MODIFIER
8	73896472	rs467328132	C	CGCAGCAGCA	1"1	0/0	73896472	-	-	intergenic_variant	-	-	-	-	-	rs467328132	IMPACT=MODIFIER
8	73896828	rs381741272	A	ACCTAGGGATTGGACCTGCATCC	1"1	0/0	73896828	-	-	intergenic_variant	-	-	-	-	-	rs381741272	IMPACT=MODIFIER
8	73898989	rs381490724	T	TG	1"1	0/0	73898989	-	-	intergenic_variant	-	-	-	-	-	rs381490724	IMPACT=MODIFIER
8	73899475	rs382000911	GT	G	1"1	0/0	73899476	-	-	intergenic_variant	-	-	-	-	-	rs382000911	IMPACT=MODIFIER
8	73899499	rs443220668	A	AAT	1"1	0/0	73899499	-	-	intergenic_variant	-	-	-	-	-	rs443220668	IMPACT=MODIFIER
8	73905026	rs433382586	CGATCCCTGGATTGGGAA	C	1"1	0/0	73905043	-	-	intergenic_variant	-	-	-	-	-	rs433382586	IMPACT=MODIFIER
8	73908884	rs797904701	T	TG	1"1	0/0	73908884	-	-	intergenic_variant	-	-	-	-	-	rs797904701	IMPACT=MODIFIER
8	73908893	.	T	TTC	1"1	0/0	73908893	-	-	intergenic_variant	-	-	-	-	-	-	IMPACT=MODIFIER
8	73908923	.	GT	G	1"1	0/0	73908924	-	-	intergenic_variant	-	-	-	-	-	-	IMPACT=MODIFIER
8	73911432	rs471614200	T	TG	1"1	0/0	73911432	-	-	intergenic_variant	-	-	-	-	-	rs471614200	IMPACT=MODIFIER
8	73911464	rs517279669	ACGGGG	A	1"1	0/0	73911469	-	-	intergenic_variant	-	-	-	-	-	rs517279669	IMPACT=MODIFIER
8	73911470	rs522357396	TC	T	1"1	0/0	73911471	-	-	intergenic_variant	-	-	-	-	-	rs522357396	IMPACT=MODIFIER
8	73915841	rs519310131	TC	T	1"1	0/0	73915842	-	-	intergenic_variant	-	-	-	-	-	rs519310131	IMPACT=MODIFIER
8	73915843	rs442765577	TTA	T	1"1	0/0	73915845	-	-	intergenic_variant	-	-	-	-	-	rs442765577	IMPACT=MODIFIER
8	73960948	rs135478345	TG	T	1"1	0/0	73960949	ENSBTAG00000031632	ENSBTAT00000044849.4	downstream_gene_variant	-	-	-	-	-	rs135478345	IMPACT=MODIFIER;SYMBOL=ADRA1A;BIOTYPE=protein_coding;DISTANCE=3219;STRAND=-1;SYMBOL_SOURCE=VGNC;APPRIS=P1
8	73960948	rs135478345	TG	T	1"1	0/0	73960949	ENSBTAG00000031632	ENSBTAT00000073624.1	intron_variant	-	-	-	-	-	rs135478345	IMPACT=MODIFIER;SYMBOL=ADRA1A;BIOTYPE=protein_coding;INTRON=2/2;STRAND=-1;SYMBOL_SOURCE=VGNC
8	73960948	rs135478345	TG	T	1"1	0/0	73960949	ENSBTAG00000031632	ENSBTAT00000073155.1	downstream_gene_variant	-	-	-	-	-	rs135478345	IMPACT=MODIFIER;SYMBOL=ADRA1A;BIOTYPE=protein_coding;DISTANCE=2371;STRAND=-1;SYMBOL_SOURCE=VGNC
8	73960948	rs135478345	TG	T	1"1	0/0	73960949	ENSBTAG00000031632	ENSBTAT00000086316.1	downstream_gene_variant	-	-	-	-	-	rs135478345	IMPACT=MODIFIER;SYMBOL=ADRA1A;BIOTYPE=protein_coding;DISTANCE=2371;STRAND=-1;SYMBOL_SOURCE=VGNC
8	73960948	rs135478345	TG	T	1"1	0/0	73960949	ENSBTAG00000031632	ENSBTAT00000084359.1	intron_variant	-	-	-	-	-	rs135478345	IMPACT=MODIFIER;SYMBOL=ADRA1A;BIOTYPE=protein_coding;INTRON=3/3;STRAND=-1;SYMBOL_SOURCE=VGNC
8	73988975	rs453391288	GCA	G	0/0	1"1	73988977	ENSBTAG00000031632	ENSBTAT00000073624.1	intron_variant	-	-	-	-	-	rs453391288	IMPACT=MODIFIER;SYMBOL=ADRA1A;BIOTYPE=protein_coding;INTRON=1/2;STRAND=-1;SYMBOL_SOURCE=VGNC
8	73988975	rs453391288	GCA	G	0/0	1"1	73988977	ENSBTAG00000031632	ENSBTAT00000044849.4	intron_variant	-	-	-	-	-	rs453391288	IMPACT=MODIFIER;SYMBOL=ADRA1A;BIOTYPE=protein_coding;INTRON=1/1;STRAND=-1;SYMBOL_SOURCE=VGNC;APPRIS=P1
8	73988975	rs453391288	GCA	G	0/0	1"1	73988977	ENSBTAG00000031632	ENSBTAT00000073155.1	intron_variant	-	-	-	-	-	rs453391288	IMPACT=MODIFIER;SYMBOL=ADRA1A;BIOTYPE=protein_coding;INTRON=1/2;STRAND=-1;SYMBOL_SOURCE=VGNC
8	73988975	rs453391288	GCA	G	0/0	1"1	73988977	ENSBTAG00000031632	ENSBTAT00000086316.1	intron_variant	-	-	-	-	-	rs453391288	IMPACT=MODIFIER;SYMBOL=ADRA1A;BIOTYPE=protein_coding;INTRON=1/3;STRAND=-1;SYMBOL_SOURCE=VGNC
8	73988975	rs453391288	GCA	G	0/0	1"1	73988977	ENSBTAG00000031632	ENSBTAT00000084359.1	intron_variant	-	-	-	-	-	rs453391288	IMPACT=MODIFIER;SYMBOL=ADRA1A;BIOTYPE=protein_coding;INTRON=1/3;STRAND=-1;SYMBOL_SOURCE=VGNC
8	74005149	rs386011502	CG	C	1"1	0/0	74005150	ENSBTAG00000031632	ENSBTAT00000044849.4	intron_variant	-	-	-	-	-	rs386011502	IMPACT=MODIFIER;SYMBOL=ADRA1A;BIOTYPE=protein_coding;INTRON=1/1;STRAND=-1;SYMBOL_SOURCE=VGNC;APPRIS=P1
8	74005149	rs386011502	CG	C	1"1	0/0	74005150	ENSBTAG00000031632	ENSBTAT00000073155.1	intron_variant	-	-	-	-	-	rs386011502	IMPACT=MODIFIER;SYMBOL=ADRA1A;BIOTYPE=protein_coding;INTRON=1/2;STRAND=-1;SYMBOL_SOURCE=VGNC
8	74005149	rs386011502	CG	C	1"1	0/0	74005150	ENSBTAG00000031632	ENSBTAT00000073624.1	intron_variant	-	-	-	-	-	rs386011502	IMPACT=MODIFIER;SYMBOL=ADRA1A;BIOTYPE=protein_coding;INTRON=1/2;STRAND=-1;SYMBOL_SOURCE=VGNC
8	74005149	rs386011502	CG	C	1"1	0/0	74005150	ENSBTAG00000031632	ENSBTAT00000086316.1	intron_variant	-	-	-	-	-	rs386011502	IMPACT=MODIFIER;SYMBOL=ADRA1A;BIOTYPE=protein_coding;INTRON=1/3;STRAND=-1;SYMBOL_SOURCE=VGNC
8	74005149	rs386011502	CG	C	1"1	0/0	74005150	ENSBTAG00000031632	ENSBTAT00000084359.1	intron_variant	-	-	-	-	-	rs386011502	IMPACT=MODIFIER;SYMBOL=ADRA1A;BIOTYPE=protein_coding;INTRON=1/3;STRAND=-1;SYMBOL_SOURCE=VGNC
8	74029567	.	T	TG	0/0	1"1	74029567	ENSBTAG00000031632	ENSBTAT00000073624.1	intron_variant	-	-	-	-	-	-	IMPACT=MODIFIER;SYMBOL=ADRA1A;BIOTYPE=protein_coding;INTRON=1/2;STRAND=-1;SYMBOL_SOURCE=VGNC
8	74029567	.	T	TG	0/0	1"1	74029567	ENSBTAG00000031632	ENSBTAT00000084359.1	intron_variant	-	-	-	-	-	-	IMPACT=MODIFIER;SYMBOL=ADRA1A;BIOTYPE=protein_coding;INTRON=1/3;STRAND=-1;SYMBOL_SOURCE=VGNC
8	74029567	.	T	TG	0/0	1"1	74029567	ENSBTAG00000031632	ENSBTAT00000044849.4	intron_variant	-	-	-	-	-	-	IMPACT=MODIFIER;SYMBOL=ADRA1A;BIOTYPE=protein_coding;INTRON=1/1;STRAND=-1;SYMBOL_SOURCE=VGNC;APPRIS=P1
8	74029567	.	T	TG	0/0	1"1	74029567	ENSBTAG00000031632	ENSBTAT00000086316.1	intron_variant	-	-	-	-	-	-	IMPACT=MODIFIER;SYMBOL=ADRA1A;BIOTYPE=protein_coding;INTRON=1/3;STRAND=-1;SYMBOL_SOURCE=VGNC
8	74029567	.	T	TG	0/0	1"1	74029567	ENSBTAG00000031632	ENSBTAT00000073155.1	intron_variant	-	-	-	-	-	-	IMPACT=MODIFIER;SYMBOL=ADRA1A;BIOTYPE=protein_coding;INTRON=1/2;STRAND=-1;SYMBOL_SOURCE=VGNC
8	74031055	rs457249242	A	AATGCAGGAG	0/0	1"1	74031055	ENSBTAG00000031632	ENSBTAT00000073624.1	intron_variant	-	-	-	-	-	rs457249242	IMPACT=MODIFIER;SYMBOL=ADRA1A;BIOTYPE=protein_coding;INTRON=1/2;STRAND=-1;SYMBOL_SOURCE=VGNC
8	74031055	rs457249242	A	AATGCAGGAG	0/0	1"1	74031055	ENSBTAG00000031632	ENSBTAT00000086316.1	intron_variant	-	-	-	-	-	rs457249242	IMPACT=MODIFIER;SYMBOL=ADRA1A;BIOTYPE=protein_coding;INTRON=1/3;STRAND=-1;SYMBOL_SOURCE=VGNC
8	74031055	rs457249242	A	AATGCAGGAG	0/0	1"1	74031055	ENSBTAG00000031632	ENSBTAT00000073155.1	intron_variant	-	-	-	-	-	rs457249242	IMPACT=MODIFIER;SYMBOL=ADRA1A;BIOTYPE=protein_coding;INTRON=1/2;STRAND=-1;SYMBOL_SOURCE=VGNC
8	74031055	rs457249242	A	AATGCAGGAG	0/0	1"1	74031055	ENSBTAG00000031632	ENSBTAT00000044849.4	intron_variant	-	-	-	-	-	rs457249242	IMPACT=MODIFIER;SYMBOL=ADRA1A;BIOTYPE=protein_coding;INTRON=1/1;STRAND=-1;SYMBOL_SOURCE=VGNC;APPRIS=P1
8	74031055	rs457249242	A	AATGCAGGAG	0/0	1"1	74031055	ENSBTAG00000031632	ENSBTAT00000084359.1	intron_variant	-	-	-	-	-	rs457249242	IMPACT=MODIFIER;SYMBOL=ADRA1A;BIOTYPE=protein_coding;INTRON=1/3;STRAND=-1;SYMBOL_SOURCE=VGNC
8	74083325	rs385276737	T	TTTCAG	0/0	1"1	74083325	-	-	intergenic_variant	-	-	-	-	-	rs385276737	IMPACT=MODIFIER
8	74389218	rs436558441	ATAT	A	0/0	1"1	74389221	ENSBTAG00000009958	ENSBTAT00000013134.6	intron_variant	-	-	-	-	-	rs436558441	IMPACT=MODIFIER;SYMBOL=TRIM35;BIOTYPE=protein_coding;INTRON=3/5;STRAND=-1;SYMBOL_SOURCE=VGNC;APPRIS=P1
8	74392225	rs133975070	C	CT	0/0	1"1	74392225	ENSBTAG00000009958	ENSBTAT00000013134.6	intron_variant	-	-	-	-	-	rs133975070	IMPACT=MODIFIER;SYMBOL=TRIM35;BIOTYPE=protein_coding;INTRON=1/5;STRAND=-1;SYMBOL_SOURCE=VGNC;APPRIS=P1
8	74544974	rs381396099	GACTGA	G	0/0	1"1	74544979	ENSBTAG00000005958	ENSBTAT00000084967.1	intron_variant	-	-	-	-	-	rs381396099	IMPACT=MODIFIER;SYMBOL=PTK2B;BIOTYPE=protein_coding;INTRON=23/29;STRAND=1;SYMBOL_SOURCE=VGNC;APPRIS=P5
8	74544974	rs381396099	GACTGA	G	0/0	1"1	74544979	ENSBTAG00000005958	ENSBTAT00000007819.6	intron_variant	-	-	-	-	-	rs381396099	IMPACT=MODIFIER;SYMBOL=PTK2B;BIOTYPE=protein_coding;INTRON=22/26;STRAND=1;SYMBOL_SOURCE=VGNC
8	74544974	rs381396099	GACTGA	G	0/0	1"1	74544979	ENSBTAG00000005958	ENSBTAT00000087333.1	intron_variant	-	-	-	-	-	rs381396099	IMPACT=MODIFIER;SYMBOL=PTK2B;BIOTYPE=protein_coding;INTRON=22/28;STRAND=1;SYMBOL_SOURCE=VGNC;APPRIS=A1
8	74727713	rs444711601	ATCAC	A	0/0	1"1	74727717	-	-	intergenic_variant	-	-	-	-	-	rs444711601	IMPACT=MODIFIER
8	74782617	.	TTAAAAAGC	T	1"1	0/0	74782625	-	-	intergenic_variant	-	-	-	-	-	-	IMPACT=MODIFIER
8	74992679	rs133376546	AGAGGGGTGG	A	0/0	1"1	74992688	-	-	intergenic_variant	-	-	-	-	-	rs133376546	IMPACT=MODIFIER
8	75009261	rs133772317	T	TC	0/0	1"1	75009261	ENSBTAG00000032093	ENSBTAT00000045522.4	upstream_gene_variant	-	-	-	-	-	rs133772317	IMPACT=MODIFIER;SYMBOL=SPINK4;BIOTYPE=protein_coding;DISTANCE=1039;STRAND=1;SYMBOL_SOURCE=VGNC;APPRIS=P1
8	75009793	rs135271864	T	TTA	0/0	1"1	75009793	ENSBTAG00000032093	ENSBTAT00000045522.4	upstream_gene_variant	-	-	-	-	-	rs135271864	IMPACT=MODIFIER;SYMBOL=SPINK4;BIOTYPE=protein_coding;DISTANCE=507;STRAND=1;SYMBOL_SOURCE=VGNC;APPRIS=P1
8	75026562	rs137160163	ATCT	A	0/0	1"1	75026565	ENSBTAG00000017845	ENSBTAT00000023720.5	intron_variant	-	-	-	-	-	rs137160163	IMPACT=MODIFIER;SYMBOL=BAG1;BIOTYPE=protein_coding;INTRON=4/6;STRAND=-1;SYMBOL_SOURCE=VGNC;APPRIS=P1
8	75120360	.	A	AGTGTGTGTGT	1"1	0/0	75120360	ENSBTAG00000012385	ENSBTAT00000045206.4	intron_variant	-	-	-	-	-	-	IMPACT=MODIFIER;SYMBOL=NFX1;BIOTYPE=protein_coding;INTRON=20/23;STRAND=1;SYMBOL_SOURCE=VGNC;APPRIS=P1
8	75146244	rs385033151	AT	A	1"1	0/0	75146245	ENSBTAG00000020105	ENSBTAT00000026782.5	intron_variant	-	-	-	-	-	rs385033151	IMPACT=MODIFIER;SYMBOL=AQP7;BIOTYPE=protein_coding;INTRON=3/8;STRAND=-1;SYMBOL_SOURCE=EntrezGene;APPRIS=P1
8	75179863	.	A	AT	0/0	1"1	75179863	-	-	intergenic_variant	-	-	-	-	-	-	IMPACT=MODIFIER
8	75530326	.	C	CAA	1"1	0/0	75530326	ENSBTAG00000021573	ENSBTAT00000028744.6	5_prime_UTR_variant	521-522	-	-	-	-	-	IMPACT=MODIFIER;SYMBOL=DCAF12;BIOTYPE=protein_coding;EXON=1/9;STRAND=-1;SYMBOL_SOURCE=VGNC;APPRIS=P1
8	75620159	rs436019596	CT	C	0/0	1"1	75620160	ENSBTAG00000000320	ENSBTAT00000068345.1	intron_variant	-	-	-	-	-	rs436019596	IMPACT=MODIFIER;SYMBOL=UBAP1;BIOTYPE=protein_coding;INTRON=2/5;STRAND=1;SYMBOL_SOURCE=VGNC
8	75620159	rs436019596	CT	C	0/0	1"1	75620160	ENSBTAG00000000320	ENSBTAT00000076606.1	intron_variant	-	-	-	-	-	rs436019596	IMPACT=MODIFIER;SYMBOL=UBAP1;BIOTYPE=protein_coding;INTRON=1/6;STRAND=1;SYMBOL_SOURCE=VGNC;APPRIS=A1
8	76101322	.	TG	T	1"1	0/0	76101323	-	-	intergenic_variant	-	-	-	-	-	-	IMPACT=MODIFIER
8	76255231	.	C	CT	0/0	1"1	76255231	ENSBTAG00000021751	ENSBTAT00000086244.1	intron_variant	-	-	-	-	-	-	IMPACT=MODIFIER;SYMBOL=RASEF;BIOTYPE=protein_coding;INTRON=1/16;STRAND=-1;SYMBOL_SOURCE=VGNC;APPRIS=P5
8	76255231	.	C	CT	0/0	1"1	76255231	ENSBTAG00000021751	ENSBTAT00000028993.6	intron_variant	-	-	-	-	-	-	IMPACT=MODIFIER;SYMBOL=RASEF;BIOTYPE=protein_coding;INTRON=1/15;STRAND=-1;SYMBOL_SOURCE=VGNC;APPRIS=A2
8	76286074	rs469987217	T	TGATA	1"1	0/0	76286074	-	-	intergenic_variant	-	-	-	-	-	rs469987217	IMPACT=MODIFIER
8	76326028	rs381226550	TG	T	1"1	0/0	76326029	-	-	intergenic_variant	-	-	-	-	-	rs381226550	IMPACT=MODIFIER
8	76564838	rs876328385	TA	T	0/0	1"1	76564839	ENSBTAG00000005247	ENSBTAT00000006906.6	intron_variant	-	-	-	-	-	rs135863488,rs876328385	IMPACT=MODIFIER;SYMBOL=FRMD3;BIOTYPE=protein_coding;INTRON=3/14;STRAND=-1;SYMBOL_SOURCE=VGNC
8	76564838	rs876328385	TA	T	0/0	1"1	76564839	ENSBTAG00000005247	ENSBTAT00000073727.1	intron_variant	-	-	-	-	-	rs135863488,rs876328385	IMPACT=MODIFIER;SYMBOL=FRMD3;BIOTYPE=protein_coding;INTRON=3/13;STRAND=-1;SYMBOL_SOURCE=VGNC;APPRIS=P1
8	76564838	rs876328385	TA	T	0/0	1"1	76564839	ENSBTAG00000005247	ENSBTAT00000083980.1	intron_variant	-	-	-	-	-	rs135863488,rs876328385	IMPACT=MODIFIER;SYMBOL=FRMD3;BIOTYPE=protein_coding;INTRON=3/13;STRAND=-1;SYMBOL_SOURCE=VGNC
8	76612250	.	G	GT	1"1	0/0	76612250	ENSBTAG00000005247	ENSBTAT00000073727.1	intron_variant	-	-	-	-	-	-	IMPACT=MODIFIER;SYMBOL=FRMD3;BIOTYPE=protein_coding;INTRON=2/13;STRAND=-1;SYMBOL_SOURCE=VGNC;APPRIS=P1
8	76612250	.	G	GT	1"1	0/0	76612250	ENSBTAG00000005247	ENSBTAT00000083980.1	intron_variant	-	-	-	-	-	-	IMPACT=MODIFIER;SYMBOL=FRMD3;BIOTYPE=protein_coding;INTRON=2/13;STRAND=-1;SYMBOL_SOURCE=VGNC
8	76612250	.	G	GT	1"1	0/0	76612250	ENSBTAG00000005247	ENSBTAT00000006906.6	intron_variant	-	-	-	-	-	-	IMPACT=MODIFIER;SYMBOL=FRMD3;BIOTYPE=protein_coding;INTRON=2/14;STRAND=-1;SYMBOL_SOURCE=VGNC
8	77144133	.	CAA	C	0/0	1"1	77144135	ENSBTAG00000020436	ENSBTAT00000027236.5	intron_variant	-	-	-	-	-	-	IMPACT=MODIFIER;SYMBOL=KIF27;BIOTYPE=protein_coding;INTRON=6/18;STRAND=-1;SYMBOL_SOURCE=VGNC;APPRIS=P5
8	77144133	.	CAA	C	0/0	1"1	77144135	ENSBTAG00000020436	ENSBTAT00000085629.1	intron_variant	-	-	-	-	-	-	IMPACT=MODIFIER;SYMBOL=KIF27;BIOTYPE=protein_coding;INTRON=5/17;STRAND=-1;SYMBOL_SOURCE=VGNC;APPRIS=A2
8	77144133	.	CAA	C	0/0	1"1	77144135	ENSBTAG00000020436	ENSBTAT00000066979.1	intron_variant	-	-	-	-	-	-	IMPACT=MODIFIER;SYMBOL=KIF27;BIOTYPE=protein_coding;INTRON=6/17;STRAND=-1;SYMBOL_SOURCE=VGNC;APPRIS=A2
8	77144133	.	CAA	C	0/0	1"1	77144135	ENSBTAG00000020436	ENSBTAT00000079327.1	intron_variant	-	-	-	-	-	-	IMPACT=MODIFIER;SYMBOL=KIF27;BIOTYPE=protein_coding;INTRON=5/17;STRAND=-1;SYMBOL_SOURCE=VGNC;APPRIS=P5
8	77186379	.	GTATA	G	1"1	0/0	77186383	ENSBTAG00000006478	ENSBTAT00000008492.4	downstream_gene_variant	-	-	-	-	-	-	IMPACT=MODIFIER;SYMBOL=C8H9orf64;BIOTYPE=protein_coding;DISTANCE=2647;STRAND=-1;SYMBOL_SOURCE=VGNC;APPRIS=P1

## Sheet: BTA09
Chr	Location (bp)	Name	Reference_Allele	Alternative_Allele	Low SCR Genotype	High SCR Genotype	Loc	ENSGene_ID	Transcript_ID	Consequence	cDNA_position	CDS_position	Protein_position	Amino_acids	Codons	Name	Description
9	38930324	rs479822760	GCGC	G	1"1	0/0	38930327	ENSBTAG00000010760	ENSBTAT00000060948.3	upstream_gene_variant	-	-	-	-	-	rs479822760	IMPACT=MODIFIER;SYMBOL=REV3L;BIOTYPE=protein_coding;DISTANCE=114;STRAND=1;SYMBOL_SOURCE=VGNC;APPRIS=P5
9	38987387	rs479370939	T	TTTTG	1"1	0/0	38987387	ENSBTAG00000010760	ENSBTAT00000060948.3	intron_variant	-	-	-	-	-	rs479370939	IMPACT=MODIFIER;SYMBOL=REV3L;BIOTYPE=protein_coding;INTRON=1/31;STRAND=1;SYMBOL_SOURCE=VGNC;APPRIS=P5
9	38987387	rs479370939	T	TTTTG	1"1	0/0	38987387	ENSBTAG00000010760	ENSBTAT00000084568.1	intron_variant	-	-	-	-	-	rs479370939	IMPACT=MODIFIER;SYMBOL=REV3L;BIOTYPE=protein_coding;INTRON=1/31;STRAND=1;SYMBOL_SOURCE=VGNC;APPRIS=A2
9	39346544	rs378955519	T	TAGC	1"1	0/0	39346544	ENSBTAG00000016584	ENSBTAT00000068400.1	intron_variant	-	-	-	-	-	rs378955519	IMPACT=MODIFIER;SYMBOL=RPF2;BIOTYPE=protein_coding;INTRON=5/8;STRAND=-1;SYMBOL_SOURCE=VGNC
9	39346544	rs378955519	T	TAGC	1"1	0/0	39346544	ENSBTAG00000016584	ENSBTAT00000022060.4	intron_variant	-	-	-	-	-	rs378955519	IMPACT=MODIFIER;SYMBOL=RPF2;BIOTYPE=protein_coding;INTRON=6/9;STRAND=-1;SYMBOL_SOURCE=VGNC;APPRIS=P1
9	39346544	rs378955519	T	TAGC	1"1	0/0	39346544	ENSBTAG00000016584	ENSBTAT00000084321.1	intron_variant	-	-	-	-	-	rs378955519	IMPACT=MODIFIER;SYMBOL=RPF2;BIOTYPE=protein_coding;INTRON=8/11;STRAND=-1;SYMBOL_SOURCE=VGNC
9	39357743	rs132962692	A	AT	1"1	0/0	39357743	ENSBTAG00000016584	ENSBTAT00000084321.1	intron_variant	-	-	-	-	-	rs132962692	IMPACT=MODIFIER;SYMBOL=RPF2;BIOTYPE=protein_coding;INTRON=4/11;STRAND=-1;SYMBOL_SOURCE=VGNC
9	39357743	rs132962692	A	AT	1"1	0/0	39357743	ENSBTAG00000016584	ENSBTAT00000068400.1	intron_variant	-	-	-	-	-	rs132962692	IMPACT=MODIFIER;SYMBOL=RPF2;BIOTYPE=protein_coding;INTRON=2/8;STRAND=-1;SYMBOL_SOURCE=VGNC
9	39357743	rs132962692	A	AT	1"1	0/0	39357743	ENSBTAG00000016584	ENSBTAT00000022060.4	intron_variant	-	-	-	-	-	rs132962692	IMPACT=MODIFIER;SYMBOL=RPF2;BIOTYPE=protein_coding;INTRON=2/9;STRAND=-1;SYMBOL_SOURCE=VGNC;APPRIS=P1
9	39477416	rs380835932	T	TG	1"1	0/0	39477416	ENSBTAG00000003342	ENSBTAT00000069202.1	frameshift_variant	60-61	60-61	20-21	-/X	-/C	rs380835932	IMPACT=HIGH;SYMBOL=AMD1;BIOTYPE=protein_coding;EXON=1/10;STRAND=-1;SYMBOL_SOURCE=VGNC
9	39477416	rs380835932	T	TG	1"1	0/0	39477416	ENSBTAG00000007288	ENSBTAT00000009583.5	upstream_gene_variant	-	-	-	-	-	rs380835932	IMPACT=MODIFIER;SYMBOL=CDK19;BIOTYPE=protein_coding;DISTANCE=503;STRAND=1;SYMBOL_SOURCE=VGNC;APPRIS=P1
9	39485351	rs384929850	AT	A	1"1	0/0	39485352	ENSBTAG00000007288	ENSBTAT00000009583.5	intron_variant	-	-	-	-	-	rs384929850	IMPACT=MODIFIER;SYMBOL=CDK19;BIOTYPE=protein_coding;INTRON=1/12;STRAND=1;SYMBOL_SOURCE=VGNC;APPRIS=P1
9	39499974	rs730627011	GT	G	1"1	0/0	39499975	ENSBTAG00000007288	ENSBTAT00000009583.5	intron_variant	-	-	-	-	-	rs730627011	IMPACT=MODIFIER;SYMBOL=CDK19;BIOTYPE=protein_coding;INTRON=1/12;STRAND=1;SYMBOL_SOURCE=VGNC;APPRIS=P1
9	39748869	rs876438377	GTTTT	G	0/0	1"1	39748873	ENSBTAG00000010507	ENSBTAT00000070632.1	upstream_gene_variant	-	-	-	-	-	rs876438377	IMPACT=MODIFIER;SYMBOL=SLC22A16;BIOTYPE=protein_coding;DISTANCE=4205;STRAND=1;SYMBOL_SOURCE=VGNC
9	39748869	rs876438377	GTTTT	G	0/0	1"1	39748873	ENSBTAG00000010507	ENSBTAT00000028664.4	upstream_gene_variant	-	-	-	-	-	rs876438377	IMPACT=MODIFIER;SYMBOL=SLC22A16;BIOTYPE=protein_coding;DISTANCE=4205;STRAND=1;SYMBOL_SOURCE=VGNC;APPRIS=P1
9	40103067	rs446851096	TG	T	1"1	0/0	40103068	ENSBTAG00000016627	ENSBTAT00000022116.6	intron_variant	-	-	-	-	-	rs446851096	IMPACT=MODIFIER;SYMBOL=WASF1;BIOTYPE=protein_coding;INTRON=6/8;STRAND=1;SYMBOL_SOURCE=VGNC;APPRIS=P1
9	40103067	rs446851096	TG	T	1"1	0/0	40103068	ENSBTAG00000016627	ENSBTAT00000072647.1	intron_variant	-	-	-	-	-	rs446851096	IMPACT=MODIFIER;SYMBOL=WASF1;BIOTYPE=protein_coding;INTRON=6/9;STRAND=1;SYMBOL_SOURCE=VGNC
9	40201636	rs457619266	T	TG	0/0	1"1	40201636	-	-	intergenic_variant	-	-	-	-	-	rs457619266	IMPACT=MODIFIER
9	40505175	rs137069295	AG	A	1"1	0/0	40505176	ENSBTAG00000005827	ENSBTAT00000075218.1	intron_variant	-	-	-	-	-	rs137069295	IMPACT=MODIFIER;SYMBOL=FIG4;BIOTYPE=protein_coding;INTRON=3/22;STRAND=-1;SYMBOL_SOURCE=VGNC
9	40505175	rs137069295	AG	A	1"1	0/0	40505176	ENSBTAG00000005827	ENSBTAT00000007665.4	intron_variant	-	-	-	-	-	rs137069295	IMPACT=MODIFIER;SYMBOL=FIG4;BIOTYPE=protein_coding;INTRON=3/22;STRAND=-1;SYMBOL_SOURCE=VGNC;APPRIS=P1
9	40859304	rs527174666	G	GT	0/0	1"1	40859304	ENSBTAG00000026637	ENSBTAT00000047340.4	intron_variant	-	-	-	-	-	rs527174666	IMPACT=MODIFIER;BIOTYPE=protein_coding;INTRON=2/22;STRAND=-1;APPRIS=A2
9	40859304	rs527174666	G	GT	0/0	1"1	40859304	ENSBTAG00000047024	ENSBTAT00000064270.2	downstream_gene_variant	-	-	-	-	-	rs527174666	IMPACT=MODIFIER;BIOTYPE=lncRNA;DISTANCE=3805;STRAND=-1
9	41062702	.	CT	C	0/0	1"1	41062703	ENSBTAG00000019410	ENSBTAT00000025858.4	intron_variant	-	-	-	-	-	rs445488492	IMPACT=MODIFIER;SYMBOL=CEP57L1;BIOTYPE=protein_coding;INTRON=1/10;STRAND=-1;SYMBOL_SOURCE=VGNC;APPRIS=P5
9	41414141	rs133543957	GA	G	0/0	1"1	41414142	-	-	intergenic_variant	-	-	-	-	-	rs133543957	IMPACT=MODIFIER
9	41468780	rs133212906	TGG	T	0/0	1"1	41468782	-	-	intergenic_variant	-	-	-	-	-	rs133212906	IMPACT=MODIFIER
9	42008271	.	G	GTTTTTTT	0/0	1"1	42008271	-	-	intergenic_variant	-	-	-	-	-	-	IMPACT=MODIFIER
9	42549808	rs133225659	ATCCAGAGAAGTATATGCCC	A	0/0	1"1	42549827	ENSBTAG00000019175	ENSBTAT00000071339.1	intron_variant	-	-	-	-	-	rs133225659	IMPACT=MODIFIER;SYMBOL=SOBP;BIOTYPE=protein_coding;INTRON=3/4;STRAND=-1;SYMBOL_SOURCE=VGNC;APPRIS=A2
9	42549808	rs133225659	ATCCAGAGAAGTATATGCCC	A	0/0	1"1	42549827	ENSBTAG00000019175	ENSBTAT00000025519.6	intron_variant	-	-	-	-	-	rs133225659	IMPACT=MODIFIER;SYMBOL=SOBP;BIOTYPE=protein_coding;INTRON=3/5;STRAND=-1;SYMBOL_SOURCE=VGNC;APPRIS=P5
9	42563404	rs133810929	TA	T	0/0	1"1	42563405	ENSBTAG00000019175	ENSBTAT00000025519.6	intron_variant	-	-	-	-	-	rs133810929	IMPACT=MODIFIER;SYMBOL=SOBP;BIOTYPE=protein_coding;INTRON=1/5;STRAND=-1;SYMBOL_SOURCE=VGNC;APPRIS=P5
9	42563404	rs133810929	TA	T	0/0	1"1	42563405	ENSBTAG00000019175	ENSBTAT00000071339.1	intron_variant	-	-	-	-	-	rs133810929	IMPACT=MODIFIER;SYMBOL=SOBP;BIOTYPE=protein_coding;INTRON=1/4;STRAND=-1;SYMBOL_SOURCE=VGNC;APPRIS=A2
9	42602678	rs136348476	A	AT	0/0	1"1	42602678	ENSBTAG00000021859	ENSBTAT00000029142.5	intron_variant	-	-	-	-	-	rs136348476	IMPACT=MODIFIER;SYMBOL=PDSS2;BIOTYPE=protein_coding;INTRON=1/7;STRAND=1;SYMBOL_SOURCE=VGNC;APPRIS=P1
9	42603579	.	TAGC	T	0/0	1"1	42603582	ENSBTAG00000021859	ENSBTAT00000029142.5	intron_variant	-	-	-	-	-	rs137112430	IMPACT=MODIFIER;SYMBOL=PDSS2;BIOTYPE=protein_coding;INTRON=1/7;STRAND=1;SYMBOL_SOURCE=VGNC;APPRIS=P1
9	42712132	rs137694878	AT	A	0/0	1"1	42712133	ENSBTAG00000021859	ENSBTAT00000029142.5	intron_variant	-	-	-	-	-	rs137694878	IMPACT=MODIFIER;SYMBOL=PDSS2;BIOTYPE=protein_coding;INTRON=1/7;STRAND=1;SYMBOL_SOURCE=VGNC;APPRIS=P1
9	42722942	rs133248496	C	CCTT	0/0	1"1	42722942	ENSBTAG00000021859	ENSBTAT00000029142.5	intron_variant	-	-	-	-	-	rs133248496	IMPACT=MODIFIER;SYMBOL=PDSS2;BIOTYPE=protein_coding;INTRON=2/7;STRAND=1;SYMBOL_SOURCE=VGNC;APPRIS=P1
9	42741024	.	C	CGTGTGTGT	0/0	1"1	42741024	ENSBTAG00000021859	ENSBTAT00000029142.5	intron_variant	-	-	-	-	-	-	IMPACT=MODIFIER;SYMBOL=PDSS2;BIOTYPE=protein_coding;INTRON=2/7;STRAND=1;SYMBOL_SOURCE=VGNC;APPRIS=P1
9	42746103	.	CTAAATCTGTCTGG	C	0/0	1"1	42746116	ENSBTAG00000021859	ENSBTAT00000029142.5	intron_variant	-	-	-	-	-	-	IMPACT=MODIFIER;SYMBOL=PDSS2;BIOTYPE=protein_coding;INTRON=2/7;STRAND=1;SYMBOL_SOURCE=VGNC;APPRIS=P1
9	42763487	rs381086855	ACT	A	0/0	1"1	42763489	ENSBTAG00000021859	ENSBTAT00000029142.5	intron_variant	-	-	-	-	-	rs381086855	IMPACT=MODIFIER;SYMBOL=PDSS2;BIOTYPE=protein_coding;INTRON=3/7;STRAND=1;SYMBOL_SOURCE=VGNC;APPRIS=P1
9	43252121	rs519251890	T	TA	0/0	1"1	43252121	-	-	intergenic_variant	-	-	-	-	-	rs519251890	IMPACT=MODIFIER
9	43646373	rs380416193	CAGA	C	1"1	0/0	43646376	-	-	intergenic_variant	-	-	-	-	-	rs380416193	IMPACT=MODIFIER
9	43674964	rs382579276	GTAAA	G	1"1	0/0	43674968	ENSBTAG00000005400	ENSBTAT00000007100.5	intron_variant	-	-	-	-	-	rs382579276	IMPACT=MODIFIER;SYMBOL=ATG5;BIOTYPE=protein_coding;INTRON=2/7;STRAND=1;SYMBOL_SOURCE=VGNC;APPRIS=P1
9	43730868	.	C	CAA	1"1	0/0	43730868	ENSBTAG00000005400	ENSBTAT00000007100.5	intron_variant	-	-	-	-	-	-	IMPACT=MODIFIER;SYMBOL=ATG5;BIOTYPE=protein_coding;INTRON=6/7;STRAND=1;SYMBOL_SOURCE=VGNC;APPRIS=P1
9	44064932	rs380023349	T	TAGC	0/0	1"1	44064932	-	-	intergenic_variant	-	-	-	-	-	rs380023349	IMPACT=MODIFIER
9	44068219	rs378290527	A	AGCT	0/0	1"1	44068219	-	-	intergenic_variant	-	-	-	-	-	rs378290527	IMPACT=MODIFIER
9	44071020	.	C	CCTATTCCTCCTTCTGACCCCTCTGCCTGGGAGGAGTGTTTCTTCCAGACTT	0/0	1"1	44071020	-	-	intergenic_variant	-	-	-	-	-	-	IMPACT=MODIFIER
9	44073746	.	A	ATGTGTG	1"1	0/0	44073746	-	-	intergenic_variant	-	-	-	-	-	-	IMPACT=MODIFIER
9	44075771	rs471033283	CAA	C	0/0	1"1	44075773	-	-	intergenic_variant	-	-	-	-	-	rs471033283	IMPACT=MODIFIER
9	44077617	rs377939293	T	TA	0/0	1"1	44077617	-	-	intergenic_variant	-	-	-	-	-	rs377939293	IMPACT=MODIFIER
9	44078355	rs384676479	G	GCTA	0/0	1"1	44078355	-	-	intergenic_variant	-	-	-	-	-	rs384676479	IMPACT=MODIFIER
9	44079801	rs384303018	GT	G	0/0	1"1	44079802	-	-	intergenic_variant	-	-	-	-	-	rs384303018	IMPACT=MODIFIER
9	44081028	rs383126622	T	TTGC	0/0	1"1	44081028	-	-	intergenic_variant	-	-	-	-	-	rs383126622	IMPACT=MODIFIER
9	44081216	rs383346083	T	TA	0/0	1"1	44081216	-	-	intergenic_variant	-	-	-	-	-	rs383346083	IMPACT=MODIFIER
9	44081514	rs383310507	AT	A	0/0	1"1	44081515	-	-	intergenic_variant	-	-	-	-	-	rs383310507	IMPACT=MODIFIER
9	44103763	rs386118868	AC	A	0/0	1"1	44103764	-	-	intergenic_variant	-	-	-	-	-	rs386118868	IMPACT=MODIFIER
9	44105425	.	G	GCA	0/0	1"1	44105425	-	-	intergenic_variant	-	-	-	-	-	rs383505936	IMPACT=MODIFIER
9	44113676	rs482166208	C	CTTT	0/0	1"1	44113676	-	-	intergenic_variant	-	-	-	-	-	rs482166208	IMPACT=MODIFIER
9	44133916	rs435115360	T	TG	0/0	1"1	44133916	-	-	intergenic_variant	-	-	-	-	-	rs435115360	IMPACT=MODIFIER
9	44390612	rs478943672	GTGAA	G	1"1	0/0	44390616	-	-	intergenic_variant	-	-	-	-	-	rs478943672	IMPACT=MODIFIER
9	45939733	rs383911669	GA	G	1"1	0/0	45939734	-	-	intergenic_variant	-	-	-	-	-	rs383911669	IMPACT=MODIFIER
9	45950901	rs136800513	G	GA	1"1	0/0	45950901	-	-	intergenic_variant	-	-	-	-	-	rs136800513	IMPACT=MODIFIER
9	46039656	rs385368817	G	GT	1"1	0/0	46039656	-	-	intergenic_variant	-	-	-	-	-	rs385368817	IMPACT=MODIFIER
9	46065974	rs377771299	A	AC	1"1	0/0	46065974	-	-	intergenic_variant	-	-	-	-	-	rs377771299	IMPACT=MODIFIER
9	46166762	rs730852489	GA	G	1"1	0/0	46166763	-	-	intergenic_variant	-	-	-	-	-	rs730852489	IMPACT=MODIFIER
9	46180677	rs481610880	AT	A	1"1	0/0	46180678	-	-	intergenic_variant	-	-	-	-	-	rs481610880	IMPACT=MODIFIER
9	46223418	rs438319703	AC	A	1"1	0/0	46223419	-	-	intergenic_variant	-	-	-	-	-	rs438319703	IMPACT=MODIFIER
9	46223527	rs730582312	CT	C	1"1	0/0	46223528	-	-	intergenic_variant	-	-	-	-	-	rs730582312	IMPACT=MODIFIER
9	46247045	rs450754933	CCT	C	1"1	0/0	46247047	-	-	intergenic_variant	-	-	-	-	-	rs450754933	IMPACT=MODIFIER
9	46268478	rs458249613	ACTT	A	1"1	0/0	46268481	-	-	intergenic_variant	-	-	-	-	-	rs458249613	IMPACT=MODIFIER
9	46274785	rs477268970	C	CCTGACG	1"1	0/0	46274785	-	-	intergenic_variant	-	-	-	-	-	rs477268970	IMPACT=MODIFIER
9	46959402	.	GTTC	G	1"1	0/0	46959405	-	-	intergenic_variant	-	-	-	-	-	-	IMPACT=MODIFIER
9	47007449	rs441173895	A	AG	1"1	0/0	47007449	-	-	intergenic_variant	-	-	-	-	-	rs441173895	IMPACT=MODIFIER
9	47079169	rs447828169	T	TA	1"1	0/0	47079169	-	-	intergenic_variant	-	-	-	-	-	rs447828169	IMPACT=MODIFIER
9	47401467	rs461616341	GC	G	0/0	1"1	47401468	-	-	intergenic_variant	-	-	-	-	-	rs461616341	IMPACT=MODIFIER
9	47723671	.	C	CTCATTTTATCTCATTTACT	0/0	1"1	47723671	-	-	intergenic_variant	-	-	-	-	-	-	IMPACT=MODIFIER
9	47900271	rs383320352	AC	A	0/0	1"1	47900272	ENSBTAG00000033153	ENSBTAT00000015563.6	intron_variant	-	-	-	-	-	rs383320352	IMPACT=MODIFIER;SYMBOL=GRIK2;BIOTYPE=protein_coding;INTRON=15/15;STRAND=-1;SYMBOL_SOURCE=VGNC;APPRIS=P1
9	47900271	rs383320352	AC	A	0/0	1"1	47900272	ENSBTAG00000033153	ENSBTAT00000075906.1	downstream_gene_variant	-	-	-	-	-	rs383320352	IMPACT=MODIFIER;SYMBOL=GRIK2;BIOTYPE=protein_coding;DISTANCE=691;STRAND=-1;SYMBOL_SOURCE=VGNC
9	47900271	rs383320352	AC	A	0/0	1"1	47900272	ENSBTAG00000033153	ENSBTAT00000067226.1	intron_variant	-	-	-	-	-	rs383320352	IMPACT=MODIFIER;SYMBOL=GRIK2;BIOTYPE=protein_coding;INTRON=14/14;STRAND=-1;SYMBOL_SOURCE=VGNC
9	47900271	rs383320352	AC	A	0/0	1"1	47900272	ENSBTAG00000033153	ENSBTAT00000082667.1	intron_variant	-	-	-	-	-	rs383320352	IMPACT=MODIFIER;SYMBOL=GRIK2;BIOTYPE=protein_coding;INTRON=14/15;STRAND=-1;SYMBOL_SOURCE=VGNC
9	47900271	rs383320352	AC	A	0/0	1"1	47900272	ENSBTAG00000033153	ENSBTAT00000082592.1	downstream_gene_variant	-	-	-	-	-	rs383320352	IMPACT=MODIFIER;SYMBOL=GRIK2;BIOTYPE=protein_coding;DISTANCE=691;STRAND=-1;SYMBOL_SOURCE=VGNC
9	47945823	rs133647043	C	CT	0/0	1"1	47945823	ENSBTAG00000033153	ENSBTAT00000075906.1	intron_variant	-	-	-	-	-	rs133647043	IMPACT=MODIFIER;SYMBOL=GRIK2;BIOTYPE=protein_coding;INTRON=11/14;STRAND=-1;SYMBOL_SOURCE=VGNC
9	47945823	rs133647043	C	CT	0/0	1"1	47945823	ENSBTAG00000033153	ENSBTAT00000015563.6	intron_variant	-	-	-	-	-	rs133647043	IMPACT=MODIFIER;SYMBOL=GRIK2;BIOTYPE=protein_coding;INTRON=13/15;STRAND=-1;SYMBOL_SOURCE=VGNC;APPRIS=P1
9	47945823	rs133647043	C	CT	0/0	1"1	47945823	ENSBTAG00000033153	ENSBTAT00000082592.1	intron_variant	-	-	-	-	-	rs133647043	IMPACT=MODIFIER;SYMBOL=GRIK2;BIOTYPE=protein_coding;INTRON=13/16;STRAND=-1;SYMBOL_SOURCE=VGNC
9	47945823	rs133647043	C	CT	0/0	1"1	47945823	ENSBTAG00000033153	ENSBTAT00000067226.1	intron_variant	-	-	-	-	-	rs133647043	IMPACT=MODIFIER;SYMBOL=GRIK2;BIOTYPE=protein_coding;INTRON=12/14;STRAND=-1;SYMBOL_SOURCE=VGNC
9	47945823	rs133647043	C	CT	0/0	1"1	47945823	ENSBTAG00000033153	ENSBTAT00000082667.1	intron_variant	-	-	-	-	-	rs133647043	IMPACT=MODIFIER;SYMBOL=GRIK2;BIOTYPE=protein_coding;INTRON=12/15;STRAND=-1;SYMBOL_SOURCE=VGNC
9	48051001	rs135583796	A	AC	1"1	0/0	48051001	ENSBTAG00000033153	ENSBTAT00000075906.1	intron_variant	-	-	-	-	-	rs135583796	IMPACT=MODIFIER;SYMBOL=GRIK2;BIOTYPE=protein_coding;INTRON=8/14;STRAND=-1;SYMBOL_SOURCE=VGNC
9	48051001	rs135583796	A	AC	1"1	0/0	48051001	ENSBTAG00000033153	ENSBTAT00000082592.1	intron_variant	-	-	-	-	-	rs135583796	IMPACT=MODIFIER;SYMBOL=GRIK2;BIOTYPE=protein_coding;INTRON=10/16;STRAND=-1;SYMBOL_SOURCE=VGNC
9	48051001	rs135583796	A	AC	1"1	0/0	48051001	ENSBTAG00000033153	ENSBTAT00000082667.1	intron_variant	-	-	-	-	-	rs135583796	IMPACT=MODIFIER;SYMBOL=GRIK2;BIOTYPE=protein_coding;INTRON=9/15;STRAND=-1;SYMBOL_SOURCE=VGNC
9	48051001	rs135583796	A	AC	1"1	0/0	48051001	ENSBTAG00000033153	ENSBTAT00000015563.6	intron_variant	-	-	-	-	-	rs135583796	IMPACT=MODIFIER;SYMBOL=GRIK2;BIOTYPE=protein_coding;INTRON=10/15;STRAND=-1;SYMBOL_SOURCE=VGNC;APPRIS=P1
9	48051001	rs135583796	A	AC	1"1	0/0	48051001	ENSBTAG00000033153	ENSBTAT00000067226.1	intron_variant	-	-	-	-	-	rs135583796	IMPACT=MODIFIER;SYMBOL=GRIK2;BIOTYPE=protein_coding;INTRON=9/14;STRAND=-1;SYMBOL_SOURCE=VGNC
9	48169500	rs134427866	C	CT	0/0	1"1	48169500	ENSBTAG00000033153	ENSBTAT00000082592.1	intron_variant	-	-	-	-	-	rs134427866	IMPACT=MODIFIER;SYMBOL=GRIK2;BIOTYPE=protein_coding;INTRON=6/16;STRAND=-1;SYMBOL_SOURCE=VGNC
9	48169500	rs134427866	C	CT	0/0	1"1	48169500	ENSBTAG00000033153	ENSBTAT00000075906.1	intron_variant	-	-	-	-	-	rs134427866	IMPACT=MODIFIER;SYMBOL=GRIK2;BIOTYPE=protein_coding;INTRON=5/14;STRAND=-1;SYMBOL_SOURCE=VGNC
9	48169500	rs134427866	C	CT	0/0	1"1	48169500	ENSBTAG00000033153	ENSBTAT00000015563.6	intron_variant	-	-	-	-	-	rs134427866	IMPACT=MODIFIER;SYMBOL=GRIK2;BIOTYPE=protein_coding;INTRON=6/15;STRAND=-1;SYMBOL_SOURCE=VGNC;APPRIS=P1
9	48169500	rs134427866	C	CT	0/0	1"1	48169500	ENSBTAG00000033153	ENSBTAT00000067226.1	intron_variant	-	-	-	-	-	rs134427866	IMPACT=MODIFIER;SYMBOL=GRIK2;BIOTYPE=protein_coding;INTRON=5/14;STRAND=-1;SYMBOL_SOURCE=VGNC
9	48169500	rs134427866	C	CT	0/0	1"1	48169500	ENSBTAG00000033153	ENSBTAT00000082667.1	intron_variant	-	-	-	-	-	rs134427866	IMPACT=MODIFIER;SYMBOL=GRIK2;BIOTYPE=protein_coding;INTRON=5/15;STRAND=-1;SYMBOL_SOURCE=VGNC
9	48169771	rs133233807	C	CTTT	0/0	1"1	48169771	ENSBTAG00000033153	ENSBTAT00000082667.1	intron_variant	-	-	-	-	-	rs133233807	IMPACT=MODIFIER;SYMBOL=GRIK2;BIOTYPE=protein_coding;INTRON=5/15;STRAND=-1;SYMBOL_SOURCE=VGNC
9	48169771	rs133233807	C	CTTT	0/0	1"1	48169771	ENSBTAG00000033153	ENSBTAT00000082592.1	intron_variant	-	-	-	-	-	rs133233807	IMPACT=MODIFIER;SYMBOL=GRIK2;BIOTYPE=protein_coding;INTRON=6/16;STRAND=-1;SYMBOL_SOURCE=VGNC
9	48169771	rs133233807	C	CTTT	0/0	1"1	48169771	ENSBTAG00000033153	ENSBTAT00000075906.1	intron_variant	-	-	-	-	-	rs133233807	IMPACT=MODIFIER;SYMBOL=GRIK2;BIOTYPE=protein_coding;INTRON=5/14;STRAND=-1;SYMBOL_SOURCE=VGNC
9	48169771	rs133233807	C	CTTT	0/0	1"1	48169771	ENSBTAG00000033153	ENSBTAT00000015563.6	intron_variant	-	-	-	-	-	rs133233807	IMPACT=MODIFIER;SYMBOL=GRIK2;BIOTYPE=protein_coding;INTRON=6/15;STRAND=-1;SYMBOL_SOURCE=VGNC;APPRIS=P1
9	48169771	rs133233807	C	CTTT	0/0	1"1	48169771	ENSBTAG00000033153	ENSBTAT00000067226.1	intron_variant	-	-	-	-	-	rs133233807	IMPACT=MODIFIER;SYMBOL=GRIK2;BIOTYPE=protein_coding;INTRON=5/14;STRAND=-1;SYMBOL_SOURCE=VGNC
9	48181728	rs136818013	AC	A	0/0	1"1	48181729	ENSBTAG00000033153	ENSBTAT00000082667.1	intron_variant	-	-	-	-	-	rs136818013	IMPACT=MODIFIER;SYMBOL=GRIK2;BIOTYPE=protein_coding;INTRON=5/15;STRAND=-1;SYMBOL_SOURCE=VGNC
9	48181728	rs136818013	AC	A	0/0	1"1	48181729	ENSBTAG00000033153	ENSBTAT00000015563.6	intron_variant	-	-	-	-	-	rs136818013	IMPACT=MODIFIER;SYMBOL=GRIK2;BIOTYPE=protein_coding;INTRON=6/15;STRAND=-1;SYMBOL_SOURCE=VGNC;APPRIS=P1
9	48181728	rs136818013	AC	A	0/0	1"1	48181729	ENSBTAG00000033153	ENSBTAT00000067226.1	intron_variant	-	-	-	-	-	rs136818013	IMPACT=MODIFIER;SYMBOL=GRIK2;BIOTYPE=protein_coding;INTRON=5/14;STRAND=-1;SYMBOL_SOURCE=VGNC
9	48181728	rs136818013	AC	A	0/0	1"1	48181729	ENSBTAG00000033153	ENSBTAT00000075906.1	intron_variant	-	-	-	-	-	rs136818013	IMPACT=MODIFIER;SYMBOL=GRIK2;BIOTYPE=protein_coding;INTRON=5/14;STRAND=-1;SYMBOL_SOURCE=VGNC
9	48181728	rs136818013	AC	A	0/0	1"1	48181729	ENSBTAG00000033153	ENSBTAT00000082592.1	intron_variant	-	-	-	-	-	rs136818013	IMPACT=MODIFIER;SYMBOL=GRIK2;BIOTYPE=protein_coding;INTRON=6/16;STRAND=-1;SYMBOL_SOURCE=VGNC

## Sheet: BTA13
Chr	Location (bp)	Name	Reference_Allele	Alternative_Allele	Low SCR Genotype	High SCR Genotype	Loc	ENSGene_ID	Transcript_ID	Consequence	cDNA_position	CDS_position	Protein_position	Amino_acids	Codons	Name	Description
13	55298659	rs385673799	AT	A	0/0	1"1	55298660	ENSBTAG00000015058	ENSBTAT00000020042.6	intron_variant	-	-	-	-	-	rs385673799	IMPACT=MODIFIER;SYMBOL=CDH4;BIOTYPE=protein_coding;INTRON=1/13;STRAND=-1;SYMBOL_SOURCE=VGNC;APPRIS=P1
13	55484400	.	A	AG	1"1	0/0	55484400	-	-	intergenic_variant	-	-	-	-	-	-	IMPACT=MODIFIER
13	55524633	.	TA	T	0/0	1"1	55524634	-	-	intergenic_variant	-	-	-	-	-	-	IMPACT=MODIFIER
13	55660936	rs384989965	T	TG	1"1	0/0	55660936	-	-	intergenic_variant	-	-	-	-	-	rs384989965	IMPACT=MODIFIER
13	55670189	rs381853812	T	TA	1"1	0/0	55670189	-	-	intergenic_variant	-	-	-	-	-	rs381853812	IMPACT=MODIFIER
13	55816621	.	GTTTT	G	0/0	1"1	55816625	-	-	intergenic_variant	-	-	-	-	-	-	IMPACT=MODIFIER
13	55949717	rs378658543	GC	G	1"1	0/0	55949718	-	-	intergenic_variant	-	-	-	-	-	rs378658543	IMPACT=MODIFIER
13	55961343	rs462655446	GGAGT	G	1"1	0/0	55961347	-	-	intergenic_variant	-	-	-	-	-	rs462655446	IMPACT=MODIFIER
13	56019550	rs719237937	AC	A	1"1	0/0	56019551	-	-	intergenic_variant	-	-	-	-	-	rs719237937	IMPACT=MODIFIER
13	56034742	rs137611658	T	TAA	1"1	0/0	56034742	-	-	intergenic_variant	-	-	-	-	-	rs137611658	IMPACT=MODIFIER
13	56050706	rs381083612	AC	A	1"1	0/0	56050707	-	-	intergenic_variant	-	-	-	-	-	rs381083612	IMPACT=MODIFIER
13	56052985	rs383487931	A	AC	1"1	0/0	56052985	-	-	intergenic_variant	-	-	-	-	-	rs383487931	IMPACT=MODIFIER
13	56256819	rs385619822	AC	A	1"1	0/0	56256820	-	-	intergenic_variant	-	-	-	-	-	rs385619822	IMPACT=MODIFIER
13	56359637	.	T	TG	1"1	0/0	56359637	-	-	intergenic_variant	-	-	-	-	-	-	IMPACT=MODIFIER
13	56361925	.	T	TAA	1"1	0/0	56361925	-	-	intergenic_variant	-	-	-	-	-	-	IMPACT=MODIFIER
13	56362555	.	AAG	A	1"1	0/0	56362557	-	-	intergenic_variant	-	-	-	-	-	-	IMPACT=MODIFIER
13	56450262	rs381758899	CTTTTTTTCTTTCTTTCTTTTTTTT	C	1"1	0/0	56450286	-	-	intergenic_variant	-	-	-	-	-	rs381758899	IMPACT=MODIFIER
13	56573126	rs876166271	GTA	G	0/0	1"1	56573128	ENSBTAG00000020261	ENSBTAT00000027003.6	intron_variant	-	-	-	-	-	rs876166271	IMPACT=MODIFIER;SYMBOL=CDH26;BIOTYPE=protein_coding;INTRON=4/13;STRAND=-1;SYMBOL_SOURCE=VGNC;APPRIS=P1
13	56660675	rs442874801	T	TG	1"1	0/0	56660675	ENSBTAG00000003608	ENSBTAT00000076162.1	intron_variant	-	-	-	-	-	rs442874801	IMPACT=MODIFIER;SYMBOL=SYCP2;BIOTYPE=protein_coding;INTRON=20/29;STRAND=1;SYMBOL_SOURCE=VGNC;APPRIS=A2
13	56660675	rs442874801	T	TG	1"1	0/0	56660675	ENSBTAG00000003608	ENSBTAT00000004704.6	intron_variant	-	-	-	-	-	rs442874801	IMPACT=MODIFIER;SYMBOL=SYCP2;BIOTYPE=protein_coding;INTRON=20/36;STRAND=1;SYMBOL_SOURCE=VGNC;APPRIS=P5
13	56660675	rs442874801	T	TG	1"1	0/0	56660675	ENSBTAG00000003608	ENSBTAT00000076409.1	intron_variant	-	-	-	-	-	rs442874801	IMPACT=MODIFIER;SYMBOL=SYCP2;BIOTYPE=protein_coding;INTRON=20/30;STRAND=1;SYMBOL_SOURCE=VGNC;APPRIS=A2
13	56673696	rs379339368	GT	G	1"1	0/0	56673697	ENSBTAG00000003608	ENSBTAT00000004704.6	intron_variant	-	-	-	-	-	rs379339368	IMPACT=MODIFIER;SYMBOL=SYCP2;BIOTYPE=protein_coding;INTRON=27/36;STRAND=1;SYMBOL_SOURCE=VGNC;APPRIS=P5
13	56673696	rs379339368	GT	G	1"1	0/0	56673697	ENSBTAG00000003608	ENSBTAT00000076162.1	intron_variant	-	-	-	-	-	rs379339368	IMPACT=MODIFIER;SYMBOL=SYCP2;BIOTYPE=protein_coding;INTRON=27/29;STRAND=1;SYMBOL_SOURCE=VGNC;APPRIS=A2
13	56673696	rs379339368	GT	G	1"1	0/0	56673697	ENSBTAG00000003608	ENSBTAT00000076409.1	intron_variant	-	-	-	-	-	rs379339368	IMPACT=MODIFIER;SYMBOL=SYCP2;BIOTYPE=protein_coding;INTRON=25/30;STRAND=1;SYMBOL_SOURCE=VGNC;APPRIS=A2
13	57350542	rs445171124	ATCAG	A	1"1	0/0	57350546	ENSBTAG00000004402	ENSBTAT00000005773.6	intron_variant	-	-	-	-	-	rs445171124	IMPACT=MODIFIER;SYMBOL=PRELID3B;BIOTYPE=protein_coding;INTRON=1/5;STRAND=1;SYMBOL_SOURCE=VGNC;APPRIS=P1
13	57413345	rs460060669	T	TG	1"1	0/0	57413345	-	-	intergenic_variant	-	-	-	-	-	rs460060669	IMPACT=MODIFIER
13	57503033	rs378817425	TG	T	1"1	0/0	57503034	ENSBTAG00000047223	ENSBTAT00000064800.2	intron_variant	-	-	-	-	-	rs378817425	IMPACT=MODIFIER;SYMBOL=GNAS;BIOTYPE=protein_coding;INTRON=3/4;STRAND=-1;SYMBOL_SOURCE=EntrezGene;APPRIS=P1
13	57503033	rs378817425	TG	T	1"1	0/0	57503034	ENSBTAG00000047223	ENSBTAT00000023246.6	intron_variant	-	-	-	-	-	rs378817425	IMPACT=MODIFIER;SYMBOL=GNAS;BIOTYPE=protein_coding;INTRON=1/12;STRAND=-1;SYMBOL_SOURCE=EntrezGene;APPRIS=P1
13	57503033	rs378817425	TG	T	1"1	0/0	57503034	ENSBTAG00000047223	ENSBTAT00000064670.2	intron_variant	-	-	-	-	-	rs378817425	IMPACT=MODIFIER;SYMBOL=GNAS;BIOTYPE=protein_coding;INTRON=1/3;STRAND=-1;SYMBOL_SOURCE=EntrezGene;APPRIS=P1
13	57503070	.	C	CTTTTTTTTT	1"1	0/0	57503070	ENSBTAG00000047223	ENSBTAT00000023246.6	intron_variant	-	-	-	-	-	-	IMPACT=MODIFIER;SYMBOL=GNAS;BIOTYPE=protein_coding;INTRON=1/12;STRAND=-1;SYMBOL_SOURCE=EntrezGene;APPRIS=P1
13	57503070	.	C	CTTTTTTTTT	1"1	0/0	57503070	ENSBTAG00000047223	ENSBTAT00000064670.2	intron_variant	-	-	-	-	-	-	IMPACT=MODIFIER;SYMBOL=GNAS;BIOTYPE=protein_coding;INTRON=1/3;STRAND=-1;SYMBOL_SOURCE=EntrezGene;APPRIS=P1
13	57503070	.	C	CTTTTTTTTT	1"1	0/0	57503070	ENSBTAG00000047223	ENSBTAT00000064800.2	intron_variant	-	-	-	-	-	-	IMPACT=MODIFIER;SYMBOL=GNAS;BIOTYPE=protein_coding;INTRON=3/4;STRAND=-1;SYMBOL_SOURCE=EntrezGene;APPRIS=P1
13	57509054	.	GGT	G	1"1	0/0	57509056	ENSBTAG00000047223	ENSBTAT00000064670.2	intron_variant	-	-	-	-	-	-	IMPACT=MODIFIER;SYMBOL=GNAS;BIOTYPE=protein_coding;INTRON=1/3;STRAND=-1;SYMBOL_SOURCE=EntrezGene;APPRIS=P1
13	57509054	.	GGT	G	1"1	0/0	57509056	ENSBTAG00000047223	ENSBTAT00000023246.6	intron_variant	-	-	-	-	-	-	IMPACT=MODIFIER;SYMBOL=GNAS;BIOTYPE=protein_coding;INTRON=1/12;STRAND=-1;SYMBOL_SOURCE=EntrezGene;APPRIS=P1
13	57509054	.	GGT	G	1"1	0/0	57509056	ENSBTAG00000047223	ENSBTAT00000064800.2	intron_variant	-	-	-	-	-	-	IMPACT=MODIFIER;SYMBOL=GNAS;BIOTYPE=protein_coding;INTRON=3/4;STRAND=-1;SYMBOL_SOURCE=EntrezGene;APPRIS=P1
13	57527571	rs385352453	C	CT	1"1	0/0	57527571	ENSBTAG00000051437	ENSBTAT00000066693.1	upstream_gene_variant	-	-	-	-	-	rs385352453	IMPACT=MODIFIER;BIOTYPE=misc_RNA;DISTANCE=3795;STRAND=-1
13	57527571	rs385352453	C	CT	1"1	0/0	57527571	ENSBTAG00000047223	ENSBTAT00000064800.2	intron_variant	-	-	-	-	-	rs385352453	IMPACT=MODIFIER;SYMBOL=GNAS;BIOTYPE=protein_coding;INTRON=1/4;STRAND=-1;SYMBOL_SOURCE=EntrezGene;APPRIS=P1
13	57527571	rs385352453	C	CT	1"1	0/0	57527571	ENSBTAG00000050399	ENSBTAT00000082087.1	downstream_gene_variant	-	-	-	-	-	rs385352453	IMPACT=MODIFIER;BIOTYPE=misc_RNA;DISTANCE=2637;STRAND=-1
13	57527571	rs385352453	C	CT	1"1	0/0	57527571	ENSBTAG00000047223	ENSBTAT00000023246.6	intron_variant	-	-	-	-	-	rs385352453	IMPACT=MODIFIER;SYMBOL=GNAS;BIOTYPE=protein_coding;INTRON=1/12;STRAND=-1;SYMBOL_SOURCE=EntrezGene;APPRIS=P1
13	57527571	rs385352453	C	CT	1"1	0/0	57527571	ENSBTAG00000047223	ENSBTAT00000064670.2	intron_variant	-	-	-	-	-	rs385352453	IMPACT=MODIFIER;SYMBOL=GNAS;BIOTYPE=protein_coding;INTRON=1/3;STRAND=-1;SYMBOL_SOURCE=EntrezGene;APPRIS=P1
13	57527571	rs385352453	C	CT	1"1	0/0	57527571	ENSBTAG00000053522	ENSBTAT00000069254.1	downstream_gene_variant	-	-	-	-	-	rs385352453	IMPACT=MODIFIER;BIOTYPE=misc_RNA;DISTANCE=2229;STRAND=-1
13	57560047	rs135253052	AC	A	0/0	1"1	57560048	-	-	intergenic_variant	-	-	-	-	-	rs135253052	IMPACT=MODIFIER
13	57562558	.	TTGTGTG	T	1"1	0/0	57562564	-	-	intergenic_variant	-	-	-	-	-	-	IMPACT=MODIFIER
13	57933265	rs379302202	GA	G	1"1	0/0	57933266	ENSBTAG00000017424	ENSBTAT00000023164.5	intron_variant	-	-	-	-	-	rs379302202	IMPACT=MODIFIER;SYMBOL=VAPB;BIOTYPE=protein_coding;INTRON=3/5;STRAND=-1;SYMBOL_SOURCE=VGNC;APPRIS=P1
13	57935082	rs380935600	TA	T	1"1	0/0	57935083	ENSBTAG00000017424	ENSBTAT00000023164.5	intron_variant	-	-	-	-	-	rs380935600	IMPACT=MODIFIER;SYMBOL=VAPB;BIOTYPE=protein_coding;INTRON=2/5;STRAND=-1;SYMBOL_SOURCE=VGNC;APPRIS=P1
13	58012666	rs380662675	A	AAC	1"1	0/0	58012666	ENSBTAG00000018053	ENSBTAT00000024031.5	intron_variant	-	-	-	-	-	rs380662675	IMPACT=MODIFIER;SYMBOL=RAB22A;BIOTYPE=protein_coding;INTRON=3/6;STRAND=-1;SYMBOL_SOURCE=VGNC;APPRIS=P1
13	58012666	rs380662675	A	AAC	1"1	0/0	58012666	ENSBTAG00000018053	ENSBTAT00000075537.1	intron_variant	-	-	-	-	-	rs380662675	IMPACT=MODIFIER;SYMBOL=RAB22A;BIOTYPE=protein_coding;INTRON=3/6;STRAND=-1;SYMBOL_SOURCE=VGNC
13	58110196	rs385117840	GAA	G	1"1	0/0	58110198	-	-	intergenic_variant	-	-	-	-	-	rs385117840	IMPACT=MODIFIER
13	58113966	rs435836294	T	TTCCCCTC	1"1	0/0	58113966	-	-	intergenic_variant	-	-	-	-	-	rs435836294	IMPACT=MODIFIER
13	58124244	rs521289759	ACC	A	1"1	0/0	58124246	-	-	intergenic_variant	-	-	-	-	-	rs521289759	IMPACT=MODIFIER
13	58137452	rs379356410	TC	T	1"1	0/0	58137453	-	-	intergenic_variant	-	-	-	-	-	rs379356410	IMPACT=MODIFIER
13	58441276	.	ATGGTGATGGTGG	A	1"1	0/0	58441288	-	-	intergenic_variant	-	-	-	-	-	-	IMPACT=MODIFIER
13	58880698	rs470296161	G	GA	1"1	0/0	58880698	-	-	intergenic_variant	-	-	-	-	-	rs470296161	IMPACT=MODIFIER
13	58890543	rs383588632	GC	G	1"1	0/0	58890544	ENSBTAG00000015362	ENSBTAT00000060945.3	intron_variant	-	-	-	-	-	rs383588632	IMPACT=MODIFIER;SYMBOL=BMP7;BIOTYPE=protein_coding;INTRON=1/6;STRAND=1;SYMBOL_SOURCE=VGNC;APPRIS=P1
13	59035156	rs464697204	AGT	A	1"1	0/0	59035158	-	-	intergenic_variant	-	-	-	-	-	rs464697204	IMPACT=MODIFIER
13	59035181	rs438069941	T	TGA	1"1	0/0	59035181	-	-	intergenic_variant	-	-	-	-	-	rs438069941	IMPACT=MODIFIER
13	59035208	rs456332080	A	AGTGTGAGGGGTGTGTGT	1"1	0/0	59035208	-	-	intergenic_variant	-	-	-	-	-	rs456332080	IMPACT=MODIFIER
13	59035293	.	GTGAGGTGTGTGAGTGAGAGTGAGGTGTCAGTGAGAGTGAGATGTGTGAGTGAGAT	G	1"1	0/0	59035348	-	-	intergenic_variant	-	-	-	-	-	-	IMPACT=MODIFIER
13	59050066	rs383032493	A	AG	1"1	0/0	59050066	-	-	intergenic_variant	-	-	-	-	-	rs383032493	IMPACT=MODIFIER
13	59248416	.	A	AG	1"1	0/0	59248416	-	-	intergenic_variant	-	-	-	-	-	-	IMPACT=MODIFIER
13	59248439	rs378254622	CA	C	1"1	0/0	59248440	-	-	intergenic_variant	-	-	-	-	-	rs378254622	IMPACT=MODIFIER
13	59371680	.	A	AACACAC	1"1	0/0	59371680	ENSBTAG00000002065	ENSBTAT00000002671.4	intron_variant	-	-	-	-	-	-	IMPACT=MODIFIER;SYMBOL=TFAP2C;BIOTYPE=protein_coding;INTRON=4/6;STRAND=-1;SYMBOL_SOURCE=VGNC;APPRIS=P1
13	59382427	.	TATATATATATA	T	0/0	1"1	59382438	-	-	intergenic_variant	-	-	-	-	-	-	IMPACT=MODIFIER
13	59485589	rs440730253	C	CA	1"1	0/0	59485589	ENSBTAG00000027390	ENSBTAT00000039313.3	intron_variant	-	-	-	-	-	rs440730253	IMPACT=MODIFIER;SYMBOL=RTF2;BIOTYPE=protein_coding;INTRON=1/8;STRAND=-1;SYMBOL_SOURCE=VGNC;APPRIS=P1
13	59503377	rs459256116	GAAAACTAGT	G	1"1	0/0	59503386	ENSBTAG00000014555	ENSBTAT00000019348.6	intron_variant	-	-	-	-	-	rs459256116	IMPACT=MODIFIER;SYMBOL=CASS4;BIOTYPE=protein_coding;INTRON=6/6;STRAND=-1;SYMBOL_SOURCE=VGNC;APPRIS=P1
13	59522982	rs382624106	CTGACAAATAA	C	1"1	0/0	59522992	ENSBTAG00000037205	ENSBTAT00000051705.2	upstream_gene_variant	-	-	-	-	-	rs382624106	IMPACT=MODIFIER;SYMBOL=5S_rRNA;BIOTYPE=rRNA;DISTANCE=4182;STRAND=-1;SYMBOL_SOURCE=RFAM
13	59522982	rs382624106	CTGACAAATAA	C	1"1	0/0	59522992	ENSBTAG00000014555	ENSBTAT00000019348.6	intron_variant	-	-	-	-	-	rs382624106	IMPACT=MODIFIER;SYMBOL=CASS4;BIOTYPE=protein_coding;INTRON=1/6;STRAND=-1;SYMBOL_SOURCE=VGNC;APPRIS=P1
13	59606026	.	T	TTATA	1"1	0/0	59606026	-	-	intergenic_variant	-	-	-	-	-	-	IMPACT=MODIFIER
13	59633428	.	C	CA	1"1	0/0	59633428	-	-	intergenic_variant	-	-	-	-	-	rs452766308	IMPACT=MODIFIER
13	59639045	.	A	ATT	1"1	0/0	59639045	-	-	intergenic_variant	-	-	-	-	-	-	IMPACT=MODIFIER
13	59643518	rs378417623	GGTT	G	1"1	0/0	59643521	ENSBTAG00000004712	ENSBTAT00000006185.6	downstream_gene_variant	-	-	-	-	-	rs378417623	IMPACT=MODIFIER;SYMBOL=MC3R;BIOTYPE=protein_coding;DISTANCE=3819;STRAND=-1;SYMBOL_SOURCE=VGNC;APPRIS=P1
13	59687101	rs445441641	G	GA	1"1	0/0	59687101	ENSBTAG00000006539	ENSBTAT00000008588.6	upstream_gene_variant	-	-	-	-	-	rs445441641	IMPACT=MODIFIER;SYMBOL=SIRPB2;BIOTYPE=protein_coding;DISTANCE=1225;STRAND=1;SYMBOL_SOURCE=HGNC;HGNC_ID=HGNC:16247;APPRIS=P1
13	59742781	rs136340519	TTAA	T	0/0	1"1	59742784	ENSBTAG00000008303	ENSBTAT00000010928.5	intron_variant	-	-	-	-	-	rs136340519	IMPACT=MODIFIER;SYMBOL=FKBP1A;BIOTYPE=protein_coding;INTRON=2/4;STRAND=1;SYMBOL_SOURCE=EntrezGene;APPRIS=P1
13	59742781	rs136340519	TTAA	T	0/0	1"1	59742784	ENSBTAG00000008303	ENSBTAT00000087133.1	intron_variant	-	-	-	-	-	rs136340519	IMPACT=MODIFIER;SYMBOL=FKBP1A;BIOTYPE=protein_coding;INTRON=2/3;STRAND=1;SYMBOL_SOURCE=EntrezGene
13	59742781	rs136340519	TTAA	T	0/0	1"1	59742784	ENSBTAG00000008303	ENSBTAT00000075481.1	intron_variant	-	-	-	-	-	rs136340519	IMPACT=MODIFIER;SYMBOL=FKBP1A;BIOTYPE=protein_coding;INTRON=1/2;STRAND=1;SYMBOL_SOURCE=EntrezGene
13	59767155	rs135616865	T	TA	0/0	1"1	59767155	ENSBTAG00000008303	ENSBTAT00000010928.5	downstream_gene_variant	-	-	-	-	-	rs135616865	IMPACT=MODIFIER;SYMBOL=FKBP1A;BIOTYPE=protein_coding;DISTANCE=1032;STRAND=1;SYMBOL_SOURCE=EntrezGene;APPRIS=P1
13	59767155	rs135616865	T	TA	0/0	1"1	59767155	ENSBTAG00000008303	ENSBTAT00000075481.1	downstream_gene_variant	-	-	-	-	-	rs135616865	IMPACT=MODIFIER;SYMBOL=FKBP1A;BIOTYPE=protein_coding;DISTANCE=3995;STRAND=1;SYMBOL_SOURCE=EntrezGene
13	59767155	rs135616865	T	TA	0/0	1"1	59767155	ENSBTAG00000008303	ENSBTAT00000087133.1	downstream_gene_variant	-	-	-	-	-	rs135616865	IMPACT=MODIFIER;SYMBOL=FKBP1A;BIOTYPE=protein_coding;DISTANCE=4031;STRAND=1;SYMBOL_SOURCE=EntrezGene
13	59767442	.	GT	G	1"1	0/0	59767443	ENSBTAG00000008303	ENSBTAT00000087133.1	downstream_gene_variant	-	-	-	-	-	-	IMPACT=MODIFIER;SYMBOL=FKBP1A;BIOTYPE=protein_coding;DISTANCE=4319;STRAND=1;SYMBOL_SOURCE=EntrezGene
13	59767442	.	GT	G	1"1	0/0	59767443	ENSBTAG00000008303	ENSBTAT00000075481.1	downstream_gene_variant	-	-	-	-	-	-	IMPACT=MODIFIER;SYMBOL=FKBP1A;BIOTYPE=protein_coding;DISTANCE=4283;STRAND=1;SYMBOL_SOURCE=EntrezGene
13	59767442	.	GT	G	1"1	0/0	59767443	ENSBTAG00000008303	ENSBTAT00000010928.5	downstream_gene_variant	-	-	-	-	-	-	IMPACT=MODIFIER;SYMBOL=FKBP1A;BIOTYPE=protein_coding;DISTANCE=1320;STRAND=1;SYMBOL_SOURCE=EntrezGene;APPRIS=P1
13	59767443	.	T	TTG	0/0	1"1	59767443	ENSBTAG00000008303	ENSBTAT00000087133.1	downstream_gene_variant	-	-	-	-	-	-	IMPACT=MODIFIER;SYMBOL=FKBP1A;BIOTYPE=protein_coding;DISTANCE=4319;STRAND=1;SYMBOL_SOURCE=EntrezGene
13	59767443	.	T	TTG	0/0	1"1	59767443	ENSBTAG00000008303	ENSBTAT00000010928.5	downstream_gene_variant	-	-	-	-	-	-	IMPACT=MODIFIER;SYMBOL=FKBP1A;BIOTYPE=protein_coding;DISTANCE=1320;STRAND=1;SYMBOL_SOURCE=EntrezGene;APPRIS=P1
13	59767443	.	T	TTG	0/0	1"1	59767443	ENSBTAG00000008303	ENSBTAT00000075481.1	downstream_gene_variant	-	-	-	-	-	-	IMPACT=MODIFIER;SYMBOL=FKBP1A;BIOTYPE=protein_coding;DISTANCE=4283;STRAND=1;SYMBOL_SOURCE=EntrezGene
13	59768403	.	GTT	G	0/0	1"1	59768405	ENSBTAG00000008303	ENSBTAT00000010928.5	downstream_gene_variant	-	-	-	-	-	-	IMPACT=MODIFIER;SYMBOL=FKBP1A;BIOTYPE=protein_coding;DISTANCE=2281;STRAND=1;SYMBOL_SOURCE=EntrezGene;APPRIS=P1
13	59768408	.	T	TTG	1"1	0/0	59768408	ENSBTAG00000008303	ENSBTAT00000010928.5	downstream_gene_variant	-	-	-	-	-	-	IMPACT=MODIFIER;SYMBOL=FKBP1A;BIOTYPE=protein_coding;DISTANCE=2285;STRAND=1;SYMBOL_SOURCE=EntrezGene;APPRIS=P1
13	59769589	rs379859922	CA	C	1"1	0/0	59769590	ENSBTAG00000008303	ENSBTAT00000010928.5	downstream_gene_variant	-	-	-	-	-	rs379859922	IMPACT=MODIFIER;SYMBOL=FKBP1A;BIOTYPE=protein_coding;DISTANCE=3467;STRAND=1;SYMBOL_SOURCE=EntrezGene;APPRIS=P1
13	59773260	rs378011243	CAT	C	1"1	0/0	59773262	ENSBTAG00000052136	ENSBTAT00000067902.1	upstream_gene_variant	-	-	-	-	-	rs378011243	IMPACT=MODIFIER;BIOTYPE=protein_coding;DISTANCE=3860;STRAND=1;APPRIS=P1
13	59773353	rs379792029	TA	T	1"1	0/0	59773354	ENSBTAG00000052136	ENSBTAT00000067902.1	upstream_gene_variant	-	-	-	-	-	rs379792029	IMPACT=MODIFIER;BIOTYPE=protein_coding;DISTANCE=3768;STRAND=1;APPRIS=P1
13	59774298	rs474992436	A	AAGG	1"1	0/0	59774298	ENSBTAG00000052136	ENSBTAT00000067902.1	upstream_gene_variant	-	-	-	-	-	rs474992436	IMPACT=MODIFIER;BIOTYPE=protein_coding;DISTANCE=2823;STRAND=1;APPRIS=P1
13	59782027	rs382288814	TC	T	1"1	0/0	59782028	ENSBTAG00000052136	ENSBTAT00000067902.1	downstream_gene_variant	-	-	-	-	-	rs382288814	IMPACT=MODIFIER;BIOTYPE=protein_coding;DISTANCE=3509;STRAND=1;APPRIS=P1
13	59783440	rs380930264	A	ATGC	1"1	0/0	59783440	ENSBTAG00000052136	ENSBTAT00000067902.1	downstream_gene_variant	-	-	-	-	-	rs380930264	IMPACT=MODIFIER;BIOTYPE=protein_coding;DISTANCE=4921;STRAND=1;APPRIS=P1
13	59785470	.	A	ATGCTG	0/0	1"1	59785470	-	-	intergenic_variant	-	-	-	-	-	-	IMPACT=MODIFIER
13	59809318	rs384930999	TACTCACTCCAGTATTCTGGCCTGG	T	1"1	0/0	59809342	ENSBTAG00000021321	ENSBTAT00000039310.5	intron_variant	-	-	-	-	-	rs384930999	IMPACT=MODIFIER;SYMBOL=SDCBP2;BIOTYPE=protein_coding;INTRON=1/5;STRAND=1;SYMBOL_SOURCE=VGNC;APPRIS=A2
13	59809318	rs384930999	TACTCACTCCAGTATTCTGGCCTGG	T	1"1	0/0	59809342	ENSBTAG00000021321	ENSBTAT00000078688.1	intron_variant	-	-	-	-	-	rs384930999	IMPACT=MODIFIER;SYMBOL=SDCBP2;BIOTYPE=protein_coding;INTRON=2/6;STRAND=1;SYMBOL_SOURCE=VGNC;APPRIS=P5
13	59816558	rs379483152	CTGAG	C	1"1	0/0	59816562	ENSBTAG00000048366	ENSBTAT00000087120.1	3_prime_UTR_variant	3444-3447	-	-	-	-	rs379483152	IMPACT=MODIFIER;SYMBOL=SNPH;BIOTYPE=protein_coding;EXON=5/5;STRAND=-1;SYMBOL_SOURCE=HGNC;HGNC_ID=HGNC:15931;APPRIS=P1
13	59816558	rs379483152	CTGAG	C	1"1	0/0	59816562	ENSBTAG00000048366	ENSBTAT00000069891.1	3_prime_UTR_variant	3207-3210	-	-	-	-	rs379483152	IMPACT=MODIFIER;SYMBOL=SNPH;BIOTYPE=protein_coding;EXON=6/6;STRAND=-1;SYMBOL_SOURCE=HGNC;HGNC_ID=HGNC:15931;APPRIS=P1
13	59816558	rs379483152	CTGAG	C	1"1	0/0	59816562	ENSBTAG00000021321	ENSBTAT00000039310.5	downstream_gene_variant	-	-	-	-	-	rs379483152	IMPACT=MODIFIER;SYMBOL=SDCBP2;BIOTYPE=protein_coding;DISTANCE=2323;STRAND=1;SYMBOL_SOURCE=VGNC;APPRIS=A2
13	59816558	rs379483152	CTGAG	C	1"1	0/0	59816562	ENSBTAG00000021321	ENSBTAT00000078688.1	downstream_gene_variant	-	-	-	-	-	rs379483152	IMPACT=MODIFIER;SYMBOL=SDCBP2;BIOTYPE=protein_coding;DISTANCE=2821;STRAND=1;SYMBOL_SOURCE=VGNC;APPRIS=P5
13	59856605	rs378467049	T	TAC	1"1	0/0	59856605	ENSBTAG00000048366	ENSBTAT00000069891.1	intron_variant	-	-	-	-	-	rs378467049	IMPACT=MODIFIER;SYMBOL=SNPH;BIOTYPE=protein_coding;INTRON=2/5;STRAND=-1;SYMBOL_SOURCE=HGNC;HGNC_ID=HGNC:15931;APPRIS=P1
13	59856605	rs378467049	T	TAC	1"1	0/0	59856605	ENSBTAG00000048366	ENSBTAT00000087120.1	intron_variant	-	-	-	-	-	rs378467049	IMPACT=MODIFIER;SYMBOL=SNPH;BIOTYPE=protein_coding;INTRON=1/4;STRAND=-1;SYMBOL_SOURCE=HGNC;HGNC_ID=HGNC:15931;APPRIS=P1
13	59919686	.	A	AT	1"1	0/0	59919686	-	-	intergenic_variant	-	-	-	-	-	-	IMPACT=MODIFIER
13	59937420	rs381994375	TGAA	T	1"1	0/0	59937423	ENSBTAG00000050105	ENSBTAT00000070476.1	intron_variant	-	-	-	-	-	rs381994375	IMPACT=MODIFIER;SYMBOL=C20orf202;BIOTYPE=protein_coding;INTRON=1/1;STRAND=-1;SYMBOL_SOURCE=HGNC;HGNC_ID=HGNC:37254;APPRIS=P1
13	60055718	.	A	AGT	1"1	0/0	60055718	-	-	intergenic_variant	-	-	-	-	-	-	IMPACT=MODIFIER
13	60055722	.	TCA	T	1"1	0/0	60055724	-	-	intergenic_variant	-	-	-	-	-	-	IMPACT=MODIFIER
13	60055728	.	GCTGA	G	1"1	0/0	60055732	-	-	intergenic_variant	-	-	-	-	-	-	IMPACT=MODIFIER
13	60056411	rs385334861	C	CT	1"1	0/0	60056411	-	-	intergenic_variant	-	-	-	-	-	rs385334861	IMPACT=MODIFIER
13	60057395	rs385096770	AC	A	1"1	0/0	60057396	-	-	intergenic_variant	-	-	-	-	-	rs385096770	IMPACT=MODIFIER
13	60062510	rs798879901	A	AGGGGTG	1"1	0/0	60062510	-	-	intergenic_variant	-	-	-	-	-	rs798879901	IMPACT=MODIFIER
13	60063279	rs133295364	A	AC	1"1	0/0	60063279	-	-	intergenic_variant	-	-	-	-	-	rs133295364	IMPACT=MODIFIER
13	60064391	rs380559384	AG	A	1"1	0/0	60064392	-	-	intergenic_variant	-	-	-	-	-	rs380559384	IMPACT=MODIFIER
13	60070170	rs384565406	G	GC	1"1	0/0	60070170	-	-	intergenic_variant	-	-	-	-	-	rs384565406	IMPACT=MODIFIER
13	60070665	rs459411771	C	CTA	1"1	0/0	60070665	-	-	intergenic_variant	-	-	-	-	-	rs459411771	IMPACT=MODIFIER
13	60071224	rs384737865	GT	G	1"1	0/0	60071225	-	-	intergenic_variant	-	-	-	-	-	rs384737865	IMPACT=MODIFIER
13	60072269	rs383703926	TG	T	1"1	0/0	60072270	-	-	intergenic_variant	-	-	-	-	-	rs383703926	IMPACT=MODIFIER
13	60073859	.	GTCC	G	1"1	0/0	60073862	-	-	intergenic_variant	-	-	-	-	-	-	IMPACT=MODIFIER
13	60074169	rs382875199	A	AT	1"1	0/0	60074169	-	-	intergenic_variant	-	-	-	-	-	rs382875199	IMPACT=MODIFIER
13	60074229	rs377940386	T	TG	1"1	0/0	60074229	-	-	intergenic_variant	-	-	-	-	-	rs377940386	IMPACT=MODIFIER
13	60075076	rs383673866	TC	T	1"1	0/0	60075077	-	-	intergenic_variant	-	-	-	-	-	rs383673866	IMPACT=MODIFIER
13	60075132	rs377888941	C	CA	1"1	0/0	60075132	-	-	intergenic_variant	-	-	-	-	-	rs377888941	IMPACT=MODIFIER
13	60076006	rs378784894	TG	T	1"1	0/0	60076007	-	-	intergenic_variant	-	-	-	-	-	rs378784894	IMPACT=MODIFIER
13	60079633	rs377960582	TG	T	1"1	0/0	60079634	-	-	intergenic_variant	-	-	-	-	-	rs377960582	IMPACT=MODIFIER
13	60080432	rs380753441	T	TC	1"1	0/0	60080432	-	-	intergenic_variant	-	-	-	-	-	rs380753441	IMPACT=MODIFIER
13	60082867	rs382693781	CA	C	1"1	0/0	60082868	-	-	intergenic_variant	-	-	-	-	-	rs382693781	IMPACT=MODIFIER
13	60087912	rs382001423	TG	T	1"1	0/0	60087913	-	-	intergenic_variant	-	-	-	-	-	rs382001423	IMPACT=MODIFIER
13	60093918	rs462592491	TCC	T	0/0	1"1	60093920	-	-	intergenic_variant	-	-	-	-	-	rs462592491	IMPACT=MODIFIER
13	60112424	rs470082754	CAT	C	0/0	1"1	60112426	-	-	intergenic_variant	-	-	-	-	-	rs470082754	IMPACT=MODIFIER
13	60112426	.	T	TAC	1"1	0/0	60112426	-	-	intergenic_variant	-	-	-	-	-	-	IMPACT=MODIFIER
13	60112452	rs523544301	CACAT	C	0/0	1"1	60112456	-	-	intergenic_variant	-	-	-	-	-	rs523544301	IMPACT=MODIFIER
13	60112922	rs437744889	C	CA	0/0	1"1	60112922	-	-	intergenic_variant	-	-	-	-	-	rs437744889	IMPACT=MODIFIER
13	60117774	rs381462566	AAGAGGG	A	0/0	1"1	60117780	ENSBTAG00000021885	ENSBTAT00000029170.5	upstream_gene_variant	-	-	-	-	-	rs381462566	IMPACT=MODIFIER;SYMBOL=RSPO4;BIOTYPE=protein_coding;DISTANCE=898;STRAND=1;SYMBOL_SOURCE=VGNC;APPRIS=P1
13	60143594	.	ACT	A	1"1	0/0	60143596	ENSBTAG00000021885	ENSBTAT00000029170.5	intron_variant	-	-	-	-	-	-	IMPACT=MODIFIER;SYMBOL=RSPO4;BIOTYPE=protein_coding;INTRON=1/4;STRAND=1;SYMBOL_SOURCE=VGNC;APPRIS=P1
13	60157966	rs474545185	C	CT	1"1	0/0	60157966	ENSBTAG00000021885	ENSBTAT00000029170.5	downstream_gene_variant	-	-	-	-	-	rs474545185	IMPACT=MODIFIER;SYMBOL=RSPO4;BIOTYPE=protein_coding;DISTANCE=4604;STRAND=1;SYMBOL_SOURCE=VGNC;APPRIS=P1
13	60158490	rs385011318	AC	A	1"1	0/0	60158491	-	-	intergenic_variant	-	-	-	-	-	rs385011318	IMPACT=MODIFIER
13	60159027	rs384820025	A	AT	1"1	0/0	60159027	-	-	intergenic_variant	-	-	-	-	-	rs384820025	IMPACT=MODIFIER
13	60159359	rs382363795	C	CT	1"1	0/0	60159359	-	-	intergenic_variant	-	-	-	-	-	rs382363795	IMPACT=MODIFIER
13	60160369	.	T	TA	1"1	0/0	60160369	-	-	intergenic_variant	-	-	-	-	-	-	IMPACT=MODIFIER
13	60161328	rs384700082	A	AT	1"1	0/0	60161328	-	-	intergenic_variant	-	-	-	-	-	rs384700082	IMPACT=MODIFIER
13	60162301	rs382320238	CT	C	1"1	0/0	60162302	-	-	intergenic_variant	-	-	-	-	-	rs382320238	IMPACT=MODIFIER
13	60163320	rs454471120	GT	G	1"1	0/0	60163321	-	-	intergenic_variant	-	-	-	-	-	rs454471120	IMPACT=MODIFIER
13	60163413	rs384263574	C	CG	1"1	0/0	60163413	-	-	intergenic_variant	-	-	-	-	-	rs384263574	IMPACT=MODIFIER
13	60166773	rs437898989	TAGG	T	1"1	0/0	60166776	-	-	intergenic_variant	-	-	-	-	-	rs437898989	IMPACT=MODIFIER
13	60183524	rs385559760	GCAGGGGTAGTAATAA	G	1"1	0/0	60183539	-	-	intergenic_variant	-	-	-	-	-	rs385559760	IMPACT=MODIFIER
13	60197683	.	CCT	C	1"1	0/0	60197685	ENSBTAG00000021811	ENSBTAT00000029073.6	intron_variant	-	-	-	-	-	-	IMPACT=MODIFIER;SYMBOL=ANGPT4;BIOTYPE=protein_coding;INTRON=1/8;STRAND=1;SYMBOL_SOURCE=VGNC;APPRIS=P1
13	60325911	rs382806398	T	TAAC	1"1	0/0	60325911	-	-	intergenic_variant	-	-	-	-	-	rs382806398	IMPACT=MODIFIER
13	60331128	rs476694674	CCCTCAGCCTCCATGCT	C	1"1	0/0	60331144	-	-	intergenic_variant	-	-	-	-	-	rs476694674	IMPACT=MODIFIER
13	60564739	rs523975738	TA	T	1"1	0/0	60564740	ENSBTAG00000012341	ENSBTAT00000074832.1	downstream_gene_variant	-	-	-	-	-	rs523975738	IMPACT=MODIFIER;SYMBOL=CSNK2A1;BIOTYPE=protein_coding;DISTANCE=148;STRAND=1;SYMBOL_SOURCE=EntrezGene
13	60564739	rs523975738	TA	T	1"1	0/0	60564740	ENSBTAG00000012341	ENSBTAT00000057062.3	3_prime_UTR_variant	1554	-	-	-	-	rs523975738	IMPACT=MODIFIER;SYMBOL=CSNK2A1;BIOTYPE=protein_coding;EXON=13/13;STRAND=1;SYMBOL_SOURCE=EntrezGene;APPRIS=P1
13	60677364	rs134212549	C	CCT	1"1	0/0	60677364	ENSBTAG00000027387	ENSBTAT00000083743.1	upstream_gene_variant	-	-	-	-	-	rs134212549	IMPACT=MODIFIER;SYMBOL=NRSN2;BIOTYPE=protein_coding;DISTANCE=1006;STRAND=-1;SYMBOL_SOURCE=VGNC;APPRIS=P1
13	60677364	rs134212549	C	CCT	1"1	0/0	60677364	ENSBTAG00000027387	ENSBTAT00000039305.5	upstream_gene_variant	-	-	-	-	-	rs134212549	IMPACT=MODIFIER;SYMBOL=NRSN2;BIOTYPE=protein_coding;DISTANCE=694;STRAND=-1;SYMBOL_SOURCE=VGNC;APPRIS=P1
13	60680877	rs378589396	TC	T	1"1	0/0	60680878	ENSBTAG00000027387	ENSBTAT00000039305.5	upstream_gene_variant	-	-	-	-	-	rs378589396	IMPACT=MODIFIER;SYMBOL=NRSN2;BIOTYPE=protein_coding;DISTANCE=4208;STRAND=-1;SYMBOL_SOURCE=VGNC;APPRIS=P1
13	60680877	rs378589396	TC	T	1"1	0/0	60680878	ENSBTAG00000027387	ENSBTAT00000083743.1	upstream_gene_variant	-	-	-	-	-	rs378589396	IMPACT=MODIFIER;SYMBOL=NRSN2;BIOTYPE=protein_coding;DISTANCE=4520;STRAND=-1;SYMBOL_SOURCE=VGNC;APPRIS=P1
13	60692825	.	CGGGGGGGG	C	1"1	0/0	60692833	ENSBTAG00000027386	ENSBTAT00000039303.4	downstream_gene_variant	-	-	-	-	-	-	IMPACT=MODIFIER;SYMBOL=SOX12;BIOTYPE=protein_coding;DISTANCE=514;STRAND=-1;SYMBOL_SOURCE=HGNC;HGNC_ID=HGNC:11198;APPRIS=P1
13	60693902	rs523959552	G	GCCGCCA	1"1	0/0	60693902	ENSBTAG00000027386	ENSBTAT00000039303.4	inframe_insertion	389-390	389-390	130	G/GGG	ggc/ggTGGCGGc	rs523959552	IMPACT=MODERATE;SYMBOL=SOX12;BIOTYPE=protein_coding;EXON=1/1;STRAND=-1;SYMBOL_SOURCE=HGNC;HGNC_ID=HGNC:11198;APPRIS=P1
13	60719382	rs135989673	TA	T	1"1	0/0	60719383	ENSBTAG00000002116	ENSBTAT00000002733.5	upstream_gene_variant	-	-	-	-	-	rs135989673	IMPACT=MODIFIER;SYMBOL=ZCCHC3;BIOTYPE=protein_coding;DISTANCE=3854;STRAND=-1;SYMBOL_SOURCE=VGNC;APPRIS=P1
13	60719382	rs135989673	TA	T	1"1	0/0	60719383	ENSBTAG00000002115	ENSBTAT00000002731.5	upstream_gene_variant	-	-	-	-	-	rs135989673	IMPACT=MODIFIER;SYMBOL=C13H20orf96;BIOTYPE=protein_coding;DISTANCE=4886;STRAND=1;SYMBOL_SOURCE=VGNC;APPRIS=P1
13	60761371	.	TTTAGGTTAATTGTTTTTAAGAAAGCATCAGACATATGAAAAGCTCTGAAAACTAAGAAGTTACCCTTTTGTA	T	1"1	0/0	60761443	ENSBTAG00000049760	ENSBTAT00000082244.1	upstream_gene_variant	-	-	-	-	-	-	IMPACT=MODIFIER;BIOTYPE=protein_coding;DISTANCE=4032;STRAND=-1;APPRIS=P1
13	60761513	rs133376453	G	GTAGAGA	1"1	0/0	60761513	ENSBTAG00000049760	ENSBTAT00000082244.1	upstream_gene_variant	-	-	-	-	-	rs133376453	IMPACT=MODIFIER;BIOTYPE=protein_coding;DISTANCE=4173;STRAND=-1;APPRIS=P1
13	60761751	rs135304653	G	GAAC	1"1	0/0	60761751	ENSBTAG00000049760	ENSBTAT00000082244.1	upstream_gene_variant	-	-	-	-	-	rs135304653	IMPACT=MODIFIER;BIOTYPE=protein_coding;DISTANCE=4411;STRAND=-1;APPRIS=P1
13	60778727	rs469071229	CAAAAGGTGAAACTA	C	1"1	0/0	60778741	ENSBTAG00000048288	ENSBTAT00000064705.2	upstream_gene_variant	-	-	-	-	-	rs469071229	IMPACT=MODIFIER;SYMBOL=DEFB129;BIOTYPE=protein_coding;DISTANCE=3586;STRAND=-1;SYMBOL_SOURCE=VGNC;APPRIS=P1
13	60802119	rs382534396	AT	A	1"1	0/0	60802120	ENSBTAG00000051033	ENSBTAT00000071785.1	downstream_gene_variant	-	-	-	-	-	rs382534396	IMPACT=MODIFIER;BIOTYPE=protein_coding;DISTANCE=4395;STRAND=-1;APPRIS=P1
13	60802280	rs730559784	G	GT	1"1	0/0	60802280	ENSBTAG00000051033	ENSBTAT00000071785.1	downstream_gene_variant	-	-	-	-	-	rs730559784	IMPACT=MODIFIER;BIOTYPE=protein_coding;DISTANCE=4234;STRAND=-1;APPRIS=P1
13	60811395	rs445295233	TGTTTTG	T	1"1	0/0	60811401	ENSBTAG00000051033	ENSBTAT00000071785.1	upstream_gene_variant	-	-	-	-	-	rs445295233	IMPACT=MODIFIER;BIOTYPE=protein_coding;DISTANCE=354;STRAND=-1;APPRIS=P1
13	60812291	rs381608893	C	CCTTATAGCT	1"1	0/0	60812291	ENSBTAG00000051033	ENSBTAT00000071785.1	upstream_gene_variant	-	-	-	-	-	rs381608893	IMPACT=MODIFIER;BIOTYPE=protein_coding;DISTANCE=1249;STRAND=-1;APPRIS=P1
13	60819177	rs448230098	A	AT	1"1	0/0	60819177	-	-	intergenic_variant	-	-	-	-	-	rs448230098	IMPACT=MODIFIER
13	60838368	rs468660469	A	AG	1"1	0/0	60838368	-	-	intergenic_variant	-	-	-	-	-	rs468660469	IMPACT=MODIFIER
13	60839519	rs482929959	GTC	G	1"1	0/0	60839521	-	-	intergenic_variant	-	-	-	-	-	rs482929959	IMPACT=MODIFIER
13	60842743	rs482000190	GT	G	1"1	0/0	60842744	-	-	intergenic_variant	-	-	-	-	-	rs482000190	IMPACT=MODIFIER
13	60843027	rs526315334	GA	G	1"1	0/0	60843028	-	-	intergenic_variant	-	-	-	-	-	rs526315334	IMPACT=MODIFIER
13	60843356	rs383177373	CTT	C	1"1	0/0	60843358	-	-	intergenic_variant	-	-	-	-	-	rs383177373	IMPACT=MODIFIER
13	60846072	rs381385666	A	AT	1"1	0/0	60846072	ENSBTAG00000049328	ENSBTAT00000069458.1	upstream_gene_variant	-	-	-	-	-	rs381385666	IMPACT=MODIFIER;BIOTYPE=protein_coding;DISTANCE=2995;STRAND=1;APPRIS=P1
13	60849887	rs432288773	T	TA	1"1	0/0	60849887	ENSBTAG00000049328	ENSBTAT00000069458.1	intron_variant	-	-	-	-	-	rs432288773	IMPACT=MODIFIER;BIOTYPE=protein_coding;INTRON=1/3;STRAND=1;APPRIS=P1
13	60854523	rs385886888	T	TG	1"1	0/0	60854523	ENSBTAG00000049328	ENSBTAT00000069458.1	intron_variant	-	-	-	-	-	rs385886888	IMPACT=MODIFIER;BIOTYPE=protein_coding;INTRON=1/3;STRAND=1;APPRIS=P1
13	60855034	.	T	TTATATGTGGTCTTTTTTTTTTTATA	1"1	0/0	60855034	ENSBTAG00000049328	ENSBTAT00000069458.1	intron_variant	-	-	-	-	-	-	IMPACT=MODIFIER;BIOTYPE=protein_coding;INTRON=1/3;STRAND=1;APPRIS=P1
13	60855130	rs716068175	C	CT	1"1	0/0	60855130	ENSBTAG00000049328	ENSBTAT00000069458.1	intron_variant	-	-	-	-	-	rs716068175	IMPACT=MODIFIER;BIOTYPE=protein_coding;INTRON=1/3;STRAND=1;APPRIS=P1
13	60856558	rs465824282	T	TG	1"1	0/0	60856558	ENSBTAG00000049328	ENSBTAT00000069458.1	intron_variant	-	-	-	-	-	rs465824282	IMPACT=MODIFIER;BIOTYPE=protein_coding;INTRON=1/3;STRAND=1;APPRIS=P1
13	60864732	.	TC	T	1"1	0/0	60864733	ENSBTAG00000049328	ENSBTAT00000069458.1	downstream_gene_variant	-	-	-	-	-	-	IMPACT=MODIFIER;BIOTYPE=protein_coding;DISTANCE=4468;STRAND=1;APPRIS=P1
13	60868383	rs381437066	TA	T	1"1	0/0	60868384	-	-	intergenic_variant	-	-	-	-	-	rs381437066	IMPACT=MODIFIER
13	60869669	.	TTG	T	1"1	0/0	60869671	ENSBTAG00000049491	ENSBTAT00000069633.1	upstream_gene_variant	-	-	-	-	-	-	IMPACT=MODIFIER;BIOTYPE=protein_coding;DISTANCE=3984;STRAND=1;APPRIS=P1
13	60869672	.	C	CTA	1"1	0/0	60869672	ENSBTAG00000049491	ENSBTAT00000069633.1	upstream_gene_variant	-	-	-	-	-	-	IMPACT=MODIFIER;BIOTYPE=protein_coding;DISTANCE=3982;STRAND=1;APPRIS=P1
13	60875267	rs460266382	AAAGCTGT	A	1"1	0/0	60875274	ENSBTAG00000049491	ENSBTAT00000069633.1	intron_variant	-	-	-	-	-	rs460266382	IMPACT=MODIFIER;BIOTYPE=protein_coding;INTRON=1/1;STRAND=1;APPRIS=P1
13	60876239	rs385237760	CTT	C	1"1	0/0	60876241	ENSBTAG00000049491	ENSBTAT00000069633.1	intron_variant	-	-	-	-	-	rs385237760	IMPACT=MODIFIER;BIOTYPE=protein_coding;INTRON=1/1;STRAND=1;APPRIS=P1
13	60877311	.	T	TA	1"1	0/0	60877311	ENSBTAG00000049491	ENSBTAT00000069633.1	downstream_gene_variant	-	-	-	-	-	-	IMPACT=MODIFIER;BIOTYPE=protein_coding;DISTANCE=828;STRAND=1;APPRIS=P1
13	60880521	.	CT	C	1"1	0/0	60880522	ENSBTAG00000049491	ENSBTAT00000069633.1	downstream_gene_variant	-	-	-	-	-	-	IMPACT=MODIFIER;BIOTYPE=protein_coding;DISTANCE=4039;STRAND=1;APPRIS=P1
13	60880536	.	AATT	A	1"1	0/0	60880539	ENSBTAG00000049491	ENSBTAT00000069633.1	downstream_gene_variant	-	-	-	-	-	-	IMPACT=MODIFIER;BIOTYPE=protein_coding;DISTANCE=4054;STRAND=1;APPRIS=P1
13	60885167	rs477452389	CCA	C	1"1	0/0	60885169	-	-	intergenic_variant	-	-	-	-	-	rs477452389	IMPACT=MODIFIER
13	60885360	rs723459212	T	TA	1"1	0/0	60885360	-	-	intergenic_variant	-	-	-	-	-	rs723459212	IMPACT=MODIFIER
13	60888502	rs378609407	TA	T	1"1	0/0	60888503	-	-	intergenic_variant	-	-	-	-	-	rs378609407	IMPACT=MODIFIER
13	60892612	rs433039018	C	CT	1"1	0/0	60892612	ENSBTAG00000050556	ENSBTAT00000080203.1	downstream_gene_variant	-	-	-	-	-	rs433039018	IMPACT=MODIFIER;BIOTYPE=protein_coding;DISTANCE=1406;STRAND=-1;APPRIS=P1
13	60900931	rs446812162	T	TA	1"1	0/0	60900931	-	-	intergenic_variant	-	-	-	-	-	rs446812162	IMPACT=MODIFIER
13	60932055	rs466077455	TC	T	1"1	0/0	60932056	-	-	intergenic_variant	-	-	-	-	-	rs466077455	IMPACT=MODIFIER
13	60934924	.	ATT	A	1"1	0/0	60934926	-	-	intergenic_variant	-	-	-	-	-	-	IMPACT=MODIFIER
13	60940349	rs136374824	T	TATC	1"1	0/0	60940349	-	-	intergenic_variant	-	-	-	-	-	rs136374824	IMPACT=MODIFIER
13	60941283	rs133270800	TTCAGGACCTAATGAAGC	T	1"1	0/0	60941300	-	-	intergenic_variant	-	-	-	-	-	rs133270800	IMPACT=MODIFIER
13	60941558	rs468734646	T	TCCTTGGTCTTTTAACTTGGTG	1"1	0/0	60941558	-	-	intergenic_variant	-	-	-	-	-	rs468734646	IMPACT=MODIFIER
13	60953861	rs456152923	CA	C	1"1	0/0	60953862	ENSBTAG00000048009	ENSBTAT00000063334.2	upstream_gene_variant	-	-	-	-	-	rs456152923	IMPACT=MODIFIER;BIOTYPE=protein_coding;DISTANCE=2532;STRAND=1;APPRIS=P1
13	60963383	.	C	CCA	1"1	0/0	60963383	ENSBTAG00000048009	ENSBTAT00000063334.2	downstream_gene_variant	-	-	-	-	-	-	IMPACT=MODIFIER;BIOTYPE=protein_coding;DISTANCE=4118;STRAND=1;APPRIS=P1
13	60990652	.	CAAA	C	1"1	0/0	60990655	ENSBTAG00000052743	ENSBTAT00000078334.1	intron_variant	-	-	-	-	-	-	IMPACT=MODIFIER;BIOTYPE=protein_coding;INTRON=6/8;STRAND=1;APPRIS=P1
13	60990652	.	CAAA	C	1"1	0/0	60990655	ENSBTAG00000003364	ENSBTAT00000057492.3	intron_variant	-	-	-	-	-	-	IMPACT=MODIFIER;SYMBOL=DEFB119;BIOTYPE=protein_coding;INTRON=1/1;STRAND=-1;SYMBOL_SOURCE=EntrezGene;APPRIS=A2
13	60990652	.	CAAA	C	1"1	0/0	60990655	ENSBTAG00000003364	ENSBTAT00000067391.1	intron_variant	-	-	-	-	-	-	IMPACT=MODIFIER;SYMBOL=DEFB119;BIOTYPE=protein_coding;INTRON=1/1;STRAND=-1;SYMBOL_SOURCE=EntrezGene;APPRIS=P5
13	61068171	.	GTA	G	0/0	1"1	61068173	ENSBTAG00000031254	ENSBTAT00000044263.2	intron_variant	-	-	-	-	-	-	IMPACT=MODIFIER;SYMBOL=DEFB124;BIOTYPE=protein_coding;INTRON=1/1;STRAND=-1;SYMBOL_SOURCE=VGNC;APPRIS=P1
13	61068176	.	G	GGA	0/0	1"1	61068176	ENSBTAG00000031254	ENSBTAT00000044263.2	intron_variant	-	-	-	-	-	-	IMPACT=MODIFIER;SYMBOL=DEFB124;BIOTYPE=protein_coding;INTRON=1/1;STRAND=-1;SYMBOL_SOURCE=VGNC;APPRIS=P1
13	61073155	.	C	CTT	1"1	0/0	61073155	ENSBTAG00000031254	ENSBTAT00000044263.2	upstream_gene_variant	-	-	-	-	-	-	IMPACT=MODIFIER;SYMBOL=DEFB124;BIOTYPE=protein_coding;DISTANCE=3157;STRAND=-1;SYMBOL_SOURCE=VGNC;APPRIS=P1
13	61073155	.	C	CTT	1"1	0/0	61073155	ENSBTAG00000014176	ENSBTAT00000018843.3	upstream_gene_variant	-	-	-	-	-	-	IMPACT=MODIFIER;SYMBOL=REM1;BIOTYPE=protein_coding;DISTANCE=954;STRAND=1;SYMBOL_SOURCE=VGNC;APPRIS=P1
13	61073155	.	C	CTT	1"1	0/0	61073155	ENSBTAG00000014176	ENSBTAT00000083199.1	upstream_gene_variant	-	-	-	-	-	-	IMPACT=MODIFIER;SYMBOL=REM1;BIOTYPE=protein_coding;DISTANCE=1533;STRAND=1;SYMBOL_SOURCE=VGNC;APPRIS=P1
13	61094439	.	C	CACACACACAT	0/0	1"1	61094439	-	-	intergenic_variant	-	-	-	-	-	-	IMPACT=MODIFIER
13	61170408	rs135342240	C	CG	1"1	0/0	61170408	-	-	intergenic_variant	-	-	-	-	-	rs135342240	IMPACT=MODIFIER
13	61173426	rs377905941	CT	C	1"1	0/0	61173427	-	-	intergenic_variant	-	-	-	-	-	rs377905941	IMPACT=MODIFIER
13	61261401	.	G	GGCCTGT	0/0	1"1	61261401	ENSBTAG00000006526	ENSBTAT00000008572.5	intron_variant	-	-	-	-	-	-	IMPACT=MODIFIER;SYMBOL=BCL2L1;BIOTYPE=protein_coding;INTRON=2/2;STRAND=-1;SYMBOL_SOURCE=VGNC;APPRIS=P1
13	61261401	.	G	GGCCTGT	0/0	1"1	61261401	ENSBTAG00000006526	ENSBTAT00000076163.1	intron_variant	-	-	-	-	-	-	IMPACT=MODIFIER;SYMBOL=BCL2L1;BIOTYPE=protein_coding;INTRON=2/2;STRAND=-1;SYMBOL_SOURCE=VGNC;APPRIS=P1
13	61712385	rs377838805	AT	A	0/0	1"1	61712386	ENSBTAG00000016231	ENSBTAT00000044514.4	intron_variant	-	-	-	-	-	rs377838805	IMPACT=MODIFIER;SYMBOL=POFUT1;BIOTYPE=protein_coding;INTRON=5/5;STRAND=1;SYMBOL_SOURCE=VGNC
13	61712385	rs377838805	AT	A	0/0	1"1	61712386	ENSBTAG00000016231	ENSBTAT00000085391.1	intron_variant	-	-	-	-	-	rs377838805	IMPACT=MODIFIER;SYMBOL=POFUT1;BIOTYPE=protein_coding;INTRON=6/6;STRAND=1;SYMBOL_SOURCE=VGNC;APPRIS=P1
13	61712385	rs377838805	AT	A	0/0	1"1	61712386	ENSBTAG00000016231	ENSBTAT00000063422.2	intron_variant	-	-	-	-	-	rs377838805	IMPACT=MODIFIER;SYMBOL=POFUT1;BIOTYPE=protein_coding;INTRON=4/4;STRAND=1;SYMBOL_SOURCE=VGNC
13	61712385	rs377838805	AT	A	0/0	1"1	61712386	ENSBTAG00000016231	ENSBTAT00000021595.5	intron_variant	-	-	-	-	-	rs377838805	IMPACT=MODIFIER;SYMBOL=POFUT1;BIOTYPE=protein_coding;INTRON=4/4;STRAND=1;SYMBOL_SOURCE=VGNC
13	61712385	rs377838805	AT	A	0/0	1"1	61712386	ENSBTAG00000016231	ENSBTAT00000021596.6	intron_variant	-	-	-	-	-	rs377838805	IMPACT=MODIFIER;SYMBOL=POFUT1;BIOTYPE=protein_coding;INTRON=6/6;STRAND=1;SYMBOL_SOURCE=VGNC
13	61737375	rs454552366	A	ATTTTTTAT	1"1	0/0	61737375	ENSBTAG00000016231	ENSBTAT00000021596.6	downstream_gene_variant	-	-	-	-	-	rs454552366	IMPACT=MODIFIER;SYMBOL=POFUT1;BIOTYPE=protein_coding;DISTANCE=4229;STRAND=1;SYMBOL_SOURCE=VGNC
13	61737375	rs454552366	A	ATTTTTTAT	1"1	0/0	61737375	ENSBTAG00000016231	ENSBTAT00000021595.5	intron_variant	-	-	-	-	-	rs454552366	IMPACT=MODIFIER;SYMBOL=POFUT1;BIOTYPE=protein_coding;INTRON=4/4;STRAND=1;SYMBOL_SOURCE=VGNC
13	61740223	rs524041943	T	TG	1"1	0/0	61740223	ENSBTAG00000016231	ENSBTAT00000021595.5	intron_variant	-	-	-	-	-	rs524041943	IMPACT=MODIFIER;SYMBOL=POFUT1;BIOTYPE=protein_coding;INTRON=4/4;STRAND=1;SYMBOL_SOURCE=VGNC
13	61746470	rs136800610	T	TATTCAGAG	1"1	0/0	61746470	ENSBTAG00000003215	ENSBTAT00000004174.4	upstream_gene_variant	-	-	-	-	-	rs136800610	IMPACT=MODIFIER;SYMBOL=KIF3B;BIOTYPE=protein_coding;DISTANCE=845;STRAND=1;SYMBOL_SOURCE=VGNC;APPRIS=P5
13	61746470	rs136800610	T	TATTCAGAG	1"1	0/0	61746470	ENSBTAG00000016231	ENSBTAT00000021595.5	downstream_gene_variant	-	-	-	-	-	rs136800610	IMPACT=MODIFIER;SYMBOL=POFUT1;BIOTYPE=protein_coding;DISTANCE=565;STRAND=1;SYMBOL_SOURCE=VGNC
13	61746470	rs136800610	T	TATTCAGAG	1"1	0/0	61746470	ENSBTAG00000003215	ENSBTAT00000075986.1	upstream_gene_variant	-	-	-	-	-	rs136800610	IMPACT=MODIFIER;SYMBOL=KIF3B;BIOTYPE=protein_coding;DISTANCE=845;STRAND=1;SYMBOL_SOURCE=VGNC;APPRIS=A2
13	61749861	rs440749693	CT	C	1"1	0/0	61749862	ENSBTAG00000003215	ENSBTAT00000075986.1	intron_variant	-	-	-	-	-	rs440749693	IMPACT=MODIFIER;SYMBOL=KIF3B;BIOTYPE=protein_coding;INTRON=1/7;STRAND=1;SYMBOL_SOURCE=VGNC;APPRIS=A2
13	61749861	rs440749693	CT	C	1"1	0/0	61749862	ENSBTAG00000016231	ENSBTAT00000021595.5	downstream_gene_variant	-	-	-	-	-	rs440749693	IMPACT=MODIFIER;SYMBOL=POFUT1;BIOTYPE=protein_coding;DISTANCE=3957;STRAND=1;SYMBOL_SOURCE=VGNC
13	61749861	rs440749693	CT	C	1"1	0/0	61749862	ENSBTAG00000003215	ENSBTAT00000004174.4	intron_variant	-	-	-	-	-	rs440749693	IMPACT=MODIFIER;SYMBOL=KIF3B;BIOTYPE=protein_coding;INTRON=1/8;STRAND=1;SYMBOL_SOURCE=VGNC;APPRIS=P5
13	61761169	.	C	CA	1"1	0/0	61761169	ENSBTAG00000003215	ENSBTAT00000075986.1	intron_variant	-	-	-	-	-	rs454700923	IMPACT=MODIFIER;SYMBOL=KIF3B;BIOTYPE=protein_coding;INTRON=1/7;STRAND=1;SYMBOL_SOURCE=VGNC;APPRIS=A2
13	61761169	.	C	CA	1"1	0/0	61761169	ENSBTAG00000003215	ENSBTAT00000004174.4	intron_variant	-	-	-	-	-	rs454700923	IMPACT=MODIFIER;SYMBOL=KIF3B;BIOTYPE=protein_coding;INTRON=1/8;STRAND=1;SYMBOL_SOURCE=VGNC;APPRIS=P5
13	61777472	rs381685792	CTT	C	1"1	0/0	61777474	ENSBTAG00000003215	ENSBTAT00000075986.1	intron_variant	-	-	-	-	-	rs381685792	IMPACT=MODIFIER;SYMBOL=KIF3B;BIOTYPE=protein_coding;INTRON=5/7;STRAND=1;SYMBOL_SOURCE=VGNC;APPRIS=A2
13	61777472	rs381685792	CTT	C	1"1	0/0	61777474	ENSBTAG00000003215	ENSBTAT00000004174.4	intron_variant	-	-	-	-	-	rs381685792	IMPACT=MODIFIER;SYMBOL=KIF3B;BIOTYPE=protein_coding;INTRON=5/8;STRAND=1;SYMBOL_SOURCE=VGNC;APPRIS=P5
13	61803495	.	C	CA	1"1	0/0	61803495	ENSBTAG00000031402	ENSBTAT00000083553.1	upstream_gene_variant	-	-	-	-	-	-	IMPACT=MODIFIER;SYMBOL=ASXL1;BIOTYPE=protein_coding;DISTANCE=3652;STRAND=1;SYMBOL_SOURCE=VGNC;APPRIS=P5
13	61841895	rs433043950	CAG	C	1"1	0/0	61841897	ENSBTAG00000031402	ENSBTAT00000007795.5	intron_variant	-	-	-	-	-	rs433043950	IMPACT=MODIFIER;SYMBOL=ASXL1;BIOTYPE=protein_coding;INTRON=3/11;STRAND=1;SYMBOL_SOURCE=VGNC;APPRIS=A2
13	61841895	rs433043950	CAG	C	1"1	0/0	61841897	ENSBTAG00000031402	ENSBTAT00000081808.1	intron_variant	-	-	-	-	-	rs433043950	IMPACT=MODIFIER;SYMBOL=ASXL1;BIOTYPE=protein_coding;INTRON=2/9;STRAND=1;SYMBOL_SOURCE=VGNC;APPRIS=A2
13	61841895	rs433043950	CAG	C	1"1	0/0	61841897	ENSBTAG00000031402	ENSBTAT00000083553.1	intron_variant	-	-	-	-	-	rs433043950	IMPACT=MODIFIER;SYMBOL=ASXL1;BIOTYPE=protein_coding;INTRON=3/11;STRAND=1;SYMBOL_SOURCE=VGNC;APPRIS=P5
13	61899505	rs479881207	AG	A	1"1	0/0	61899506	ENSBTAG00000008348	ENSBTAT00000065241.2	intron_variant	-	-	-	-	-	rs479881207	IMPACT=MODIFIER;SYMBOL=NOL4L;BIOTYPE=protein_coding;INTRON=4/9;STRAND=-1;SYMBOL_SOURCE=HGNC;HGNC_ID=HGNC:16106;APPRIS=A2
13	61899505	rs479881207	AG	A	1"1	0/0	61899506	ENSBTAG00000008348	ENSBTAT00000079876.1	intron_variant	-	-	-	-	-	rs479881207	IMPACT=MODIFIER;SYMBOL=NOL4L;BIOTYPE=protein_coding;INTRON=4/4;STRAND=-1;SYMBOL_SOURCE=HGNC;HGNC_ID=HGNC:16106;APPRIS=A2
13	61899505	rs479881207	AG	A	1"1	0/0	61899506	ENSBTAG00000008348	ENSBTAT00000039299.5	intron_variant	-	-	-	-	-	rs479881207	IMPACT=MODIFIER;SYMBOL=NOL4L;BIOTYPE=protein_coding;INTRON=4/9;STRAND=-1;SYMBOL_SOURCE=HGNC;HGNC_ID=HGNC:16106;APPRIS=P5
13	61983604	.	AC	A	1"1	0/0	61983605	-	-	intergenic_variant	-	-	-	-	-	-	IMPACT=MODIFIER
13	62000111	rs523497808	T	TC	1"1	0/0	62000111	-	-	intergenic_variant	-	-	-	-	-	rs523497808	IMPACT=MODIFIER
13	62004853	.	GACACAC	G	1"1	0/0	62004859	-	-	intergenic_variant	-	-	-	-	-	-	IMPACT=MODIFIER
13	62100903	rs440843686	TTC	T	1"1	0/0	62100905	ENSBTAG00000016427	ENSBTAT00000083263.1	downstream_gene_variant	-	-	-	-	-	rs440843686	IMPACT=MODIFIER;SYMBOL=COMMD7;BIOTYPE=protein_coding;DISTANCE=2186;STRAND=-1;SYMBOL_SOURCE=VGNC
13	62100903	rs440843686	TTC	T	1"1	0/0	62100905	ENSBTAG00000016427	ENSBTAT00000021846.4	downstream_gene_variant	-	-	-	-	-	rs440843686	IMPACT=MODIFIER;SYMBOL=COMMD7;BIOTYPE=protein_coding;DISTANCE=1507;STRAND=-1;SYMBOL_SOURCE=VGNC;APPRIS=P1
13	62250876	rs457122789	T	TA	1"1	0/0	62250876	ENSBTAG00000051503	ENSBTAT00000086432.1	intron_variant	-	-	-	-	-	rs457122789	IMPACT=MODIFIER;SYMBOL=EFCAB8;BIOTYPE=protein_coding;INTRON=16/25;STRAND=1;SYMBOL_SOURCE=HGNC;HGNC_ID=HGNC:34532;APPRIS=P1
13	62313018	rs380047029	GT	G	1"1	0/0	62313019	ENSBTAG00000019200	ENSBTAT00000025557.6	intron_variant	-	-	-	-	-	rs380047029	IMPACT=MODIFIER;SYMBOL=BPIFB2;BIOTYPE=protein_coding;INTRON=4/14;STRAND=1;SYMBOL_SOURCE=VGNC;APPRIS=P1
13	62362982	.	C	CCTT	0/0	1"1	62362982	ENSBTAG00000038687	ENSBTAT00000083620.1	intron_variant	-	-	-	-	-	-	IMPACT=MODIFIER;SYMBOL=BPIFB3;BIOTYPE=protein_coding;INTRON=8/11;STRAND=1;SYMBOL_SOURCE=VGNC
13	62362982	.	C	CCTT	0/0	1"1	62362982	ENSBTAG00000038687	ENSBTAT00000022985.5	intron_variant	-	-	-	-	-	-	IMPACT=MODIFIER;SYMBOL=BPIFB3;BIOTYPE=protein_coding;INTRON=8/13;STRAND=1;SYMBOL_SOURCE=VGNC;APPRIS=P1
13	62362982	.	C	CCTT	0/0	1"1	62362982	ENSBTAG00000038687	ENSBTAT00000068617.1	intron_variant	-	-	-	-	-	-	IMPACT=MODIFIER;SYMBOL=BPIFB3;BIOTYPE=protein_coding;INTRON=7/10;STRAND=1;SYMBOL_SOURCE=VGNC
13	62367714	.	GCAA	G	0/0	1"1	62367717	ENSBTAG00000038687	ENSBTAT00000083620.1	intron_variant	-	-	-	-	-	-	IMPACT=MODIFIER;SYMBOL=BPIFB3;BIOTYPE=protein_coding;INTRON=11/11;STRAND=1;SYMBOL_SOURCE=VGNC
13	62367714	.	GCAA	G	0/0	1"1	62367717	ENSBTAG00000038687	ENSBTAT00000068617.1	intron_variant	-	-	-	-	-	-	IMPACT=MODIFIER;SYMBOL=BPIFB3;BIOTYPE=protein_coding;INTRON=10/10;STRAND=1;SYMBOL_SOURCE=VGNC
13	62367714	.	GCAA	G	0/0	1"1	62367717	ENSBTAG00000038687	ENSBTAT00000022985.5	intron_variant	-	-	-	-	-	-	IMPACT=MODIFIER;SYMBOL=BPIFB3;BIOTYPE=protein_coding;INTRON=11/13;STRAND=1;SYMBOL_SOURCE=VGNC;APPRIS=P1
13	62368143	rs383537416	CT	C	0/0	1"1	62368144	ENSBTAG00000038687	ENSBTAT00000068617.1	intron_variant	-	-	-	-	-	rs383537416	IMPACT=MODIFIER;SYMBOL=BPIFB3;BIOTYPE=protein_coding;INTRON=10/10;STRAND=1;SYMBOL_SOURCE=VGNC
13	62368143	rs383537416	CT	C	0/0	1"1	62368144	ENSBTAG00000038687	ENSBTAT00000083620.1	intron_variant	-	-	-	-	-	rs383537416	IMPACT=MODIFIER;SYMBOL=BPIFB3;BIOTYPE=protein_coding;INTRON=11/11;STRAND=1;SYMBOL_SOURCE=VGNC
13	62368143	rs383537416	CT	C	0/0	1"1	62368144	ENSBTAG00000038687	ENSBTAT00000022985.5	intron_variant	-	-	-	-	-	rs383537416	IMPACT=MODIFIER;SYMBOL=BPIFB3;BIOTYPE=protein_coding;INTRON=11/13;STRAND=1;SYMBOL_SOURCE=VGNC;APPRIS=P1
13	62389303	rs378388721	GCA	G	1"1	0/0	62389305	ENSBTAG00000038412	ENSBTAT00000053654.3	intron_variant	-	-	-	-	-	rs378388721	IMPACT=MODIFIER;SYMBOL=BPIFB4;BIOTYPE=protein_coding;INTRON=8/12;STRAND=1;SYMBOL_SOURCE=VGNC;APPRIS=P1
13	62389303	rs378388721	GCA	G	1"1	0/0	62389305	ENSBTAG00000038412	ENSBTAT00000081268.1	intron_variant	-	-	-	-	-	rs378388721	IMPACT=MODIFIER;SYMBOL=BPIFB4;BIOTYPE=protein_coding;INTRON=8/12;STRAND=1;SYMBOL_SOURCE=VGNC
13	62536365	rs136015358	CTTCAG	C	1"1	0/0	62536370	ENSBTAG00000031375	ENSBTAT00000044454.2	intron_variant	-	-	-	-	-	rs136015358	IMPACT=MODIFIER;BIOTYPE=protein_coding;INTRON=1/6;STRAND=1;APPRIS=P1
13	62705986	rs473761675	CCAAAGAAAGG	C	0/0	1"1	62705996	ENSBTAG00000006802	ENSBTAT00000056133.2	upstream_gene_variant	-	-	-	-	-	rs473761675	IMPACT=MODIFIER;SYMBOL=BPIFA3;BIOTYPE=protein_coding;DISTANCE=1758;STRAND=1;SYMBOL_SOURCE=VGNC;APPRIS=P1
13	62705986	rs473761675	CCAAAGAAAGG	C	0/0	1"1	62705996	ENSBTAG00000006802	ENSBTAT00000008942.4	upstream_gene_variant	-	-	-	-	-	rs473761675	IMPACT=MODIFIER;SYMBOL=BPIFA3;BIOTYPE=protein_coding;DISTANCE=1635;STRAND=1;SYMBOL_SOURCE=VGNC;APPRIS=P1
13	62706128	rs440372442	CA	C	0/0	1"1	62706129	ENSBTAG00000006802	ENSBTAT00000056133.2	upstream_gene_variant	-	-	-	-	-	rs440372442	IMPACT=MODIFIER;SYMBOL=BPIFA3;BIOTYPE=protein_coding;DISTANCE=1625;STRAND=1;SYMBOL_SOURCE=VGNC;APPRIS=P1
13	62706128	rs440372442	CA	C	0/0	1"1	62706129	ENSBTAG00000006802	ENSBTAT00000008942.4	upstream_gene_variant	-	-	-	-	-	rs440372442	IMPACT=MODIFIER;SYMBOL=BPIFA3;BIOTYPE=protein_coding;DISTANCE=1502;STRAND=1;SYMBOL_SOURCE=VGNC;APPRIS=P1
13	62709116	rs135365067	CAG	C	0/0	1"1	62709118	ENSBTAG00000006802	ENSBTAT00000056133.2	intron_variant	-	-	-	-	-	rs135365067	IMPACT=MODIFIER;SYMBOL=BPIFA3;BIOTYPE=protein_coding;INTRON=1/6;STRAND=1;SYMBOL_SOURCE=VGNC;APPRIS=P1
13	62709116	rs135365067	CAG	C	0/0	1"1	62709118	ENSBTAG00000006802	ENSBTAT00000008942.4	intron_variant	-	-	-	-	-	rs135365067	IMPACT=MODIFIER;SYMBOL=BPIFA3;BIOTYPE=protein_coding;INTRON=2/7;STRAND=1;SYMBOL_SOURCE=VGNC;APPRIS=P1
13	62815979	rs383691045	CCGA	C	1"1	0/0	62815982	-	-	intergenic_variant	-	-	-	-	-	rs383691045	IMPACT=MODIFIER
13	63121930	rs381016062	CAA	C	1"1	0/0	63121932	ENSBTAG00000003962	ENSBTAT00000044352.3	downstream_gene_variant	-	-	-	-	-	rs381016062	IMPACT=MODIFIER;SYMBOL=C13H20orf144;BIOTYPE=protein_coding;DISTANCE=4899;STRAND=1;SYMBOL_SOURCE=VGNC;APPRIS=P1
13	63121930	rs381016062	CAA	C	1"1	0/0	63121932	ENSBTAG00000003946	ENSBTAT00000005154.5	intron_variant	-	-	-	-	-	rs381016062	IMPACT=MODIFIER;SYMBOL=NECAB3;BIOTYPE=protein_coding;INTRON=5/12;STRAND=-1;SYMBOL_SOURCE=VGNC;APPRIS=P1
13	63121930	rs381016062	CAA	C	1"1	0/0	63121932	ENSBTAG00000003946	ENSBTAT00000073636.1	intron_variant	-	-	-	-	-	rs381016062	IMPACT=MODIFIER;SYMBOL=NECAB3;BIOTYPE=protein_coding;INTRON=4/11;STRAND=-1;SYMBOL_SOURCE=VGNC
13	63275299	.	TGG	T	0/0	1"1	63275301	ENSBTAG00000013387	ENSBTAT00000017812.6	downstream_gene_variant	-	-	-	-	-	-	IMPACT=MODIFIER;SYMBOL=CHMP4B;BIOTYPE=protein_coding;DISTANCE=4227;STRAND=1;SYMBOL_SOURCE=VGNC;APPRIS=P1
13	63459101	.	GC	G	1"1	0/0	63459102	ENSBTAG00000016524	ENSBTAT00000044331.3	intron_variant	-	-	-	-	-	-	IMPACT=MODIFIER;SYMBOL=RALY;BIOTYPE=protein_coding;INTRON=4/8;STRAND=1;SYMBOL_SOURCE=VGNC;APPRIS=P1
13	63459101	.	GC	G	1"1	0/0	63459102	ENSBTAG00000005969	ENSBTAT00000007832.3	downstream_gene_variant	-	-	-	-	-	-	IMPACT=MODIFIER;SYMBOL=EIF2S2;BIOTYPE=protein_coding;DISTANCE=2667;STRAND=-1;SYMBOL_SOURCE=VGNC
13	63558209	rs385534130	C	CCT	1"1	0/0	63558209	-	-	intergenic_variant	-	-	-	-	-	rs385534130	IMPACT=MODIFIER
13	63892757	rs467522715	GTTTTGT	G	0/0	1"1	63892763	ENSBTAG00000006134	ENSBTAT00000008068.3	intron_variant	-	-	-	-	-	rs467522715	IMPACT=MODIFIER;SYMBOL=DYNLRB1;BIOTYPE=protein_coding;INTRON=1/3;STRAND=1;SYMBOL_SOURCE=VGNC;APPRIS=P1
13	63998960	.	GA	G	1"1	0/0	63998961	ENSBTAG00000011620	ENSBTAT00000084113.1	intron_variant	-	-	-	-	-	rs800651214	IMPACT=MODIFIER;SYMBOL=PIGU;BIOTYPE=protein_coding;INTRON=2/11;STRAND=-1;SYMBOL_SOURCE=VGNC;APPRIS=A2
13	63998960	.	GA	G	1"1	0/0	63998961	ENSBTAG00000011620	ENSBTAT00000015432.6	intron_variant	-	-	-	-	-	rs800651214	IMPACT=MODIFIER;SYMBOL=PIGU;BIOTYPE=protein_coding;INTRON=2/11;STRAND=-1;SYMBOL_SOURCE=VGNC;APPRIS=P5
13	65052849	.	TG	T	0/0	1"1	65052850	ENSBTAG00000005571	ENSBTAT00000007321.6	intron_variant	-	-	-	-	-	-	IMPACT=MODIFIER;SYMBOL=PHF20;BIOTYPE=protein_coding;INTRON=9/16;STRAND=1;SYMBOL_SOURCE=VGNC;APPRIS=P1
13	65052851	.	GA	G	1"1	0/0	65052852	ENSBTAG00000005571	ENSBTAT00000007321.6	intron_variant	-	-	-	-	-	-	IMPACT=MODIFIER;SYMBOL=PHF20;BIOTYPE=protein_coding;INTRON=9/16;STRAND=1;SYMBOL_SOURCE=VGNC;APPRIS=P1
13	65094077	rs450995348	C	CAT	0/0	1"1	65094077	-	-	intergenic_variant	-	-	-	-	-	rs450995348	IMPACT=MODIFIER

## Sheet: BTA17
Chr	Location (bp)	Name	Reference_Allele	Alternative_Allele	Low SCR Genotype	High SCR Genotype	Loc	ENSGene_ID	Transcript_ID	Consequence	cDNA_position	CDS_position	Protein_position	Amino_acids	Codons	Name	Description
17	58726487	rs462279835	GTATTTAAAAAA	G	1"1	0/0	58726498	ENSBTAG00000001888	ENSBTAT00000002459.6	intron_variant	-	-	-	-	-	rs462279835	IMPACT=MODIFIER;SYMBOL=MED13L;BIOTYPE=protein_coding;INTRON=2/30;STRAND=1;SYMBOL_SOURCE=VGNC;APPRIS=P1
17	58774427	.	TAA	T	0/0	1"1	58774429	ENSBTAG00000001888	ENSBTAT00000002459.6	intron_variant	-	-	-	-	-	-	IMPACT=MODIFIER;SYMBOL=MED13L;BIOTYPE=protein_coding;INTRON=4/30;STRAND=1;SYMBOL_SOURCE=VGNC;APPRIS=P1
17	59017553	.	GTT	G	1"1	0/0	59017555	-	-	intergenic_variant	-	-	-	-	-	-	IMPACT=MODIFIER
17	59101449	.	CA	C	0/0	1"1	59101450	ENSBTAG00000054284	ENSBTAT00000069786.1	intron_variant,non_coding_transcript_variant	-	-	-	-	-	-	IMPACT=MODIFIER;BIOTYPE=lncRNA;INTRON=1/1;STRAND=-1
17	59289336	rs435438625	TATTG	T	1"1	0/0	59289340	ENSBTAG00000049877	ENSBTAT00000068912.1	intron_variant,non_coding_transcript_variant	-	-	-	-	-	rs435438625	IMPACT=MODIFIER;BIOTYPE=lncRNA;INTRON=1/1;STRAND=-1
17	59482518	rs133434390	CCTG	C	1"1	0/0	59482521	-	-	intergenic_variant	-	-	-	-	-	rs133434390	IMPACT=MODIFIER
17	59524042	rs458915762	TAAAAAAA	T	1"1	0/0	59524049	-	-	intergenic_variant	-	-	-	-	-	rs458915762	IMPACT=MODIFIER
17	59524070	rs134806120	T	TC	1"1	0/0	59524070	-	-	intergenic_variant	-	-	-	-	-	rs134806120	IMPACT=MODIFIER
17	59554516	.	GA	G	0/0	1"1	59554517	-	-	intergenic_variant	-	-	-	-	-	-	IMPACT=MODIFIER
17	59792221	rs454594539	GA	G	1"1	0/0	59792222	-	-	intergenic_variant	-	-	-	-	-	rs454594539	IMPACT=MODIFIER
17	59953051	rs469155417	T	TA	1"1	0/0	59953051	-	-	intergenic_variant	-	-	-	-	-	rs469155417	IMPACT=MODIFIER
17	59975783	.	G	GAA	0/0	1"1	59975783	-	-	intergenic_variant	-	-	-	-	-	-	IMPACT=MODIFIER
17	59990430	rs523245159	CAA	C	0/0	1"1	59990432	-	-	intergenic_variant	-	-	-	-	-	rs523245159	IMPACT=MODIFIER
17	59999625	rs448975607	C	CGT	1"1	0/0	59999625	-	-	intergenic_variant	-	-	-	-	-	rs448975607	IMPACT=MODIFIER
17	60103007	.	GGTGT	G	1"1	0/0	60103011	ENSBTAG00000021706	ENSBTAT00000077533.1	downstream_gene_variant	-	-	-	-	-	-	IMPACT=MODIFIER;SYMBOL=TBX3;BIOTYPE=protein_coding;DISTANCE=1983;STRAND=1;SYMBOL_SOURCE=VGNC
17	60103007	.	GGTGT	G	1"1	0/0	60103011	ENSBTAG00000021706	ENSBTAT00000028930.6	downstream_gene_variant	-	-	-	-	-	-	IMPACT=MODIFIER;SYMBOL=TBX3;BIOTYPE=protein_coding;DISTANCE=1983;STRAND=1;SYMBOL_SOURCE=VGNC;APPRIS=P1
17	60108416	.	G	GC	1"1	0/0	60108416	-	-	intergenic_variant	-	-	-	-	-	-	IMPACT=MODIFIER
17	60110749	rs466895347	G	GT	1"1	0/0	60110749	-	-	intergenic_variant	-	-	-	-	-	rs466895347	IMPACT=MODIFIER
17	60256526	.	G	GAA	1"1	0/0	60256526	ENSBTAG00000011384	ENSBTAT00000015125.4	intron_variant	-	-	-	-	-	-	IMPACT=MODIFIER;SYMBOL=TBX5;BIOTYPE=protein_coding;INTRON=1/8;STRAND=1;SYMBOL_SOURCE=VGNC
17	60331220	rs381055823	TGGGGTGG	T	1"1	0/0	60331227	-	-	intergenic_variant	-	-	-	-	-	rs381055823	IMPACT=MODIFIER
17	60428681	.	CT	C	0/0	1"1	60428682	-	-	intergenic_variant	-	-	-	-	-	-	IMPACT=MODIFIER
17	60550903	rs384280993	CCTGCTG	C	1"1	0/0	60550909	-	-	intergenic_variant	-	-	-	-	-	rs384280993	IMPACT=MODIFIER
17	60557247	.	CT	C	1"1	0/0	60557248	-	-	intergenic_variant	-	-	-	-	-	rs480765128	IMPACT=MODIFIER
17	60590852	.	AAGAG	A	1"1	0/0	60590856	-	-	intergenic_variant	-	-	-	-	-	-	IMPACT=MODIFIER
17	60659613	.	GCGGGC	G	1"1	0/0	60659618	ENSBTAG00000031824	ENSBTAT00000077930.1	intron_variant	-	-	-	-	-	-	IMPACT=MODIFIER;SYMBOL=RBM19;BIOTYPE=protein_coding;INTRON=21/23;STRAND=1;SYMBOL_SOURCE=VGNC;APPRIS=P5
17	60659613	.	GCGGGC	G	1"1	0/0	60659618	ENSBTAG00000031824	ENSBTAT00000045133.4	intron_variant	-	-	-	-	-	-	IMPACT=MODIFIER;SYMBOL=RBM19;BIOTYPE=protein_coding;INTRON=20/23;STRAND=1;SYMBOL_SOURCE=VGNC;APPRIS=A2
17	60659619	.	TCAGCAGCTGCGGGTTCTGGGCTCTAGCACGCCGGGTCCAAGGCCACGC	T	1"1	0/0	60659667	ENSBTAG00000031824	ENSBTAT00000045133.4	intron_variant	-	-	-	-	-	-	IMPACT=MODIFIER;SYMBOL=RBM19;BIOTYPE=protein_coding;INTRON=20/23;STRAND=1;SYMBOL_SOURCE=VGNC;APPRIS=A2
17	60659619	.	TCAGCAGCTGCGGGTTCTGGGCTCTAGCACGCCGGGTCCAAGGCCACGC	T	1"1	0/0	60659667	ENSBTAG00000031824	ENSBTAT00000077930.1	intron_variant	-	-	-	-	-	-	IMPACT=MODIFIER;SYMBOL=RBM19;BIOTYPE=protein_coding;INTRON=21/23;STRAND=1;SYMBOL_SOURCE=VGNC;APPRIS=P5
17	60674929	rs382494674	GC	G	1"1	0/0	60674930	ENSBTAG00000031824	ENSBTAT00000045133.4	intron_variant	-	-	-	-	-	rs382494674	IMPACT=MODIFIER;SYMBOL=RBM19;BIOTYPE=protein_coding;INTRON=20/23;STRAND=1;SYMBOL_SOURCE=VGNC;APPRIS=A2
17	60674929	rs382494674	GC	G	1"1	0/0	60674930	ENSBTAG00000031824	ENSBTAT00000077930.1	intron_variant	-	-	-	-	-	rs382494674	IMPACT=MODIFIER;SYMBOL=RBM19;BIOTYPE=protein_coding;INTRON=21/23;STRAND=1;SYMBOL_SOURCE=VGNC;APPRIS=P5
17	60676647	rs385110409	T	TA	1"1	0/0	60676647	ENSBTAG00000031824	ENSBTAT00000077930.1	intron_variant	-	-	-	-	-	rs385110409	IMPACT=MODIFIER;SYMBOL=RBM19;BIOTYPE=protein_coding;INTRON=21/23;STRAND=1;SYMBOL_SOURCE=VGNC;APPRIS=P5
17	60676647	rs385110409	T	TA	1"1	0/0	60676647	ENSBTAG00000031824	ENSBTAT00000045133.4	intron_variant	-	-	-	-	-	rs385110409	IMPACT=MODIFIER;SYMBOL=RBM19;BIOTYPE=protein_coding;INTRON=20/23;STRAND=1;SYMBOL_SOURCE=VGNC;APPRIS=A2
17	60683326	rs378846581	T	TC	1"1	0/0	60683326	ENSBTAG00000031824	ENSBTAT00000077930.1	intron_variant	-	-	-	-	-	rs378846581	IMPACT=MODIFIER;SYMBOL=RBM19;BIOTYPE=protein_coding;INTRON=21/23;STRAND=1;SYMBOL_SOURCE=VGNC;APPRIS=P5
17	60683326	rs378846581	T	TC	1"1	0/0	60683326	ENSBTAG00000031824	ENSBTAT00000045133.4	intron_variant	-	-	-	-	-	rs378846581	IMPACT=MODIFIER;SYMBOL=RBM19;BIOTYPE=protein_coding;INTRON=20/23;STRAND=1;SYMBOL_SOURCE=VGNC;APPRIS=A2
17	60762714	rs384626691	A	AT	1"1	0/0	60762714	-	-	intergenic_variant	-	-	-	-	-	rs384626691	IMPACT=MODIFIER
17	60792743	rs453724960	A	AGTGTGTGT	1"1	0/0	60792743	-	-	intergenic_variant	-	-	-	-	-	rs453724960	IMPACT=MODIFIER
17	60794365	rs137136482	C	CT	1"1	0/0	60794365	-	-	intergenic_variant	-	-	-	-	-	rs137136482	IMPACT=MODIFIER
17	61161965	rs385743368	T	TTA	1"1	0/0	61161965	ENSBTAG00000016739	ENSBTAT00000081734.1	upstream_gene_variant	-	-	-	-	-	rs385743368	IMPACT=MODIFIER;SYMBOL=RASAL1;BIOTYPE=protein_coding;DISTANCE=4617;STRAND=-1;SYMBOL_SOURCE=VGNC;APPRIS=A2
17	61161965	rs385743368	T	TTA	1"1	0/0	61161965	ENSBTAG00000016739	ENSBTAT00000022254.6	intron_variant	-	-	-	-	-	rs385743368	IMPACT=MODIFIER;SYMBOL=RASAL1;BIOTYPE=protein_coding;INTRON=1/21;STRAND=-1;SYMBOL_SOURCE=VGNC;APPRIS=P5
17	61235196	.	TGCAGCCAGAACCAGCTGGCACCCATCTCCGTCAAGGTGGGCCATCTCCATCAAGGTGGGGCACTGCTCCCTTGCAGGGGCCGACATACAGCGGGCGCCCTGGCTCCCTTTCCAGAGTTTTCATG	T	1"1	0/0	61235320	ENSBTAG00000011102	ENSBTAT00000082890.1	intron_variant	-	-	-	-	-	-	IMPACT=MODIFIER;SYMBOL=TPCN1;BIOTYPE=protein_coding;INTRON=3/27;STRAND=1;SYMBOL_SOURCE=VGNC;APPRIS=P5
17	61235196	.	TGCAGCCAGAACCAGCTGGCACCCATCTCCGTCAAGGTGGGCCATCTCCATCAAGGTGGGGCACTGCTCCCTTGCAGGGGCCGACATACAGCGGGCGCCCTGGCTCCCTTTCCAGAGTTTTCATG	T	1"1	0/0	61235320	ENSBTAG00000011102	ENSBTAT00000071849.1	intron_variant	-	-	-	-	-	-	IMPACT=MODIFIER;SYMBOL=TPCN1;BIOTYPE=protein_coding;INTRON=2/24;STRAND=1;SYMBOL_SOURCE=VGNC;APPRIS=A2
17	61235196	.	TGCAGCCAGAACCAGCTGGCACCCATCTCCGTCAAGGTGGGCCATCTCCATCAAGGTGGGGCACTGCTCCCTTGCAGGGGCCGACATACAGCGGGCGCCCTGGCTCCCTTTCCAGAGTTTTCATG	T	1"1	0/0	61235320	ENSBTAG00000011102	ENSBTAT00000068650.1	intron_variant	-	-	-	-	-	-	IMPACT=MODIFIER;SYMBOL=TPCN1;BIOTYPE=protein_coding;INTRON=3/28;STRAND=1;SYMBOL_SOURCE=VGNC;APPRIS=A2
17	61235196	.	TGCAGCCAGAACCAGCTGGCACCCATCTCCGTCAAGGTGGGCCATCTCCATCAAGGTGGGGCACTGCTCCCTTGCAGGGGCCGACATACAGCGGGCGCCCTGGCTCCCTTTCCAGAGTTTTCATG	T	1"1	0/0	61235320	ENSBTAG00000011102	ENSBTAT00000085172.1	intron_variant	-	-	-	-	-	-	IMPACT=MODIFIER;SYMBOL=TPCN1;BIOTYPE=protein_coding;INTRON=2/25;STRAND=1;SYMBOL_SOURCE=VGNC;APPRIS=A2
17	61235196	.	TGCAGCCAGAACCAGCTGGCACCCATCTCCGTCAAGGTGGGCCATCTCCATCAAGGTGGGGCACTGCTCCCTTGCAGGGGCCGACATACAGCGGGCGCCCTGGCTCCCTTTCCAGAGTTTTCATG	T	1"1	0/0	61235320	ENSBTAG00000011102	ENSBTAT00000073198.1	intron_variant	-	-	-	-	-	-	IMPACT=MODIFIER;SYMBOL=TPCN1;BIOTYPE=protein_coding;INTRON=3/29;STRAND=1;SYMBOL_SOURCE=VGNC;APPRIS=A2
17	61235196	.	TGCAGCCAGAACCAGCTGGCACCCATCTCCGTCAAGGTGGGCCATCTCCATCAAGGTGGGGCACTGCTCCCTTGCAGGGGCCGACATACAGCGGGCGCCCTGGCTCCCTTTCCAGAGTTTTCATG	T	1"1	0/0	61235320	ENSBTAG00000011102	ENSBTAT00000029530.4	intron_variant	-	-	-	-	-	-	IMPACT=MODIFIER;SYMBOL=TPCN1;BIOTYPE=protein_coding;INTRON=3/28;STRAND=1;SYMBOL_SOURCE=VGNC;APPRIS=A2
17	61247465	.	T	TA	1"1	0/0	61247465	ENSBTAG00000011102	ENSBTAT00000085172.1	intron_variant	-	-	-	-	-	-	IMPACT=MODIFIER;SYMBOL=TPCN1;BIOTYPE=protein_coding;INTRON=2/25;STRAND=1;SYMBOL_SOURCE=VGNC;APPRIS=A2
17	61247465	.	T	TA	1"1	0/0	61247465	ENSBTAG00000011102	ENSBTAT00000082890.1	intron_variant	-	-	-	-	-	-	IMPACT=MODIFIER;SYMBOL=TPCN1;BIOTYPE=protein_coding;INTRON=4/27;STRAND=1;SYMBOL_SOURCE=VGNC;APPRIS=P5
17	61247465	.	T	TA	1"1	0/0	61247465	ENSBTAG00000011102	ENSBTAT00000071849.1	intron_variant	-	-	-	-	-	-	IMPACT=MODIFIER;SYMBOL=TPCN1;BIOTYPE=protein_coding;INTRON=3/24;STRAND=1;SYMBOL_SOURCE=VGNC;APPRIS=A2
17	61247465	.	T	TA	1"1	0/0	61247465	ENSBTAG00000011102	ENSBTAT00000073198.1	intron_variant	-	-	-	-	-	-	IMPACT=MODIFIER;SYMBOL=TPCN1;BIOTYPE=protein_coding;INTRON=4/29;STRAND=1;SYMBOL_SOURCE=VGNC;APPRIS=A2
17	61247465	.	T	TA	1"1	0/0	61247465	ENSBTAG00000011102	ENSBTAT00000068650.1	intron_variant	-	-	-	-	-	-	IMPACT=MODIFIER;SYMBOL=TPCN1;BIOTYPE=protein_coding;INTRON=4/28;STRAND=1;SYMBOL_SOURCE=VGNC;APPRIS=A2
17	61247465	.	T	TA	1"1	0/0	61247465	ENSBTAG00000011102	ENSBTAT00000029530.4	intron_variant	-	-	-	-	-	-	IMPACT=MODIFIER;SYMBOL=TPCN1;BIOTYPE=protein_coding;INTRON=3/28;STRAND=1;SYMBOL_SOURCE=VGNC;APPRIS=A2
17	61338422	rs464867388	TG	T	1"1	0/0	61338423	ENSBTAG00000014628	ENSBTAT00000019477.5	intron_variant	-	-	-	-	-	rs464867388	IMPACT=MODIFIER;SYMBOL=OAS2;BIOTYPE=protein_coding;INTRON=11/11;STRAND=-1;SYMBOL_SOURCE=VGNC;APPRIS=P1
17	61338422	rs464867388	TG	T	1"1	0/0	61338423	ENSBTAG00000014628	ENSBTAT00000067598.1	intron_variant	-	-	-	-	-	rs464867388	IMPACT=MODIFIER;SYMBOL=OAS2;BIOTYPE=protein_coding;INTRON=11/11;STRAND=-1;SYMBOL_SOURCE=VGNC
17	61378652	rs515897946	T	TAA	1"1	0/0	61378652	ENSBTAG00000053807	ENSBTAT00000002019.5	frameshift_variant	1092-1093	1053-1054	351-352	-/X	-/TT	rs515897946	IMPACT=HIGH;SYMBOL=OAS1X;BIOTYPE=protein_coding;EXON=5/5;STRAND=-1;SYMBOL_SOURCE=EntrezGene;APPRIS=P1
17	61378704	.	C	CCG	1"1	0/0	61378704	ENSBTAG00000053807	ENSBTAT00000002019.5	frameshift_variant	1040-1041	1001-1002	334	L/FX	ttg/ttCGg	-	IMPACT=HIGH;SYMBOL=OAS1X;BIOTYPE=protein_coding;EXON=5/5;STRAND=-1;SYMBOL_SOURCE=EntrezGene;APPRIS=P1
17	61378705	.	AAG	A	1"1	0/0	61378707	ENSBTAG00000053807	ENSBTAT00000002019.5	frameshift_variant	1038-1039	999-1000	333-334	NL/NX	aaCTtg/aatg	-	IMPACT=HIGH;SYMBOL=OAS1X;BIOTYPE=protein_coding;EXON=5/5;STRAND=-1;SYMBOL_SOURCE=EntrezGene;APPRIS=P1
17	61384748	.	T	TG	1"1	0/0	61384748	ENSBTAG00000053807	ENSBTAT00000002019.5	intron_variant	-	-	-	-	-	-	IMPACT=MODIFIER;SYMBOL=OAS1X;BIOTYPE=protein_coding;INTRON=1/4;STRAND=-1;SYMBOL_SOURCE=EntrezGene;APPRIS=P1
17	61497567	rs134698470	T	TG	0/0	1"1	61497567	-	-	intergenic_variant	-	-	-	-	-	rs134698470	IMPACT=MODIFIER
17	61593557	rs380013569	ACT	A	0/0	1"1	61593559	ENSBTAG00000050792	ENSBTAT00000082046.1	intron_variant,non_coding_transcript_variant	-	-	-	-	-	rs380013569	IMPACT=MODIFIER;BIOTYPE=lncRNA;INTRON=2/2;STRAND=-1
17	61730411	.	CT	C	1"1	0/0	61730412	-	-	intergenic_variant	-	-	-	-	-	-	IMPACT=MODIFIER
17	61775153	rs132671127	T	TG	1"1	0/0	61775153	ENSBTAG00000002048	ENSBTAT00000002653.5	intron_variant	-	-	-	-	-	rs132671127	IMPACT=MODIFIER;SYMBOL=PTPN11;BIOTYPE=protein_coding;INTRON=2/14;STRAND=-1;SYMBOL_SOURCE=VGNC;APPRIS=P1
17	61775153	rs132671127	T	TG	1"1	0/0	61775153	ENSBTAG00000042345	ENSBTAT00000059337.2	upstream_gene_variant	-	-	-	-	-	rs132671127	IMPACT=MODIFIER;SYMBOL=U6;BIOTYPE=snRNA;DISTANCE=513;STRAND=1;SYMBOL_SOURCE=RFAM
17	61794527	rs876482531	AT	A	1"1	0/0	61794528	ENSBTAG00000002048	ENSBTAT00000002653.5	intron_variant	-	-	-	-	-	rs876482531	IMPACT=MODIFIER;SYMBOL=PTPN11;BIOTYPE=protein_coding;INTRON=1/14;STRAND=-1;SYMBOL_SOURCE=VGNC;APPRIS=P1
17	61829989	rs526021063	CT	C	1"1	0/0	61829990	-	-	intergenic_variant	-	-	-	-	-	rs526021063	IMPACT=MODIFIER
17	61937361	rs524808990	T	TA	1"1	0/0	61937361	ENSBTAG00000008762	ENSBTAT00000014551.4	intron_variant	-	-	-	-	-	rs524808990	IMPACT=MODIFIER;SYMBOL=HECTD4;BIOTYPE=protein_coding;INTRON=9/75;STRAND=1;SYMBOL_SOURCE=HGNC;HGNC_ID=HGNC:26611;APPRIS=A2
17	61937361	rs524808990	T	TA	1"1	0/0	61937361	ENSBTAG00000008762	ENSBTAT00000065760.2	intron_variant	-	-	-	-	-	rs524808990	IMPACT=MODIFIER;SYMBOL=HECTD4;BIOTYPE=protein_coding;INTRON=9/74;STRAND=1;SYMBOL_SOURCE=HGNC;HGNC_ID=HGNC:26611;APPRIS=A2
17	61937361	rs524808990	T	TA	1"1	0/0	61937361	ENSBTAG00000043928	ENSBTAT00000060920.2	upstream_gene_variant	-	-	-	-	-	rs524808990	IMPACT=MODIFIER;BIOTYPE=snoRNA;DISTANCE=3358;STRAND=1
17	61937361	rs524808990	T	TA	1"1	0/0	61937361	ENSBTAG00000008762	ENSBTAT00000079476.1	intron_variant	-	-	-	-	-	rs524808990	IMPACT=MODIFIER;SYMBOL=HECTD4;BIOTYPE=protein_coding;INTRON=9/75;STRAND=1;SYMBOL_SOURCE=HGNC;HGNC_ID=HGNC:26611;APPRIS=P5
17	61937361	rs524808990	T	TA	1"1	0/0	61937361	ENSBTAG00000008762	ENSBTAT00000063141.2	intron_variant	-	-	-	-	-	rs524808990	IMPACT=MODIFIER;SYMBOL=HECTD4;BIOTYPE=protein_coding;INTRON=9/74;STRAND=1;SYMBOL_SOURCE=HGNC;HGNC_ID=HGNC:26611;APPRIS=A2
17	61937361	rs524808990	T	TA	1"1	0/0	61937361	ENSBTAG00000008762	ENSBTAT00000011545.6	intron_variant	-	-	-	-	-	rs524808990	IMPACT=MODIFIER;SYMBOL=HECTD4;BIOTYPE=protein_coding;INTRON=6/72;STRAND=1;SYMBOL_SOURCE=HGNC;HGNC_ID=HGNC:26611;APPRIS=A2
17	61937370	rs801291107	TTGGAAACAGTCTGTTG	T	1"1	0/0	61937386	ENSBTAG00000008762	ENSBTAT00000011545.6	intron_variant	-	-	-	-	-	rs801291107	IMPACT=MODIFIER;SYMBOL=HECTD4;BIOTYPE=protein_coding;INTRON=6/72;STRAND=1;SYMBOL_SOURCE=HGNC;HGNC_ID=HGNC:26611;APPRIS=A2
17	61937370	rs801291107	TTGGAAACAGTCTGTTG	T	1"1	0/0	61937386	ENSBTAG00000008762	ENSBTAT00000063141.2	intron_variant	-	-	-	-	-	rs801291107	IMPACT=MODIFIER;SYMBOL=HECTD4;BIOTYPE=protein_coding;INTRON=9/74;STRAND=1;SYMBOL_SOURCE=HGNC;HGNC_ID=HGNC:26611;APPRIS=A2
17	61937370	rs801291107	TTGGAAACAGTCTGTTG	T	1"1	0/0	61937386	ENSBTAG00000008762	ENSBTAT00000079476.1	intron_variant	-	-	-	-	-	rs801291107	IMPACT=MODIFIER;SYMBOL=HECTD4;BIOTYPE=protein_coding;INTRON=9/75;STRAND=1;SYMBOL_SOURCE=HGNC;HGNC_ID=HGNC:26611;APPRIS=P5
17	61937370	rs801291107	TTGGAAACAGTCTGTTG	T	1"1	0/0	61937386	ENSBTAG00000008762	ENSBTAT00000014551.4	intron_variant	-	-	-	-	-	rs801291107	IMPACT=MODIFIER;SYMBOL=HECTD4;BIOTYPE=protein_coding;INTRON=9/75;STRAND=1;SYMBOL_SOURCE=HGNC;HGNC_ID=HGNC:26611;APPRIS=A2
17	61937370	rs801291107	TTGGAAACAGTCTGTTG	T	1"1	0/0	61937386	ENSBTAG00000043928	ENSBTAT00000060920.2	upstream_gene_variant	-	-	-	-	-	rs801291107	IMPACT=MODIFIER;BIOTYPE=snoRNA;DISTANCE=3334;STRAND=1
17	61937370	rs801291107	TTGGAAACAGTCTGTTG	T	1"1	0/0	61937386	ENSBTAG00000008762	ENSBTAT00000065760.2	intron_variant	-	-	-	-	-	rs801291107	IMPACT=MODIFIER;SYMBOL=HECTD4;BIOTYPE=protein_coding;INTRON=9/74;STRAND=1;SYMBOL_SOURCE=HGNC;HGNC_ID=HGNC:26611;APPRIS=A2
17	61984514	rs136913404	AAT	A	1"1	0/0	61984516	ENSBTAG00000008762	ENSBTAT00000065760.2	intron_variant	-	-	-	-	-	rs136913404	IMPACT=MODIFIER;SYMBOL=HECTD4;BIOTYPE=protein_coding;INTRON=45/74;STRAND=1;SYMBOL_SOURCE=HGNC;HGNC_ID=HGNC:26611;APPRIS=A2
17	61984514	rs136913404	AAT	A	1"1	0/0	61984516	ENSBTAG00000008762	ENSBTAT00000079476.1	intron_variant	-	-	-	-	-	rs136913404	IMPACT=MODIFIER;SYMBOL=HECTD4;BIOTYPE=protein_coding;INTRON=45/75;STRAND=1;SYMBOL_SOURCE=HGNC;HGNC_ID=HGNC:26611;APPRIS=P5
17	61984514	rs136913404	AAT	A	1"1	0/0	61984516	ENSBTAG00000008762	ENSBTAT00000014551.4	intron_variant	-	-	-	-	-	rs136913404	IMPACT=MODIFIER;SYMBOL=HECTD4;BIOTYPE=protein_coding;INTRON=45/75;STRAND=1;SYMBOL_SOURCE=HGNC;HGNC_ID=HGNC:26611;APPRIS=A2
17	61984514	rs136913404	AAT	A	1"1	0/0	61984516	ENSBTAG00000008762	ENSBTAT00000063141.2	intron_variant	-	-	-	-	-	rs136913404	IMPACT=MODIFIER;SYMBOL=HECTD4;BIOTYPE=protein_coding;INTRON=44/74;STRAND=1;SYMBOL_SOURCE=HGNC;HGNC_ID=HGNC:26611;APPRIS=A2
17	61984514	rs136913404	AAT	A	1"1	0/0	61984516	ENSBTAG00000008762	ENSBTAT00000011545.6	intron_variant	-	-	-	-	-	rs136913404	IMPACT=MODIFIER;SYMBOL=HECTD4;BIOTYPE=protein_coding;INTRON=42/72;STRAND=1;SYMBOL_SOURCE=HGNC;HGNC_ID=HGNC:26611;APPRIS=A2
17	62059309	.	C	CA	1"1	0/0	62059309	-	-	intergenic_variant	-	-	-	-	-	-	IMPACT=MODIFIER
17	62059321	.	C	CCA	1"1	0/0	62059321	-	-	intergenic_variant	-	-	-	-	-	-	IMPACT=MODIFIER
17	62343164	rs137735844	C	CA	1"1	0/0	62343164	ENSBTAG00000053705	ENSBTAT00000086852.1	upstream_gene_variant	-	-	-	-	-	rs137735844	IMPACT=MODIFIER;BIOTYPE=lncRNA;DISTANCE=2526;STRAND=-1
17	62346141	.	G	GAA	1"1	0/0	62346141	-	-	intergenic_variant	-	-	-	-	-	-	IMPACT=MODIFIER
17	62347791	rs439036477	CG	C	1"1	0/0	62347792	-	-	intergenic_variant	-	-	-	-	-	rs439036477	IMPACT=MODIFIER
17	62348075	rs461301569	AG	A	1"1	0/0	62348076	-	-	intergenic_variant	-	-	-	-	-	rs461301569	IMPACT=MODIFIER
17	62350554	rs445951854	GGGGCTACTCTCTAGATGAGATGCGT	G	1"1	0/0	62350579	-	-	intergenic_variant	-	-	-	-	-	rs445951854	IMPACT=MODIFIER
17	62350829	rs434870417	TTTG	T	1"1	0/0	62350832	-	-	intergenic_variant	-	-	-	-	-	rs434870417	IMPACT=MODIFIER
17	62351007	rs134068924	CAA	C	1"1	0/0	62351009	-	-	intergenic_variant	-	-	-	-	-	rs134068924	IMPACT=MODIFIER
17	62356075	rs132973212	TG	T	1"1	0/0	62356076	-	-	intergenic_variant	-	-	-	-	-	rs132973212	IMPACT=MODIFIER
17	62387774	rs526846699	A	AAT	1"1	0/0	62387774	ENSBTAG00000003696	ENSBTAT00000004815.6	upstream_gene_variant	-	-	-	-	-	rs526846699	IMPACT=MODIFIER;SYMBOL=BICDL1;BIOTYPE=protein_coding;DISTANCE=4286;STRAND=1;SYMBOL_SOURCE=VGNC;APPRIS=P1
17	62509432	rs464003149	GAGAGC	G	1"1	0/0	62509437	ENSBTAG00000017379	ENSBTAT00000074776.1	intron_variant	-	-	-	-	-	rs464003149	IMPACT=MODIFIER;SYMBOL=GCN1;BIOTYPE=protein_coding;INTRON=49/56;STRAND=-1;SYMBOL_SOURCE=VGNC;APPRIS=A2
17	62509432	rs464003149	GAGAGC	G	1"1	0/0	62509437	ENSBTAG00000017379	ENSBTAT00000066538.1	intron_variant	-	-	-	-	-	rs464003149	IMPACT=MODIFIER;SYMBOL=GCN1;BIOTYPE=protein_coding;INTRON=6/7;STRAND=-1;SYMBOL_SOURCE=VGNC
17	62509432	rs464003149	GAGAGC	G	1"1	0/0	62509437	ENSBTAG00000017379	ENSBTAT00000023117.4	intron_variant	-	-	-	-	-	rs464003149	IMPACT=MODIFIER;SYMBOL=GCN1;BIOTYPE=protein_coding;INTRON=51/58;STRAND=-1;SYMBOL_SOURCE=VGNC;APPRIS=A2
17	62509432	rs464003149	GAGAGC	G	1"1	0/0	62509437	ENSBTAG00000017379	ENSBTAT00000067512.1	intron_variant	-	-	-	-	-	rs464003149	IMPACT=MODIFIER;SYMBOL=GCN1;BIOTYPE=protein_coding;INTRON=51/58;STRAND=-1;SYMBOL_SOURCE=VGNC;APPRIS=P5
17	62509432	rs464003149	GAGAGC	G	1"1	0/0	62509437	ENSBTAG00000017379	ENSBTAT00000082620.1	intron_variant	-	-	-	-	-	rs464003149	IMPACT=MODIFIER;SYMBOL=GCN1;BIOTYPE=protein_coding;INTRON=52/59;STRAND=-1;SYMBOL_SOURCE=VGNC;APPRIS=A2
17	62548991	rs379391053	TCAGA	T	1"1	0/0	62548995	ENSBTAG00000017379	ENSBTAT00000067512.1	intron_variant	-	-	-	-	-	rs379391053	IMPACT=MODIFIER;SYMBOL=GCN1;BIOTYPE=protein_coding;INTRON=3/58;STRAND=-1;SYMBOL_SOURCE=VGNC;APPRIS=P5
17	62548991	rs379391053	TCAGA	T	1"1	0/0	62548995	ENSBTAG00000017379	ENSBTAT00000074776.1	intron_variant	-	-	-	-	-	rs379391053	IMPACT=MODIFIER;SYMBOL=GCN1;BIOTYPE=protein_coding;INTRON=2/56;STRAND=-1;SYMBOL_SOURCE=VGNC;APPRIS=A2
17	62548991	rs379391053	TCAGA	T	1"1	0/0	62548995	ENSBTAG00000017379	ENSBTAT00000082620.1	intron_variant	-	-	-	-	-	rs379391053	IMPACT=MODIFIER;SYMBOL=GCN1;BIOTYPE=protein_coding;INTRON=2/59;STRAND=-1;SYMBOL_SOURCE=VGNC;APPRIS=A2
17	62548991	rs379391053	TCAGA	T	1"1	0/0	62548995	ENSBTAG00000017379	ENSBTAT00000023117.4	intron_variant	-	-	-	-	-	rs379391053	IMPACT=MODIFIER;SYMBOL=GCN1;BIOTYPE=protein_coding;INTRON=2/58;STRAND=-1;SYMBOL_SOURCE=VGNC;APPRIS=A2
17	62552401	rs137361046	C	CA	1"1	0/0	62552401	ENSBTAG00000017379	ENSBTAT00000067512.1	upstream_gene_variant	-	-	-	-	-	rs137361046	IMPACT=MODIFIER;SYMBOL=GCN1;BIOTYPE=protein_coding;DISTANCE=510;STRAND=-1;SYMBOL_SOURCE=VGNC;APPRIS=P5
17	62552401	rs137361046	C	CA	1"1	0/0	62552401	ENSBTAG00000017379	ENSBTAT00000082620.1	intron_variant	-	-	-	-	-	rs137361046	IMPACT=MODIFIER;SYMBOL=GCN1;BIOTYPE=protein_coding;INTRON=1/59;STRAND=-1;SYMBOL_SOURCE=VGNC;APPRIS=A2
17	62552401	rs137361046	C	CA	1"1	0/0	62552401	ENSBTAG00000017379	ENSBTAT00000074776.1	intron_variant	-	-	-	-	-	rs137361046	IMPACT=MODIFIER;SYMBOL=GCN1;BIOTYPE=protein_coding;INTRON=1/56;STRAND=-1;SYMBOL_SOURCE=VGNC;APPRIS=A2
17	62552401	rs137361046	C	CA	1"1	0/0	62552401	ENSBTAG00000017379	ENSBTAT00000023117.4	intron_variant	-	-	-	-	-	rs137361046	IMPACT=MODIFIER;SYMBOL=GCN1;BIOTYPE=protein_coding;INTRON=1/58;STRAND=-1;SYMBOL_SOURCE=VGNC;APPRIS=A2
17	62552557	rs522456202	TAAC	T	1"1	0/0	62552560	ENSBTAG00000017379	ENSBTAT00000082620.1	intron_variant	-	-	-	-	-	rs522456202	IMPACT=MODIFIER;SYMBOL=GCN1;BIOTYPE=protein_coding;INTRON=1/59;STRAND=-1;SYMBOL_SOURCE=VGNC;APPRIS=A2
17	62552557	rs522456202	TAAC	T	1"1	0/0	62552560	ENSBTAG00000017379	ENSBTAT00000023117.4	intron_variant	-	-	-	-	-	rs522456202	IMPACT=MODIFIER;SYMBOL=GCN1;BIOTYPE=protein_coding;INTRON=1/58;STRAND=-1;SYMBOL_SOURCE=VGNC;APPRIS=A2
17	62552557	rs522456202	TAAC	T	1"1	0/0	62552560	ENSBTAG00000017379	ENSBTAT00000074776.1	intron_variant	-	-	-	-	-	rs522456202	IMPACT=MODIFIER;SYMBOL=GCN1;BIOTYPE=protein_coding;INTRON=1/56;STRAND=-1;SYMBOL_SOURCE=VGNC;APPRIS=A2
17	62552557	rs522456202	TAAC	T	1"1	0/0	62552560	ENSBTAG00000017379	ENSBTAT00000067512.1	upstream_gene_variant	-	-	-	-	-	rs522456202	IMPACT=MODIFIER;SYMBOL=GCN1;BIOTYPE=protein_coding;DISTANCE=667;STRAND=-1;SYMBOL_SOURCE=VGNC;APPRIS=P5
17	62552561	rs526100490	TAA	T	1"1	0/0	62552563	ENSBTAG00000017379	ENSBTAT00000023117.4	intron_variant	-	-	-	-	-	rs526100490	IMPACT=MODIFIER;SYMBOL=GCN1;BIOTYPE=protein_coding;INTRON=1/58;STRAND=-1;SYMBOL_SOURCE=VGNC;APPRIS=A2
17	62552561	rs526100490	TAA	T	1"1	0/0	62552563	ENSBTAG00000017379	ENSBTAT00000074776.1	intron_variant	-	-	-	-	-	rs526100490	IMPACT=MODIFIER;SYMBOL=GCN1;BIOTYPE=protein_coding;INTRON=1/56;STRAND=-1;SYMBOL_SOURCE=VGNC;APPRIS=A2
17	62552561	rs526100490	TAA	T	1"1	0/0	62552563	ENSBTAG00000017379	ENSBTAT00000082620.1	intron_variant	-	-	-	-	-	rs526100490	IMPACT=MODIFIER;SYMBOL=GCN1;BIOTYPE=protein_coding;INTRON=1/59;STRAND=-1;SYMBOL_SOURCE=VGNC;APPRIS=A2
17	62552561	rs526100490	TAA	T	1"1	0/0	62552563	ENSBTAG00000017379	ENSBTAT00000067512.1	upstream_gene_variant	-	-	-	-	-	rs526100490	IMPACT=MODIFIER;SYMBOL=GCN1;BIOTYPE=protein_coding;DISTANCE=671;STRAND=-1;SYMBOL_SOURCE=VGNC;APPRIS=P5
17	62555284	rs136778000	A	ATT	1"1	0/0	62555284	ENSBTAG00000017379	ENSBTAT00000082620.1	intron_variant	-	-	-	-	-	rs136778000	IMPACT=MODIFIER;SYMBOL=GCN1;BIOTYPE=protein_coding;INTRON=1/59;STRAND=-1;SYMBOL_SOURCE=VGNC;APPRIS=A2
17	62555284	rs136778000	A	ATT	1"1	0/0	62555284	ENSBTAG00000017379	ENSBTAT00000067512.1	upstream_gene_variant	-	-	-	-	-	rs136778000	IMPACT=MODIFIER;SYMBOL=GCN1;BIOTYPE=protein_coding;DISTANCE=3393;STRAND=-1;SYMBOL_SOURCE=VGNC;APPRIS=P5
17	62555284	rs136778000	A	ATT	1"1	0/0	62555284	ENSBTAG00000017379	ENSBTAT00000074776.1	intron_variant	-	-	-	-	-	rs136778000	IMPACT=MODIFIER;SYMBOL=GCN1;BIOTYPE=protein_coding;INTRON=1/56;STRAND=-1;SYMBOL_SOURCE=VGNC;APPRIS=A2
17	62555284	rs136778000	A	ATT	1"1	0/0	62555284	ENSBTAG00000017379	ENSBTAT00000023117.4	intron_variant	-	-	-	-	-	rs136778000	IMPACT=MODIFIER;SYMBOL=GCN1;BIOTYPE=protein_coding;INTRON=1/58;STRAND=-1;SYMBOL_SOURCE=VGNC;APPRIS=A2
17	62555284	rs136778000	A	ATT	1"1	0/0	62555284	ENSBTAG00000017389	ENSBTAT00000055086.2	downstream_gene_variant	-	-	-	-	-	rs136778000	IMPACT=MODIFIER;SYMBOL=RPLP0;BIOTYPE=protein_coding;DISTANCE=2472;STRAND=-1;SYMBOL_SOURCE=EntrezGene;APPRIS=P1
17	62562832	rs379997504	TGA	T	1"1	0/0	62562834	ENSBTAG00000017389	ENSBTAT00000055086.2	upstream_gene_variant	-	-	-	-	-	rs379997504	IMPACT=MODIFIER;SYMBOL=RPLP0;BIOTYPE=protein_coding;DISTANCE=1025;STRAND=-1;SYMBOL_SOURCE=EntrezGene;APPRIS=P1
17	62562832	rs379997504	TGA	T	1"1	0/0	62562834	ENSBTAG00000018108	ENSBTAT00000024101.6	downstream_gene_variant	-	-	-	-	-	rs379997504	IMPACT=MODIFIER;SYMBOL=PXN;BIOTYPE=protein_coding;DISTANCE=3803;STRAND=-1;SYMBOL_SOURCE=HGNC;HGNC_ID=HGNC:9718
17	62562832	rs379997504	TGA	T	1"1	0/0	62562834	ENSBTAG00000018108	ENSBTAT00000072658.1	downstream_gene_variant	-	-	-	-	-	rs379997504	IMPACT=MODIFIER;SYMBOL=PXN;BIOTYPE=protein_coding;DISTANCE=1851;STRAND=-1;SYMBOL_SOURCE=HGNC;HGNC_ID=HGNC:9718;APPRIS=P1
17	62588650	rs454655950	C	CTGCG	1"1	0/0	62588650	ENSBTAG00000018108	ENSBTAT00000072658.1	intron_variant	-	-	-	-	-	rs454655950	IMPACT=MODIFIER;SYMBOL=PXN;BIOTYPE=protein_coding;INTRON=1/10;STRAND=-1;SYMBOL_SOURCE=HGNC;HGNC_ID=HGNC:9718;APPRIS=P1
17	62588670	.	GT	G	0/0	1"1	62588671	ENSBTAG00000018108	ENSBTAT00000072658.1	intron_variant	-	-	-	-	-	-	IMPACT=MODIFIER;SYMBOL=PXN;BIOTYPE=protein_coding;INTRON=1/10;STRAND=-1;SYMBOL_SOURCE=HGNC;HGNC_ID=HGNC:9718;APPRIS=P1
17	62588681	.	GA	G	1"1	0/0	62588682	ENSBTAG00000018108	ENSBTAT00000072658.1	intron_variant	-	-	-	-	-	-	IMPACT=MODIFIER;SYMBOL=PXN;BIOTYPE=protein_coding;INTRON=1/10;STRAND=-1;SYMBOL_SOURCE=HGNC;HGNC_ID=HGNC:9718;APPRIS=P1
17	62588684	.	GT	G	1"1	0/0	62588685	ENSBTAG00000018108	ENSBTAT00000072658.1	intron_variant	-	-	-	-	-	-	IMPACT=MODIFIER;SYMBOL=PXN;BIOTYPE=protein_coding;INTRON=1/10;STRAND=-1;SYMBOL_SOURCE=HGNC;HGNC_ID=HGNC:9718;APPRIS=P1
17	62616022	rs462919847	G	GAA	1"1	0/0	62616022	-	-	intergenic_variant	-	-	-	-	-	rs462919847	IMPACT=MODIFIER
17	62621781	.	CTTTTT	C	1"1	0/0	62621786	ENSBTAG00000050288	ENSBTAT00000066175.2	downstream_gene_variant	-	-	-	-	-	-	IMPACT=MODIFIER;SYMBOL=U4;BIOTYPE=snRNA;DISTANCE=1392;STRAND=-1;SYMBOL_SOURCE=RFAM
17	62621781	.	CTTTTT	C	1"1	0/0	62621786	ENSBTAG00000021168	ENSBTAT00000028210.4	upstream_gene_variant	-	-	-	-	-	-	IMPACT=MODIFIER;SYMBOL=SIRT4;BIOTYPE=protein_coding;DISTANCE=1842;STRAND=1;SYMBOL_SOURCE=VGNC;APPRIS=P1
17	62621781	.	CTTTTT	C	1"1	0/0	62621786	ENSBTAG00000054016	ENSBTAT00000059254.2	downstream_gene_variant	-	-	-	-	-	-	IMPACT=MODIFIER;SYMBOL=U4;BIOTYPE=snRNA;DISTANCE=2191;STRAND=-1;SYMBOL_SOURCE=RFAM
17	62622204	rs137514512	AGACCTCT	A	0/0	1"1	62622211	ENSBTAG00000054016	ENSBTAT00000059254.2	downstream_gene_variant	-	-	-	-	-	rs137514512	IMPACT=MODIFIER;SYMBOL=U4;BIOTYPE=snRNA;DISTANCE=1766;STRAND=-1;SYMBOL_SOURCE=RFAM
17	62622204	rs137514512	AGACCTCT	A	0/0	1"1	62622211	ENSBTAG00000021168	ENSBTAT00000028210.4	upstream_gene_variant	-	-	-	-	-	rs137514512	IMPACT=MODIFIER;SYMBOL=SIRT4;BIOTYPE=protein_coding;DISTANCE=1417;STRAND=1;SYMBOL_SOURCE=VGNC;APPRIS=P1
17	62622204	rs137514512	AGACCTCT	A	0/0	1"1	62622211	ENSBTAG00000050288	ENSBTAT00000066175.2	downstream_gene_variant	-	-	-	-	-	rs137514512	IMPACT=MODIFIER;SYMBOL=U4;BIOTYPE=snRNA;DISTANCE=967;STRAND=-1;SYMBOL_SOURCE=RFAM
17	62632212	.	C	CTTTTTTT	0/0	1"1	62632212	ENSBTAG00000021168	ENSBTAT00000070575.1	intron_variant	-	-	-	-	-	-	IMPACT=MODIFIER;SYMBOL=SIRT4;BIOTYPE=protein_coding;INTRON=1/3;STRAND=1;SYMBOL_SOURCE=VGNC;APPRIS=P1
17	62632212	.	C	CTTTTTTT	0/0	1"1	62632212	ENSBTAG00000021168	ENSBTAT00000028210.4	intron_variant	-	-	-	-	-	-	IMPACT=MODIFIER;SYMBOL=SIRT4;BIOTYPE=protein_coding;INTRON=1/4;STRAND=1;SYMBOL_SOURCE=VGNC;APPRIS=P1
17	62648244	rs380097146	TA	T	1"1	0/0	62648245	ENSBTAG00000026732	ENSBTAT00000038144.4	intron_variant	-	-	-	-	-	rs380097146	IMPACT=MODIFIER;SYMBOL=PLA2G1B;BIOTYPE=protein_coding;INTRON=3/3;STRAND=-1;SYMBOL_SOURCE=EntrezGene;APPRIS=P1
17	62648705	rs440543749	ATAGAT	A	1"1	0/0	62648710	ENSBTAG00000026732	ENSBTAT00000038144.4	intron_variant	-	-	-	-	-	rs440543749	IMPACT=MODIFIER;SYMBOL=PLA2G1B;BIOTYPE=protein_coding;INTRON=3/3;STRAND=-1;SYMBOL_SOURCE=EntrezGene;APPRIS=P1
17	62648999	rs385065840	GT	G	1"1	0/0	62649000	ENSBTAG00000026732	ENSBTAT00000038144.4	intron_variant	-	-	-	-	-	rs385065840	IMPACT=MODIFIER;SYMBOL=PLA2G1B;BIOTYPE=protein_coding;INTRON=3/3;STRAND=-1;SYMBOL_SOURCE=EntrezGene;APPRIS=P1
17	62651239	.	CA	C	1"1	0/0	62651240	ENSBTAG00000026732	ENSBTAT00000038144.4	intron_variant	-	-	-	-	-	-	IMPACT=MODIFIER;SYMBOL=PLA2G1B;BIOTYPE=protein_coding;INTRON=2/3;STRAND=-1;SYMBOL_SOURCE=EntrezGene;APPRIS=P1
17	62651241	.	CCCTCCCTCCCTCCCCCGCCAACCTTCAGCT	C	1"1	0/0	62651271	ENSBTAG00000026732	ENSBTAT00000038144.4	intron_variant	-	-	-	-	-	-	IMPACT=MODIFIER;SYMBOL=PLA2G1B;BIOTYPE=protein_coding;INTRON=2/3;STRAND=-1;SYMBOL_SOURCE=EntrezGene;APPRIS=P1
17	62671999	.	GT	G	0/0	1"1	62672000	ENSBTAG00000009800	ENSBTAT00000012926.6	intron_variant	-	-	-	-	-	-	IMPACT=MODIFIER;SYMBOL=MSI1;BIOTYPE=protein_coding;INTRON=9/13;STRAND=-1;SYMBOL_SOURCE=VGNC;APPRIS=P1
17	62671999	.	GT	G	0/0	1"1	62672000	ENSBTAG00000009800	ENSBTAT00000072504.1	intron_variant	-	-	-	-	-	-	IMPACT=MODIFIER;SYMBOL=MSI1;BIOTYPE=protein_coding;INTRON=8/12;STRAND=-1;SYMBOL_SOURCE=VGNC
17	62671999	.	GT	G	0/0	1"1	62672000	ENSBTAG00000009800	ENSBTAT00000072132.1	intron_variant	-	-	-	-	-	-	IMPACT=MODIFIER;SYMBOL=MSI1;BIOTYPE=protein_coding;INTRON=8/13;STRAND=-1;SYMBOL_SOURCE=VGNC
17	62671999	.	GT	G	0/0	1"1	62672000	ENSBTAG00000009800	ENSBTAT00000078004.1	intron_variant	-	-	-	-	-	-	IMPACT=MODIFIER;SYMBOL=MSI1;BIOTYPE=protein_coding;INTRON=10/12;STRAND=-1;SYMBOL_SOURCE=VGNC
17	62755289	rs445445750	T	TG	1"1	0/0	62755289	ENSBTAG00000012791	ENSBTAT00000085027.1	intron_variant	-	-	-	-	-	rs445445750	IMPACT=MODIFIER;SYMBOL=GATC;BIOTYPE=protein_coding;INTRON=2/2;STRAND=1;SYMBOL_SOURCE=EntrezGene
17	62755289	rs445445750	T	TG	1"1	0/0	62755289	ENSBTAG00000012792	ENSBTAT00000016997.6	downstream_gene_variant	-	-	-	-	-	rs445445750	IMPACT=MODIFIER;SYMBOL=SRSF9;BIOTYPE=protein_coding;DISTANCE=1714;STRAND=-1;SYMBOL_SOURCE=VGNC;APPRIS=P1
17	62755289	rs445445750	T	TG	1"1	0/0	62755289	ENSBTAG00000012791	ENSBTAT00000016996.3	intron_variant	-	-	-	-	-	rs445445750	IMPACT=MODIFIER;SYMBOL=GATC;BIOTYPE=protein_coding;INTRON=3/3;STRAND=1;SYMBOL_SOURCE=EntrezGene;APPRIS=P1
17	62891949	rs480572323	GA	G	1"1	0/0	62891950	ENSBTAG00000055032	ENSBTAT00000076129.1	upstream_gene_variant	-	-	-	-	-	rs480572323	IMPACT=MODIFIER;BIOTYPE=protein_coding;DISTANCE=2670;STRAND=1;APPRIS=P1
17	62931596	.	T	TAA	0/0	1"1	62931596	ENSBTAG00000020050	ENSBTAT00000026715.5	upstream_gene_variant	-	-	-	-	-	-	IMPACT=MODIFIER;SYMBOL=MLEC;BIOTYPE=protein_coding;DISTANCE=1615;STRAND=1;SYMBOL_SOURCE=VGNC;APPRIS=P1
17	63005344	rs383658710	A	AT	1"1	0/0	63005344	-	-	intergenic_variant	-	-	-	-	-	rs383658710	IMPACT=MODIFIER
17	63016094	.	CT	C	0/0	1"1	63016095	-	-	intergenic_variant	-	-	-	-	-	-	IMPACT=MODIFIER
17	63016097	.	TA	T	1"1	0/0	63016098	-	-	intergenic_variant	-	-	-	-	-	-	IMPACT=MODIFIER
17	63074540	.	T	TA	0/0	1"1	63074540	ENSBTAG00000016338	ENSBTAT00000021732.5	intron_variant	-	-	-	-	-	-	IMPACT=MODIFIER;SYMBOL=SPPL3;BIOTYPE=protein_coding;INTRON=1/10;STRAND=-1;SYMBOL_SOURCE=VGNC;APPRIS=P1
17	63074540	.	T	TA	0/0	1"1	63074540	ENSBTAG00000016338	ENSBTAT00000065435.2	5_prime_UTR_variant	713-714	-	-	-	-	-	IMPACT=MODIFIER;SYMBOL=SPPL3;BIOTYPE=protein_coding;EXON=1/11;STRAND=-1;SYMBOL_SOURCE=VGNC
17	63074541	.	AGC	A	1"1	0/0	63074543	ENSBTAG00000016338	ENSBTAT00000065435.2	5_prime_UTR_variant	711-712	-	-	-	-	-	IMPACT=MODIFIER;SYMBOL=SPPL3;BIOTYPE=protein_coding;EXON=1/11;STRAND=-1;SYMBOL_SOURCE=VGNC
17	63074541	.	AGC	A	1"1	0/0	63074543	ENSBTAG00000016338	ENSBTAT00000021732.5	intron_variant	-	-	-	-	-	-	IMPACT=MODIFIER;SYMBOL=SPPL3;BIOTYPE=protein_coding;INTRON=1/10;STRAND=-1;SYMBOL_SOURCE=VGNC;APPRIS=P1
17	63074545	.	G	GTCA	1"1	0/0	63074545	ENSBTAG00000016338	ENSBTAT00000065435.2	5_prime_UTR_variant	708-709	-	-	-	-	-	IMPACT=MODIFIER;SYMBOL=SPPL3;BIOTYPE=protein_coding;EXON=1/11;STRAND=-1;SYMBOL_SOURCE=VGNC
17	63074545	.	G	GTCA	1"1	0/0	63074545	ENSBTAG00000016338	ENSBTAT00000021732.5	intron_variant	-	-	-	-	-	-	IMPACT=MODIFIER;SYMBOL=SPPL3;BIOTYPE=protein_coding;INTRON=1/10;STRAND=-1;SYMBOL_SOURCE=VGNC;APPRIS=P1
17	63101899	rs133591460	A	AC	1"1	0/0	63101899	ENSBTAG00000016338	ENSBTAT00000021732.5	intron_variant	-	-	-	-	-	rs133591460	IMPACT=MODIFIER;SYMBOL=SPPL3;BIOTYPE=protein_coding;INTRON=1/10;STRAND=-1;SYMBOL_SOURCE=VGNC;APPRIS=P1
17	63148518	.	AG	A	0/0	1"1	63148519	-	-	intergenic_variant	-	-	-	-	-	-	IMPACT=MODIFIER
17	63160003	.	TAC	T	0/0	1"1	63160005	-	-	intergenic_variant	-	-	-	-	-	-	IMPACT=MODIFIER
17	63174212	.	C	CT	0/0	1"1	63174212	ENSBTAG00000021795	ENSBTAT00000029049.6	intron_variant	-	-	-	-	-	-	IMPACT=MODIFIER;SYMBOL=HNF1A;BIOTYPE=protein_coding;INTRON=1/9;STRAND=1;SYMBOL_SOURCE=VGNC;APPRIS=P1
17	63187461	.	C	CACGGGACACGGTCTGGGGAGAGGGA	0/0	1"1	63187461	ENSBTAG00000021796	ENSBTAT00000029052.6	intron_variant	-	-	-	-	-	-	IMPACT=MODIFIER;SYMBOL=C17H12orf43;BIOTYPE=protein_coding;INTRON=3/5;STRAND=-1;SYMBOL_SOURCE=VGNC;APPRIS=P1
17	63187461	.	C	CACGGGACACGGTCTGGGGAGAGGGA	0/0	1"1	63187461	ENSBTAG00000021795	ENSBTAT00000029049.6	downstream_gene_variant	-	-	-	-	-	-	IMPACT=MODIFIER;SYMBOL=HNF1A;BIOTYPE=protein_coding;DISTANCE=4910;STRAND=1;SYMBOL_SOURCE=VGNC;APPRIS=P1
17	63206745	rs377987405	T	TCAGA	1"1	0/0	63206745	ENSBTAG00000046887	ENSBTAT00000064598.2	downstream_gene_variant	-	-	-	-	-	rs377987405	IMPACT=MODIFIER;BIOTYPE=protein_coding;DISTANCE=1692;STRAND=1;APPRIS=P1
17	63206745	rs377987405	T	TCAGA	1"1	0/0	63206745	ENSBTAG00000003297	ENSBTAT00000004270.6	intron_variant	-	-	-	-	-	rs377987405	IMPACT=MODIFIER;SYMBOL=OASL;BIOTYPE=protein_coding;INTRON=1/5;STRAND=-1;SYMBOL_SOURCE=VGNC;APPRIS=P1
17	63207555	rs133231193	CT	C	1"1	0/0	63207556	ENSBTAG00000046887	ENSBTAT00000064598.2	downstream_gene_variant	-	-	-	-	-	rs133231193	IMPACT=MODIFIER;BIOTYPE=protein_coding;DISTANCE=2503;STRAND=1;APPRIS=P1
17	63207555	rs133231193	CT	C	1"1	0/0	63207556	ENSBTAG00000003297	ENSBTAT00000004270.6	intron_variant	-	-	-	-	-	rs133231193	IMPACT=MODIFIER;SYMBOL=OASL;BIOTYPE=protein_coding;INTRON=1/5;STRAND=-1;SYMBOL_SOURCE=VGNC;APPRIS=P1
17	63218886	.	T	TTC	1"1	0/0	63218886	ENSBTAG00000051177	ENSBTAT00000080043.1	downstream_gene_variant	-	-	-	-	-	-	IMPACT=MODIFIER;BIOTYPE=protein_coding;DISTANCE=1200;STRAND=-1;APPRIS=P1
17	63235915	.	T	TA	0/0	1"1	63235915	-	-	intergenic_variant	-	-	-	-	-	rs136492513	IMPACT=MODIFIER
17	63238637	rs473572533	TAA	T	0/0	1"1	63238639	-	-	intergenic_variant	-	-	-	-	-	rs473572533	IMPACT=MODIFIER
17	63252494	rs382646525	CT	C	0/0	1"1	63252495	ENSBTAG00000032047	ENSBTAT00000045464.3	upstream_gene_variant	-	-	-	-	-	rs382646525	IMPACT=MODIFIER;BIOTYPE=protein_coding;DISTANCE=3937;STRAND=1;APPRIS=P1
17	63270433	rs800240006	G	GT	1"1	0/0	63270433	ENSBTAG00000014376	ENSBTAT00000019114.6	intron_variant	-	-	-	-	-	rs800240006	IMPACT=MODIFIER;SYMBOL=ANKRD13A;BIOTYPE=protein_coding;INTRON=12/14;STRAND=-1;SYMBOL_SOURCE=VGNC;APPRIS=P1
17	63276120	.	G	GA	1"1	0/0	63276120	ENSBTAG00000014376	ENSBTAT00000019114.6	intron_variant	-	-	-	-	-	-	IMPACT=MODIFIER;SYMBOL=ANKRD13A;BIOTYPE=protein_coding;INTRON=7/14;STRAND=-1;SYMBOL_SOURCE=VGNC;APPRIS=P1
17	63276872	.	TG	T	1"1	0/0	63276873	ENSBTAG00000014376	ENSBTAT00000019114.6	intron_variant	-	-	-	-	-	-	IMPACT=MODIFIER;SYMBOL=ANKRD13A;BIOTYPE=protein_coding;INTRON=6/14;STRAND=-1;SYMBOL_SOURCE=VGNC;APPRIS=P1
17	63277511	.	GC	G	0/0	1"1	63277512	ENSBTAG00000014376	ENSBTAT00000019114.6	intron_variant	-	-	-	-	-	-	IMPACT=MODIFIER;SYMBOL=ANKRD13A;BIOTYPE=protein_coding;INTRON=6/14;STRAND=-1;SYMBOL_SOURCE=VGNC;APPRIS=P1
17	63277513	.	CT	C	1"1	0/0	63277514	ENSBTAG00000014376	ENSBTAT00000019114.6	intron_variant	-	-	-	-	-	-	IMPACT=MODIFIER;SYMBOL=ANKRD13A;BIOTYPE=protein_coding;INTRON=6/14;STRAND=-1;SYMBOL_SOURCE=VGNC;APPRIS=P1
17	63278835	.	C	CTGTATGTATGTA	1"1	0/0	63278835	ENSBTAG00000050202	ENSBTAT00000076870.1	downstream_gene_variant	-	-	-	-	-	-	IMPACT=MODIFIER;BIOTYPE=protein_coding;DISTANCE=4321;STRAND=-1;APPRIS=P1
17	63278835	.	C	CTGTATGTATGTA	1"1	0/0	63278835	ENSBTAG00000014376	ENSBTAT00000019114.6	intron_variant	-	-	-	-	-	-	IMPACT=MODIFIER;SYMBOL=ANKRD13A;BIOTYPE=protein_coding;INTRON=6/14;STRAND=-1;SYMBOL_SOURCE=VGNC;APPRIS=P1
17	63286556	rs443283596	GA	G	1"1	0/0	63286557	ENSBTAG00000014376	ENSBTAT00000019114.6	intron_variant	-	-	-	-	-	rs443283596	IMPACT=MODIFIER;SYMBOL=ANKRD13A;BIOTYPE=protein_coding;INTRON=2/14;STRAND=-1;SYMBOL_SOURCE=VGNC;APPRIS=P1
17	63286556	rs443283596	GA	G	1"1	0/0	63286557	ENSBTAG00000050202	ENSBTAT00000076870.1	intron_variant	-	-	-	-	-	rs443283596	IMPACT=MODIFIER;BIOTYPE=protein_coding;INTRON=1/1;STRAND=-1;APPRIS=P1
17	63290694	rs446841825	T	TG	1"1	0/0	63290694	ENSBTAG00000014376	ENSBTAT00000019114.6	intron_variant	-	-	-	-	-	rs446841825	IMPACT=MODIFIER;SYMBOL=ANKRD13A;BIOTYPE=protein_coding;INTRON=1/14;STRAND=-1;SYMBOL_SOURCE=VGNC;APPRIS=P1
17	63290694	rs446841825	T	TG	1"1	0/0	63290694	ENSBTAG00000050202	ENSBTAT00000076870.1	upstream_gene_variant	-	-	-	-	-	rs446841825	IMPACT=MODIFIER;BIOTYPE=protein_coding;DISTANCE=2663;STRAND=-1;APPRIS=P1
17	63291396	rs378777590	AG	A	1"1	0/0	63291397	ENSBTAG00000050202	ENSBTAT00000076870.1	upstream_gene_variant	-	-	-	-	-	rs378777590	IMPACT=MODIFIER;BIOTYPE=protein_coding;DISTANCE=3366;STRAND=-1;APPRIS=P1
17	63291396	rs378777590	AG	A	1"1	0/0	63291397	ENSBTAG00000014376	ENSBTAT00000019114.6	intron_variant	-	-	-	-	-	rs378777590	IMPACT=MODIFIER;SYMBOL=ANKRD13A;BIOTYPE=protein_coding;INTRON=1/14;STRAND=-1;SYMBOL_SOURCE=VGNC;APPRIS=P1
17	63294176	.	T	TACACACACACACACACACAC	1"1	0/0	63294176	ENSBTAG00000014376	ENSBTAT00000019114.6	intron_variant	-	-	-	-	-	-	IMPACT=MODIFIER;SYMBOL=ANKRD13A;BIOTYPE=protein_coding;INTRON=1/14;STRAND=-1;SYMBOL_SOURCE=VGNC;APPRIS=P1
17	63295716	rs524235103	CT	C	1"1	0/0	63295717	ENSBTAG00000014376	ENSBTAT00000019114.6	intron_variant	-	-	-	-	-	rs524235103	IMPACT=MODIFIER;SYMBOL=ANKRD13A;BIOTYPE=protein_coding;INTRON=1/14;STRAND=-1;SYMBOL_SOURCE=VGNC;APPRIS=P1
17	63296064	rs380842258	A	AGACATGGTGGGGCT	1"1	0/0	63296064	ENSBTAG00000014376	ENSBTAT00000019114.6	intron_variant	-	-	-	-	-	rs380842258	IMPACT=MODIFIER;SYMBOL=ANKRD13A;BIOTYPE=protein_coding;INTRON=1/14;STRAND=-1;SYMBOL_SOURCE=VGNC;APPRIS=P1
17	63298206	rs379880994	A	ACTGT	1"1	0/0	63298206	ENSBTAG00000014376	ENSBTAT00000019114.6	intron_variant	-	-	-	-	-	rs379880994	IMPACT=MODIFIER;SYMBOL=ANKRD13A;BIOTYPE=protein_coding;INTRON=1/14;STRAND=-1;SYMBOL_SOURCE=VGNC;APPRIS=P1
17	63326041	.	A	AAAT	1"1	0/0	63326041	ENSBTAG00000006506	ENSBTAT00000073295.1	intron_variant	-	-	-	-	-	-	IMPACT=MODIFIER;SYMBOL=GIT2;BIOTYPE=protein_coding;INTRON=12/14;STRAND=1;SYMBOL_SOURCE=VGNC
17	63326041	.	A	AAAT	1"1	0/0	63326041	ENSBTAG00000006506	ENSBTAT00000008526.6	intron_variant	-	-	-	-	-	-	IMPACT=MODIFIER;SYMBOL=GIT2;BIOTYPE=protein_coding;INTRON=12/19;STRAND=1;SYMBOL_SOURCE=VGNC;APPRIS=P1
17	63326041	.	A	AAAT	1"1	0/0	63326041	ENSBTAG00000006506	ENSBTAT00000077130.1	intron_variant	-	-	-	-	-	-	IMPACT=MODIFIER;SYMBOL=GIT2;BIOTYPE=protein_coding;INTRON=12/17;STRAND=1;SYMBOL_SOURCE=VGNC
17	63326043	.	AAT	A	0/0	1"1	63326045	ENSBTAG00000006506	ENSBTAT00000077130.1	intron_variant	-	-	-	-	-	-	IMPACT=MODIFIER;SYMBOL=GIT2;BIOTYPE=protein_coding;INTRON=12/17;STRAND=1;SYMBOL_SOURCE=VGNC
17	63326043	.	AAT	A	0/0	1"1	63326045	ENSBTAG00000006506	ENSBTAT00000073295.1	intron_variant	-	-	-	-	-	-	IMPACT=MODIFIER;SYMBOL=GIT2;BIOTYPE=protein_coding;INTRON=12/14;STRAND=1;SYMBOL_SOURCE=VGNC
17	63326043	.	AAT	A	0/0	1"1	63326045	ENSBTAG00000006506	ENSBTAT00000008526.6	intron_variant	-	-	-	-	-	-	IMPACT=MODIFIER;SYMBOL=GIT2;BIOTYPE=protein_coding;INTRON=12/19;STRAND=1;SYMBOL_SOURCE=VGNC;APPRIS=P1
17	63333268	rs454233742	GA	G	1"1	0/0	63333269	ENSBTAG00000006506	ENSBTAT00000073295.1	downstream_gene_variant	-	-	-	-	-	rs454233742	IMPACT=MODIFIER;SYMBOL=GIT2;BIOTYPE=protein_coding;DISTANCE=327;STRAND=1;SYMBOL_SOURCE=VGNC
17	63333268	rs454233742	GA	G	1"1	0/0	63333269	ENSBTAG00000006506	ENSBTAT00000077130.1	intron_variant	-	-	-	-	-	rs454233742	IMPACT=MODIFIER;SYMBOL=GIT2;BIOTYPE=protein_coding;INTRON=14/17;STRAND=1;SYMBOL_SOURCE=VGNC
17	63333268	rs454233742	GA	G	1"1	0/0	63333269	ENSBTAG00000006506	ENSBTAT00000008526.6	intron_variant	-	-	-	-	-	rs454233742	IMPACT=MODIFIER;SYMBOL=GIT2;BIOTYPE=protein_coding;INTRON=14/19;STRAND=1;SYMBOL_SOURCE=VGNC;APPRIS=P1
17	63335869	rs460320257	TAA	T	1"1	0/0	63335871	ENSBTAG00000006506	ENSBTAT00000077130.1	intron_variant	-	-	-	-	-	rs460320257	IMPACT=MODIFIER;SYMBOL=GIT2;BIOTYPE=protein_coding;INTRON=14/17;STRAND=1;SYMBOL_SOURCE=VGNC
17	63335869	rs460320257	TAA	T	1"1	0/0	63335871	ENSBTAG00000006506	ENSBTAT00000008526.6	intron_variant	-	-	-	-	-	rs460320257	IMPACT=MODIFIER;SYMBOL=GIT2;BIOTYPE=protein_coding;INTRON=15/19;STRAND=1;SYMBOL_SOURCE=VGNC;APPRIS=P1
17	63335869	rs460320257	TAA	T	1"1	0/0	63335871	ENSBTAG00000006506	ENSBTAT00000073295.1	downstream_gene_variant	-	-	-	-	-	rs460320257	IMPACT=MODIFIER;SYMBOL=GIT2;BIOTYPE=protein_coding;DISTANCE=2928;STRAND=1;SYMBOL_SOURCE=VGNC
17	63363268	rs434709552	TG	T	1"1	0/0	63363269	ENSBTAG00000006504	ENSBTAT00000045400.4	frameshift_variant	277	130	44	Q/X	Cag/ag	rs434709552	IMPACT=HIGH;SYMBOL=TCHP;BIOTYPE=protein_coding;EXON=2/13;STRAND=-1;SYMBOL_SOURCE=VGNC;APPRIS=P1
17	63368074	.	G	GA	1"1	0/0	63368074	ENSBTAG00000006504	ENSBTAT00000045400.4	upstream_gene_variant	-	-	-	-	-	-	IMPACT=MODIFIER;SYMBOL=TCHP;BIOTYPE=protein_coding;DISTANCE=3073;STRAND=-1;SYMBOL_SOURCE=VGNC;APPRIS=P1
17	63397628	.	A	AT	1"1	0/0	63397628	ENSBTAG00000002591	ENSBTAT00000003355.6	intron_variant	-	-	-	-	-	-	IMPACT=MODIFIER;SYMBOL=GLTP;BIOTYPE=protein_coding;INTRON=4/4;STRAND=1;SYMBOL_SOURCE=VGNC;APPRIS=P1
17	63397633	.	C	CCCT	1"1	0/0	63397633	ENSBTAG00000002591	ENSBTAT00000003355.6	intron_variant	-	-	-	-	-	-	IMPACT=MODIFIER;SYMBOL=GLTP;BIOTYPE=protein_coding;INTRON=4/4;STRAND=1;SYMBOL_SOURCE=VGNC;APPRIS=P1
17	63397983	rs478138898	A	AC	1"1	0/0	63397983	ENSBTAG00000002591	ENSBTAT00000003355.6	intron_variant	-	-	-	-	-	rs478138898	IMPACT=MODIFIER;SYMBOL=GLTP;BIOTYPE=protein_coding;INTRON=4/4;STRAND=1;SYMBOL_SOURCE=VGNC;APPRIS=P1
17	63400600	rs460497873	A	AG	1"1	0/0	63400600	ENSBTAG00000002591	ENSBTAT00000003355.6	downstream_gene_variant	-	-	-	-	-	rs460497873	IMPACT=MODIFIER;SYMBOL=GLTP;BIOTYPE=protein_coding;DISTANCE=1100;STRAND=1;SYMBOL_SOURCE=VGNC;APPRIS=P1
17	63419335	rs380552652	TG	T	1"1	0/0	63419336	ENSBTAG00000000031	ENSBTAT00000085000.1	intron_variant	-	-	-	-	-	rs380552652	IMPACT=MODIFIER;SYMBOL=TRPV4;BIOTYPE=protein_coding;INTRON=1/15;STRAND=1;SYMBOL_SOURCE=VGNC;APPRIS=P1
17	63429400	rs526982197	G	GT	1"1	0/0	63429400	ENSBTAG00000000031	ENSBTAT00000085000.1	intron_variant	-	-	-	-	-	rs526982197	IMPACT=MODIFIER;SYMBOL=TRPV4;BIOTYPE=protein_coding;INTRON=2/15;STRAND=1;SYMBOL_SOURCE=VGNC;APPRIS=P1
17	63429400	rs526982197	G	GT	1"1	0/0	63429400	ENSBTAG00000000031	ENSBTAT00000000034.5	intron_variant	-	-	-	-	-	rs526982197	IMPACT=MODIFIER;SYMBOL=TRPV4;BIOTYPE=protein_coding;INTRON=1/14;STRAND=1;SYMBOL_SOURCE=VGNC;APPRIS=P1
17	63433459	.	ACC	A	0/0	1"1	63433461	ENSBTAG00000000031	ENSBTAT00000085000.1	intron_variant	-	-	-	-	-	-	IMPACT=MODIFIER;SYMBOL=TRPV4;BIOTYPE=protein_coding;INTRON=3/15;STRAND=1;SYMBOL_SOURCE=VGNC;APPRIS=P1
17	63433459	.	ACC	A	0/0	1"1	63433461	ENSBTAG00000000031	ENSBTAT00000000034.5	intron_variant	-	-	-	-	-	-	IMPACT=MODIFIER;SYMBOL=TRPV4;BIOTYPE=protein_coding;INTRON=2/14;STRAND=1;SYMBOL_SOURCE=VGNC;APPRIS=P1
17	63497860	.	C	CG	1"1	0/0	63497860	ENSBTAG00000050459	ENSBTAT00000087293.1	intron_variant	-	-	-	-	-	-	IMPACT=MODIFIER;SYMBOL=FAM222A;BIOTYPE=protein_coding;INTRON=1/2;STRAND=-1;SYMBOL_SOURCE=EntrezGene;APPRIS=P1
17	63508704	rs517218586	G	GAA	1"1	0/0	63508704	ENSBTAG00000050459	ENSBTAT00000087293.1	intron_variant	-	-	-	-	-	rs517218586	IMPACT=MODIFIER;SYMBOL=FAM222A;BIOTYPE=protein_coding;INTRON=1/2;STRAND=-1;SYMBOL_SOURCE=EntrezGene;APPRIS=P1
17	63508705	rs381198107	C	CCCCACTCAGGCCCA	1"1	0/0	63508705	ENSBTAG00000050459	ENSBTAT00000087293.1	intron_variant	-	-	-	-	-	rs381198107	IMPACT=MODIFIER;SYMBOL=FAM222A;BIOTYPE=protein_coding;INTRON=1/2;STRAND=-1;SYMBOL_SOURCE=EntrezGene;APPRIS=P1
17	63602317	.	AGT	A	0/0	1"1	63602319	ENSBTAG00000005183	ENSBTAT00000070586.1	downstream_gene_variant	-	-	-	-	-	-	IMPACT=MODIFIER;SYMBOL=MVK;BIOTYPE=protein_coding;DISTANCE=4951;STRAND=-1;SYMBOL_SOURCE=VGNC
17	63604410	.	C	CA	1"1	0/0	63604410	ENSBTAG00000005183	ENSBTAT00000070586.1	downstream_gene_variant	-	-	-	-	-	-	IMPACT=MODIFIER;SYMBOL=MVK;BIOTYPE=protein_coding;DISTANCE=2859;STRAND=-1;SYMBOL_SOURCE=VGNC
17	63604411	.	A	AG	0/0	1"1	63604411	ENSBTAG00000005183	ENSBTAT00000070586.1	downstream_gene_variant	-	-	-	-	-	-	IMPACT=MODIFIER;SYMBOL=MVK;BIOTYPE=protein_coding;DISTANCE=2858;STRAND=-1;SYMBOL_SOURCE=VGNC
17	63621959	rs132801957	T	TG	1"1	0/0	63621959	ENSBTAG00000005183	ENSBTAT00000006828.6	intron_variant	-	-	-	-	-	rs132801957	IMPACT=MODIFIER;SYMBOL=MVK;BIOTYPE=protein_coding;INTRON=5/10;STRAND=-1;SYMBOL_SOURCE=VGNC;APPRIS=P1
17	63621959	rs132801957	T	TG	1"1	0/0	63621959	ENSBTAG00000005183	ENSBTAT00000077288.1	intron_variant	-	-	-	-	-	rs132801957	IMPACT=MODIFIER;SYMBOL=MVK;BIOTYPE=protein_coding;INTRON=5/9;STRAND=-1;SYMBOL_SOURCE=VGNC
17	63621959	rs132801957	T	TG	1"1	0/0	63621959	ENSBTAG00000005183	ENSBTAT00000070586.1	intron_variant	-	-	-	-	-	rs132801957	IMPACT=MODIFIER;SYMBOL=MVK;BIOTYPE=protein_coding;INTRON=5/10;STRAND=-1;SYMBOL_SOURCE=VGNC
17	63635880	.	G	GGTA	1"1	0/0	63635880	ENSBTAG00000005178	ENSBTAT00000006821.6	splice_region_variant,intron_variant	-	-	-	-	-	-	IMPACT=LOW;SYMBOL=MMAB;BIOTYPE=protein_coding;INTRON=6/8;STRAND=1;SYMBOL_SOURCE=VGNC;APPRIS=P1
17	63635907	.	TG	T	0/0	1"1	63635908	ENSBTAG00000005178	ENSBTAT00000006821.6	intron_variant	-	-	-	-	-	-	IMPACT=MODIFIER;SYMBOL=MMAB;BIOTYPE=protein_coding;INTRON=6/8;STRAND=1;SYMBOL_SOURCE=VGNC;APPRIS=P1
17	63636292	rs132659259	GC	G	0/0	1"1	63636293	ENSBTAG00000005178	ENSBTAT00000006821.6	intron_variant	-	-	-	-	-	rs132659259	IMPACT=MODIFIER;SYMBOL=MMAB;BIOTYPE=protein_coding;INTRON=6/8;STRAND=1;SYMBOL_SOURCE=VGNC;APPRIS=P1
17	63647480	rs467918874	TACAA	T	0/0	1"1	63647484	ENSBTAG00000002698	ENSBTAT00000003493.5	downstream_gene_variant	-	-	-	-	-	rs467918874	IMPACT=MODIFIER;SYMBOL=UBE3B;BIOTYPE=protein_coding;DISTANCE=4460;STRAND=-1;SYMBOL_SOURCE=VGNC;APPRIS=P1
17	63647480	rs467918874	TACAA	T	0/0	1"1	63647484	ENSBTAG00000002698	ENSBTAT00000084286.1	downstream_gene_variant	-	-	-	-	-	rs467918874	IMPACT=MODIFIER;SYMBOL=UBE3B;BIOTYPE=protein_coding;DISTANCE=2750;STRAND=-1;SYMBOL_SOURCE=VGNC;APPRIS=P1
17	63647480	rs467918874	TACAA	T	0/0	1"1	63647484	ENSBTAG00000049138	ENSBTAT00000069089.1	upstream_gene_variant	-	-	-	-	-	rs467918874	IMPACT=MODIFIER;BIOTYPE=lncRNA;DISTANCE=2651;STRAND=-1
17	63724544	.	GCC	G	1"1	0/0	63724546	ENSBTAG00000002695	ENSBTAT00000003490.6	downstream_gene_variant	-	-	-	-	-	-	IMPACT=MODIFIER;SYMBOL=MYO1H;BIOTYPE=protein_coding;DISTANCE=1423;STRAND=-1;SYMBOL_SOURCE=VGNC;APPRIS=P1
17	63724544	.	GCC	G	1"1	0/0	63724546	ENSBTAG00000002697	ENSBTAT00000003492.6	3_prime_UTR_variant	1766-1767	-	-	-	-	-	IMPACT=MODIFIER;SYMBOL=KCTD10;BIOTYPE=protein_coding;EXON=7/7;STRAND=1;SYMBOL_SOURCE=VGNC;APPRIS=P1
17	63724544	.	GCC	G	1"1	0/0	63724546	ENSBTAG00000002697	ENSBTAT00000084751.1	downstream_gene_variant	-	-	-	-	-	-	IMPACT=MODIFIER;SYMBOL=KCTD10;BIOTYPE=protein_coding;DISTANCE=702;STRAND=1;SYMBOL_SOURCE=VGNC;APPRIS=P1
17	63751387	rs876437801	CCA	C	1"1	0/0	63751389	-	-	intergenic_variant	-	-	-	-	-	rs876437801	IMPACT=MODIFIER
17	63786927	.	G	GA	1"1	0/0	63786927	-	-	intergenic_variant	-	-	-	-	-	-	IMPACT=MODIFIER
17	63796775	rs436449659	TC	T	1"1	0/0	63796776	-	-	intergenic_variant	-	-	-	-	-	rs436449659	IMPACT=MODIFIER
17	63804571	.	CTG	C	1"1	0/0	63804573	-	-	intergenic_variant	-	-	-	-	-	-	IMPACT=MODIFIER
17	63808958	rs382646000	A	ACT	0/0	1"1	63808958	-	-	intergenic_variant	-	-	-	-	-	rs382646000	IMPACT=MODIFIER
17	63910500	rs525829998	T	TA	0/0	1"1	63910500	ENSBTAG00000022058	ENSBTAT00000029560.5	intron_variant	-	-	-	-	-	rs525829998	IMPACT=MODIFIER;SYMBOL=ACACB;BIOTYPE=protein_coding;INTRON=9/52;STRAND=-1;SYMBOL_SOURCE=VGNC;APPRIS=P1
17	63910500	rs525829998	T	TA	0/0	1"1	63910500	ENSBTAG00000022058	ENSBTAT00000072293.1	downstream_gene_variant	-	-	-	-	-	rs525829998	IMPACT=MODIFIER;SYMBOL=ACACB;BIOTYPE=protein_coding;DISTANCE=3852;STRAND=-1;SYMBOL_SOURCE=VGNC
17	63912758	rs134165095	A	AT	1"1	0/0	63912758	ENSBTAG00000022058	ENSBTAT00000072293.1	downstream_gene_variant	-	-	-	-	-	rs134165095	IMPACT=MODIFIER;SYMBOL=ACACB;BIOTYPE=protein_coding;DISTANCE=1594;STRAND=-1;SYMBOL_SOURCE=VGNC
17	63912758	rs134165095	A	AT	1"1	0/0	63912758	ENSBTAG00000022058	ENSBTAT00000029560.5	intron_variant	-	-	-	-	-	rs134165095	IMPACT=MODIFIER;SYMBOL=ACACB;BIOTYPE=protein_coding;INTRON=7/52;STRAND=-1;SYMBOL_SOURCE=VGNC;APPRIS=P1
17	63931445	rs465307647	TAGTGGCTC	T	1"1	0/0	63931453	ENSBTAG00000022058	ENSBTAT00000072293.1	upstream_gene_variant	-	-	-	-	-	rs465307647	IMPACT=MODIFIER;SYMBOL=ACACB;BIOTYPE=protein_coding;DISTANCE=1411;STRAND=-1;SYMBOL_SOURCE=VGNC
17	63931445	rs465307647	TAGTGGCTC	T	1"1	0/0	63931453	ENSBTAG00000022058	ENSBTAT00000029560.5	intron_variant	-	-	-	-	-	rs465307647	IMPACT=MODIFIER;SYMBOL=ACACB;BIOTYPE=protein_coding;INTRON=2/52;STRAND=-1;SYMBOL_SOURCE=VGNC;APPRIS=P1
17	63948020	rs468093337	C	CT	0/0	1"1	63948020	ENSBTAG00000022058	ENSBTAT00000081953.1	downstream_gene_variant	-	-	-	-	-	rs468093337	IMPACT=MODIFIER;SYMBOL=ACACB;BIOTYPE=protein_coding;DISTANCE=1698;STRAND=-1;SYMBOL_SOURCE=VGNC
17	63948020	rs468093337	C	CT	0/0	1"1	63948020	ENSBTAG00000022058	ENSBTAT00000085965.1	intron_variant	-	-	-	-	-	rs468093337	IMPACT=MODIFIER;SYMBOL=ACACB;BIOTYPE=protein_coding;INTRON=6/6;STRAND=-1;SYMBOL_SOURCE=VGNC
17	63948020	rs468093337	C	CT	0/0	1"1	63948020	ENSBTAG00000022058	ENSBTAT00000029560.5	intron_variant	-	-	-	-	-	rs468093337	IMPACT=MODIFIER;SYMBOL=ACACB;BIOTYPE=protein_coding;INTRON=1/52;STRAND=-1;SYMBOL_SOURCE=VGNC;APPRIS=P1
17	63948029	rs523907485	T	TC	1"1	0/0	63948029	ENSBTAG00000022058	ENSBTAT00000085965.1	intron_variant	-	-	-	-	-	rs523907485	IMPACT=MODIFIER;SYMBOL=ACACB;BIOTYPE=protein_coding;INTRON=6/6;STRAND=-1;SYMBOL_SOURCE=VGNC
17	63948029	rs523907485	T	TC	1"1	0/0	63948029	ENSBTAG00000022058	ENSBTAT00000029560.5	intron_variant	-	-	-	-	-	rs523907485	IMPACT=MODIFIER;SYMBOL=ACACB;BIOTYPE=protein_coding;INTRON=1/52;STRAND=-1;SYMBOL_SOURCE=VGNC;APPRIS=P1
17	63948029	rs523907485	T	TC	1"1	0/0	63948029	ENSBTAG00000022058	ENSBTAT00000081953.1	downstream_gene_variant	-	-	-	-	-	rs523907485	IMPACT=MODIFIER;SYMBOL=ACACB;BIOTYPE=protein_coding;DISTANCE=1689;STRAND=-1;SYMBOL_SOURCE=VGNC
17	63972836	rs517647921	CT	C	1"1	0/0	63972837	ENSBTAG00000019846	ENSBTAT00000026442.5	upstream_gene_variant	-	-	-	-	-	rs517647921	IMPACT=MODIFIER;SYMBOL=ALKBH2;BIOTYPE=protein_coding;DISTANCE=4923;STRAND=1;SYMBOL_SOURCE=VGNC;APPRIS=P1
17	63972836	rs517647921	CT	C	1"1	0/0	63972837	ENSBTAG00000019846	ENSBTAT00000075412.1	upstream_gene_variant	-	-	-	-	-	rs517647921	IMPACT=MODIFIER;SYMBOL=ALKBH2;BIOTYPE=protein_coding;DISTANCE=4872;STRAND=1;SYMBOL_SOURCE=VGNC;APPRIS=P1
17	63972836	rs517647921	CT	C	1"1	0/0	63972837	ENSBTAG00000022058	ENSBTAT00000081953.1	intron_variant	-	-	-	-	-	rs517647921	IMPACT=MODIFIER;SYMBOL=ACACB;BIOTYPE=protein_coding;INTRON=2/6;STRAND=-1;SYMBOL_SOURCE=VGNC
17	63972836	rs517647921	CT	C	1"1	0/0	63972837	ENSBTAG00000022058	ENSBTAT00000083776.1	intron_variant	-	-	-	-	-	rs517647921	IMPACT=MODIFIER;SYMBOL=ACACB;BIOTYPE=protein_coding;INTRON=3/6;STRAND=-1;SYMBOL_SOURCE=VGNC
17	63972836	rs517647921	CT	C	1"1	0/0	63972837	ENSBTAG00000022058	ENSBTAT00000045245.3	intron_variant	-	-	-	-	-	rs517647921	IMPACT=MODIFIER;SYMBOL=ACACB;BIOTYPE=protein_coding;INTRON=2/5;STRAND=-1;SYMBOL_SOURCE=VGNC
17	63972836	rs517647921	CT	C	1"1	0/0	63972837	ENSBTAG00000022058	ENSBTAT00000085965.1	intron_variant	-	-	-	-	-	rs517647921	IMPACT=MODIFIER;SYMBOL=ACACB;BIOTYPE=protein_coding;INTRON=2/6;STRAND=-1;SYMBOL_SOURCE=VGNC
17	63972839	rs522719564	AAGGG	A	1"1	0/0	63972843	ENSBTAG00000019846	ENSBTAT00000075412.1	upstream_gene_variant	-	-	-	-	-	rs522719564	IMPACT=MODIFIER;SYMBOL=ALKBH2;BIOTYPE=protein_coding;DISTANCE=4866;STRAND=1;SYMBOL_SOURCE=VGNC;APPRIS=P1
17	63972839	rs522719564	AAGGG	A	1"1	0/0	63972843	ENSBTAG00000022058	ENSBTAT00000083776.1	intron_variant	-	-	-	-	-	rs522719564	IMPACT=MODIFIER;SYMBOL=ACACB;BIOTYPE=protein_coding;INTRON=3/6;STRAND=-1;SYMBOL_SOURCE=VGNC
17	63972839	rs522719564	AAGGG	A	1"1	0/0	63972843	ENSBTAG00000022058	ENSBTAT00000081953.1	intron_variant	-	-	-	-	-	rs522719564	IMPACT=MODIFIER;SYMBOL=ACACB;BIOTYPE=protein_coding;INTRON=2/6;STRAND=-1;SYMBOL_SOURCE=VGNC
17	63972839	rs522719564	AAGGG	A	1"1	0/0	63972843	ENSBTAG00000022058	ENSBTAT00000085965.1	intron_variant	-	-	-	-	-	rs522719564	IMPACT=MODIFIER;SYMBOL=ACACB;BIOTYPE=protein_coding;INTRON=2/6;STRAND=-1;SYMBOL_SOURCE=VGNC
17	63972839	rs522719564	AAGGG	A	1"1	0/0	63972843	ENSBTAG00000022058	ENSBTAT00000045245.3	intron_variant	-	-	-	-	-	rs522719564	IMPACT=MODIFIER;SYMBOL=ACACB;BIOTYPE=protein_coding;INTRON=2/5;STRAND=-1;SYMBOL_SOURCE=VGNC
17	63972839	rs522719564	AAGGG	A	1"1	0/0	63972843	ENSBTAG00000019846	ENSBTAT00000026442.5	upstream_gene_variant	-	-	-	-	-	rs522719564	IMPACT=MODIFIER;SYMBOL=ALKBH2;BIOTYPE=protein_coding;DISTANCE=4917;STRAND=1;SYMBOL_SOURCE=VGNC;APPRIS=P1
17	63974759	.	T	TA	0/0	1"1	63974759	ENSBTAG00000019846	ENSBTAT00000026442.5	upstream_gene_variant	-	-	-	-	-	-	IMPACT=MODIFIER;SYMBOL=ALKBH2;BIOTYPE=protein_coding;DISTANCE=3000;STRAND=1;SYMBOL_SOURCE=VGNC;APPRIS=P1
17	63974759	.	T	TA	0/0	1"1	63974759	ENSBTAG00000022058	ENSBTAT00000083776.1	intron_variant	-	-	-	-	-	-	IMPACT=MODIFIER;SYMBOL=ACACB;BIOTYPE=protein_coding;INTRON=2/6;STRAND=-1;SYMBOL_SOURCE=VGNC
17	63974759	.	T	TA	0/0	1"1	63974759	ENSBTAG00000022058	ENSBTAT00000081953.1	intron_variant	-	-	-	-	-	-	IMPACT=MODIFIER;SYMBOL=ACACB;BIOTYPE=protein_coding;INTRON=1/6;STRAND=-1;SYMBOL_SOURCE=VGNC
17	63974759	.	T	TA	0/0	1"1	63974759	ENSBTAG00000022058	ENSBTAT00000045245.3	intron_variant	-	-	-	-	-	-	IMPACT=MODIFIER;SYMBOL=ACACB;BIOTYPE=protein_coding;INTRON=1/5;STRAND=-1;SYMBOL_SOURCE=VGNC
17	63974759	.	T	TA	0/0	1"1	63974759	ENSBTAG00000022058	ENSBTAT00000085965.1	intron_variant	-	-	-	-	-	-	IMPACT=MODIFIER;SYMBOL=ACACB;BIOTYPE=protein_coding;INTRON=1/6;STRAND=-1;SYMBOL_SOURCE=VGNC
17	63974759	.	T	TA	0/0	1"1	63974759	ENSBTAG00000019846	ENSBTAT00000075412.1	upstream_gene_variant	-	-	-	-	-	-	IMPACT=MODIFIER;SYMBOL=ALKBH2;BIOTYPE=protein_coding;DISTANCE=2949;STRAND=1;SYMBOL_SOURCE=VGNC;APPRIS=P1
17	63991104	.	AC	A	0/0	1"1	63991105	ENSBTAG00000019845	ENSBTAT00000029564.5	intron_variant	-	-	-	-	-	-	IMPACT=MODIFIER;SYMBOL=USP30;BIOTYPE=protein_coding;INTRON=7/12;STRAND=-1;SYMBOL_SOURCE=VGNC;APPRIS=P1
17	64010895	.	TAA	T	1"1	0/0	64010897	ENSBTAG00000019845	ENSBTAT00000029564.5	upstream_gene_variant	-	-	-	-	-	-	IMPACT=MODIFIER;SYMBOL=USP30;BIOTYPE=protein_coding;DISTANCE=4174;STRAND=-1;SYMBOL_SOURCE=VGNC;APPRIS=P1
17	64081789	rs482606812	CAGA	C	0/0	1"1	64081792	ENSBTAG00000018833	ENSBTAT00000029565.3	intron_variant	-	-	-	-	-	rs482606812	IMPACT=MODIFIER;SYMBOL=SVOP;BIOTYPE=protein_coding;INTRON=11/15;STRAND=1;SYMBOL_SOURCE=VGNC;APPRIS=P1
17	64081789	rs482606812	CAGA	C	0/0	1"1	64081792	ENSBTAG00000018833	ENSBTAT00000025070.6	intron_variant	-	-	-	-	-	rs482606812	IMPACT=MODIFIER;SYMBOL=SVOP;BIOTYPE=protein_coding;INTRON=11/15;STRAND=1;SYMBOL_SOURCE=VGNC
17	64114863	rs133427033	ATGGACC	A	1"1	0/0	64114869	ENSBTAG00000018831	ENSBTAT00000025068.3	upstream_gene_variant	-	-	-	-	-	rs133427033	IMPACT=MODIFIER;SYMBOL=DAO;BIOTYPE=protein_coding;DISTANCE=4604;STRAND=-1;SYMBOL_SOURCE=VGNC;APPRIS=P1
17	64114863	rs133427033	ATGGACC	A	1"1	0/0	64114869	ENSBTAG00000018831	ENSBTAT00000077542.1	upstream_gene_variant	-	-	-	-	-	rs133427033	IMPACT=MODIFIER;SYMBOL=DAO;BIOTYPE=protein_coding;DISTANCE=205;STRAND=-1;SYMBOL_SOURCE=VGNC
17	64116674	rs134757841	GT	G	1"1	0/0	64116675	ENSBTAG00000018831	ENSBTAT00000077542.1	upstream_gene_variant	-	-	-	-	-	rs134757841	IMPACT=MODIFIER;SYMBOL=DAO;BIOTYPE=protein_coding;DISTANCE=2016;STRAND=-1;SYMBOL_SOURCE=VGNC
17	64170067	rs380642786	GCC	G	1"1	0/0	64170069	ENSBTAG00000018825	ENSBTAT00000025062.4	intron_variant	-	-	-	-	-	rs380642786	IMPACT=MODIFIER;SYMBOL=SSH1;BIOTYPE=protein_coding;INTRON=12/14;STRAND=1;SYMBOL_SOURCE=VGNC;APPRIS=P5
17	64170067	rs380642786	GCC	G	1"1	0/0	64170069	ENSBTAG00000018825	ENSBTAT00000073599.1	intron_variant	-	-	-	-	-	rs380642786	IMPACT=MODIFIER;SYMBOL=SSH1;BIOTYPE=protein_coding;INTRON=11/13;STRAND=1;SYMBOL_SOURCE=VGNC;APPRIS=A2
17	64308056	rs798843651	GA	G	1"1	0/0	64308057	ENSBTAG00000031851	ENSBTAT00000029578.5	intron_variant	-	-	-	-	-	rs798843651	IMPACT=MODIFIER;SYMBOL=SELPLG;BIOTYPE=protein_coding;INTRON=1/1;STRAND=1;SYMBOL_SOURCE=VGNC;APPRIS=P1
17	64398338	.	CCT	C	1"1	0/0	64398340	ENSBTAG00000031846	ENSBTAT00000045157.4	intron_variant	-	-	-	-	-	-	IMPACT=MODIFIER;SYMBOL=SART3;BIOTYPE=protein_coding;INTRON=12/18;STRAND=1;SYMBOL_SOURCE=VGNC;APPRIS=P1
17	64414653	rs385893839	GT	G	1"1	0/0	64414654	ENSBTAG00000011771	ENSBTAT00000084612.1	upstream_gene_variant	-	-	-	-	-	rs385893839	IMPACT=MODIFIER;SYMBOL=FICD;BIOTYPE=protein_coding;DISTANCE=3020;STRAND=-1;SYMBOL_SOURCE=VGNC;APPRIS=P1
17	64414653	rs385893839	GT	G	1"1	0/0	64414654	ENSBTAG00000011771	ENSBTAT00000015620.4	upstream_gene_variant	-	-	-	-	-	rs385893839	IMPACT=MODIFIER;SYMBOL=FICD;BIOTYPE=protein_coding;DISTANCE=2038;STRAND=-1;SYMBOL_SOURCE=VGNC
17	64456259	rs136420750	T	TA	1"1	0/0	64456259	-	-	intergenic_variant	-	-	-	-	-	rs136420750	IMPACT=MODIFIER
17	64521434	.	G	GAAAAAAAA	0/0	1"1	64521434	-	-	intergenic_variant	-	-	-	-	-	-	IMPACT=MODIFIER
17	64608524	rs385733788	AC	A	1"1	0/0	64608525	ENSBTAG00000013686	ENSBTAT00000070245.1	downstream_gene_variant	-	-	-	-	-	rs385733788	IMPACT=MODIFIER;SYMBOL=WSCD2;BIOTYPE=protein_coding;DISTANCE=3721;STRAND=-1;SYMBOL_SOURCE=VGNC
17	64608524	rs385733788	AC	A	1"1	0/0	64608525	ENSBTAG00000013686	ENSBTAT00000018189.4	intron_variant	-	-	-	-	-	rs385733788	IMPACT=MODIFIER;SYMBOL=WSCD2;BIOTYPE=protein_coding;INTRON=7/7;STRAND=-1;SYMBOL_SOURCE=VGNC;APPRIS=P1
17	64634084	rs452213768	AGTGT	A	1"1	0/0	64634088	ENSBTAG00000013686	ENSBTAT00000070245.1	intron_variant	-	-	-	-	-	rs452213768	IMPACT=MODIFIER;SYMBOL=WSCD2;BIOTYPE=protein_coding;INTRON=3/6;STRAND=-1;SYMBOL_SOURCE=VGNC
17	64634084	rs452213768	AGTGT	A	1"1	0/0	64634088	ENSBTAG00000013686	ENSBTAT00000018189.4	intron_variant	-	-	-	-	-	rs452213768	IMPACT=MODIFIER;SYMBOL=WSCD2;BIOTYPE=protein_coding;INTRON=3/7;STRAND=-1;SYMBOL_SOURCE=VGNC;APPRIS=P1
17	64634113	rs480793054	G	GAGAAA	1"1	0/0	64634113	ENSBTAG00000013686	ENSBTAT00000070245.1	intron_variant	-	-	-	-	-	rs480793054	IMPACT=MODIFIER;SYMBOL=WSCD2;BIOTYPE=protein_coding;INTRON=3/6;STRAND=-1;SYMBOL_SOURCE=VGNC
17	64634113	rs480793054	G	GAGAAA	1"1	0/0	64634113	ENSBTAG00000013686	ENSBTAT00000018189.4	intron_variant	-	-	-	-	-	rs480793054	IMPACT=MODIFIER;SYMBOL=WSCD2;BIOTYPE=protein_coding;INTRON=3/7;STRAND=-1;SYMBOL_SOURCE=VGNC;APPRIS=P1
17	64655094	.	C	CACA	0/0	1"1	64655094	ENSBTAG00000013686	ENSBTAT00000070245.1	intron_variant	-	-	-	-	-	-	IMPACT=MODIFIER;SYMBOL=WSCD2;BIOTYPE=protein_coding;INTRON=1/6;STRAND=-1;SYMBOL_SOURCE=VGNC
17	64655094	.	C	CACA	0/0	1"1	64655094	ENSBTAG00000013686	ENSBTAT00000018189.4	intron_variant	-	-	-	-	-	-	IMPACT=MODIFIER;SYMBOL=WSCD2;BIOTYPE=protein_coding;INTRON=1/7;STRAND=-1;SYMBOL_SOURCE=VGNC;APPRIS=P1
17	64712641	rs445887602	G	GT	1"1	0/0	64712641	ENSBTAG00000055141	ENSBTAT00000072773.1	intron_variant,non_coding_transcript_variant	-	-	-	-	-	rs445887602	IMPACT=MODIFIER;BIOTYPE=lncRNA;INTRON=2/2;STRAND=-1
17	64712641	rs445887602	G	GT	1"1	0/0	64712641	ENSBTAG00000055141	ENSBTAT00000085226.1	intron_variant,non_coding_transcript_variant	-	-	-	-	-	rs445887602	IMPACT=MODIFIER;BIOTYPE=lncRNA;INTRON=1/1;STRAND=-1
17	64712641	rs445887602	G	GT	1"1	0/0	64712641	ENSBTAG00000055141	ENSBTAT00000071583.1	intron_variant,non_coding_transcript_variant	-	-	-	-	-	rs445887602	IMPACT=MODIFIER;BIOTYPE=lncRNA;INTRON=1/1;STRAND=-1
17	64712641	rs445887602	G	GT	1"1	0/0	64712641	ENSBTAG00000053170	ENSBTAT00000080193.1	downstream_gene_variant	-	-	-	-	-	rs445887602	IMPACT=MODIFIER;SYMBOL=bta-mir-6521;BIOTYPE=miRNA;DISTANCE=3046;STRAND=-1;SYMBOL_SOURCE=miRBase
17	64730471	rs133198921	CT	C	1"1	0/0	64730472	-	-	intergenic_variant	-	-	-	-	-	rs133198921	IMPACT=MODIFIER
17	64746548	rs134749546	AT	A	1"1	0/0	64746549	-	-	intergenic_variant	-	-	-	-	-	rs134749546	IMPACT=MODIFIER
17	64879767	rs462161853	A	ATTT	1"1	0/0	64879767	-	-	intergenic_variant	-	-	-	-	-	rs462161853	IMPACT=MODIFIER
17	64999681	.	G	GGAGGGATT	1"1	0/0	64999681	ENSBTAG00000015526	ENSBTAT00000020633.6	upstream_gene_variant	-	-	-	-	-	-	IMPACT=MODIFIER;SYMBOL=PIWIL3;BIOTYPE=protein_coding;DISTANCE=3150;STRAND=-1;SYMBOL_SOURCE=VGNC;APPRIS=P1
17	65266194	rs517505415	CAAAAA	C	0/0	1"1	65266199	ENSBTAG00000044022	ENSBTAT00000069434.1	intron_variant	-	-	-	-	-	rs517505415	IMPACT=MODIFIER;SYMBOL=KIAA1671;BIOTYPE=protein_coding;INTRON=1/6;STRAND=1;SYMBOL_SOURCE=VGNC;APPRIS=A2
17	65266194	rs517505415	CAAAAA	C	0/0	1"1	65266199	ENSBTAG00000044022	ENSBTAT00000071852.1	intron_variant	-	-	-	-	-	rs517505415	IMPACT=MODIFIER;SYMBOL=KIAA1671;BIOTYPE=protein_coding;INTRON=4/9;STRAND=1;SYMBOL_SOURCE=VGNC;APPRIS=A2
17	65266194	rs517505415	CAAAAA	C	0/0	1"1	65266199	ENSBTAG00000044022	ENSBTAT00000061095.3	intron_variant	-	-	-	-	-	rs517505415	IMPACT=MODIFIER;SYMBOL=KIAA1671;BIOTYPE=protein_coding;INTRON=5/11;STRAND=1;SYMBOL_SOURCE=VGNC;APPRIS=P5
17	65834013	.	CCCCCGGGCTCTAGCGCGCAGGCTCGGTAGTTTCGG	C	1"1	0/0	65834048	-	-	intergenic_variant	-	-	-	-	-	-	IMPACT=MODIFIER
17	65843176	rs453474931	TTGGTGA	T	1"1	0/0	65843182	-	-	intergenic_variant	-	-	-	-	-	rs453474931	IMPACT=MODIFIER
17	65894565	rs516567639	GAA	G	1"1	0/0	65894567	ENSBTAG00000006569	ENSBTAT00000008629.6	intron_variant	-	-	-	-	-	rs516567639	IMPACT=MODIFIER;SYMBOL=SEZ6L;BIOTYPE=protein_coding;INTRON=1/16;STRAND=1;SYMBOL_SOURCE=VGNC;APPRIS=P1
17	65959478	rs521955470	TA	T	1"1	0/0	65959479	ENSBTAG00000006569	ENSBTAT00000008629.6	intron_variant	-	-	-	-	-	rs521955470	IMPACT=MODIFIER;SYMBOL=SEZ6L;BIOTYPE=protein_coding;INTRON=1/16;STRAND=1;SYMBOL_SOURCE=VGNC;APPRIS=P1
17	66137731	rs386044887	C	CAG	1"1	0/0	66137731	ENSBTAG00000017038	ENSBTAT00000071404.1	upstream_gene_variant	-	-	-	-	-	rs386044887	IMPACT=MODIFIER;SYMBOL=HPS4;BIOTYPE=protein_coding;DISTANCE=1659;STRAND=-1;SYMBOL_SOURCE=VGNC;APPRIS=P5
17	66137731	rs386044887	C	CAG	1"1	0/0	66137731	ENSBTAG00000012277	ENSBTAT00000016280.6	upstream_gene_variant	-	-	-	-	-	rs386044887	IMPACT=MODIFIER;SYMBOL=SRRD;BIOTYPE=protein_coding;DISTANCE=2888;STRAND=1;SYMBOL_SOURCE=VGNC;APPRIS=P1
17	66137731	rs386044887	C	CAG	1"1	0/0	66137731	ENSBTAG00000017038	ENSBTAT00000067389.1	intron_variant	-	-	-	-	-	rs386044887	IMPACT=MODIFIER;SYMBOL=HPS4;BIOTYPE=protein_coding;INTRON=2/3;STRAND=-1;SYMBOL_SOURCE=VGNC;APPRIS=A2
17	66137731	rs386044887	C	CAG	1"1	0/0	66137731	ENSBTAG00000017038	ENSBTAT00000053508.3	intron_variant	-	-	-	-	-	rs386044887	IMPACT=MODIFIER;SYMBOL=HPS4;BIOTYPE=protein_coding;INTRON=1/12;STRAND=-1;SYMBOL_SOURCE=VGNC;APPRIS=A2
17	66147467	.	G	GC	0/0	1"1	66147467	ENSBTAG00000012277	ENSBTAT00000016280.6	intron_variant	-	-	-	-	-	-	IMPACT=MODIFIER;SYMBOL=SRRD;BIOTYPE=protein_coding;INTRON=1/6;STRAND=1;SYMBOL_SOURCE=VGNC;APPRIS=P1
17	66356371	rs455909327	G	GAA	1"1	0/0	66356371	-	-	intergenic_variant	-	-	-	-	-	rs455909327	IMPACT=MODIFIER
17	66363853	rs133134325	CAT	C	0/0	1"1	66363855	-	-	intergenic_variant	-	-	-	-	-	rs133134325	IMPACT=MODIFIER
17	66369682	.	G	GC	0/0	1"1	66369682	-	-	intergenic_variant	-	-	-	-	-	-	IMPACT=MODIFIER
17	66369683	.	T	TGGC	0/0	1"1	66369683	-	-	intergenic_variant	-	-	-	-	-	-	IMPACT=MODIFIER
17	66404617	rs380340986	CCTT	C	1"1	0/0	66404620	-	-	intergenic_variant	-	-	-	-	-	rs380340986	IMPACT=MODIFIER
17	66529651	.	A	AC	0/0	1"1	66529651	-	-	intergenic_variant	-	-	-	-	-	-	IMPACT=MODIFIER
17	66582559	rs382338168	AC	A	0/0	1"1	66582560	-	-	intergenic_variant	-	-	-	-	-	rs382338168	IMPACT=MODIFIER
17	66585602	rs380214942	GC	G	0/0	1"1	66585603	-	-	intergenic_variant	-	-	-	-	-	rs380214942	IMPACT=MODIFIER
17	66831317	.	T	TA	1"1	0/0	66831317	-	-	intergenic_variant	-	-	-	-	-	-	IMPACT=MODIFIER
17	67891238	rs382518854	CA	C	1"1	0/0	67891239	-	-	intergenic_variant	-	-	-	-	-	rs382518854	IMPACT=MODIFIER
17	67999523	rs450669965	GGTTCTC	G	1"1	0/0	67999529	ENSBTAG00000004956	ENSBTAT00000006518.4	intron_variant	-	-	-	-	-	rs450669965	IMPACT=MODIFIER;SYMBOL=CHEK2;BIOTYPE=protein_coding;INTRON=6/15;STRAND=-1;SYMBOL_SOURCE=VGNC;APPRIS=P1
17	68086978	.	TA	T	0/0	1"1	68086979	-	-	intergenic_variant	-	-	-	-	-	-	IMPACT=MODIFIER
17	68300427	rs136877861	T	TG	1"1	0/0	68300427	ENSBTAG00000022036	ENSBTAT00000080769.1	intron_variant	-	-	-	-	-	rs136877861	IMPACT=MODIFIER;SYMBOL=ZNRF3;BIOTYPE=protein_coding;INTRON=1/8;STRAND=1;SYMBOL_SOURCE=VGNC;APPRIS=A2
17	68300427	rs136877861	T	TG	1"1	0/0	68300427	ENSBTAG00000022036	ENSBTAT00000083590.1	intron_variant	-	-	-	-	-	rs136877861	IMPACT=MODIFIER;SYMBOL=ZNRF3;BIOTYPE=protein_coding;INTRON=1/8;STRAND=1;SYMBOL_SOURCE=VGNC;APPRIS=P5
17	68300427	rs136877861	T	TG	1"1	0/0	68300427	ENSBTAG00000022036	ENSBTAT00000028780.6	intron_variant	-	-	-	-	-	rs136877861	IMPACT=MODIFIER;SYMBOL=ZNRF3;BIOTYPE=protein_coding;INTRON=1/8;STRAND=1;SYMBOL_SOURCE=VGNC;APPRIS=A2

## Sheet: BTA27
Chr	Location (bp)	Name	Reference_Allele	Alternative_Allele	Low SCR Genotype	High SCR Genotype	Loc	ENSGene_ID	Transcript_ID	Consequence	cDNA_position	CDS_position	Protein_position	Amino_acids	Codons	Name	Description
27	29921900	rs383671274	C	CTTTTTT	0/0	1"1	29921900	-	-	intergenic_variant	-	-	-	-	-	rs383671274	IMPACT=MODIFIER
27	30669379	.	A	AT	1"1	0/0	30669379	ENSBTAG00000042113	ENSBTAT00000059105.2	upstream_gene_variant	-	-	-	-	-	rs134973310	IMPACT=MODIFIER;BIOTYPE=snoRNA;DISTANCE=139;STRAND=1
27	30673871	rs463199230	C	CTGTG	1"1	0/0	30673871	ENSBTAG00000042113	ENSBTAT00000059105.2	downstream_gene_variant	-	-	-	-	-	rs463199230	IMPACT=MODIFIER;BIOTYPE=snoRNA;DISTANCE=4216;STRAND=1
27	30689203	.	CAG	C	1"1	0/0	30689205	-	-	intergenic_variant	-	-	-	-	-	-	IMPACT=MODIFIER
27	30794932	rs379222006	AT	A	1"1	0/0	30794933	ENSBTAG00000010241	ENSBTAT00000039849.5	intron_variant	-	-	-	-	-	rs379222006	IMPACT=MODIFIER;SYMBOL=UNC5D;BIOTYPE=protein_coding;INTRON=1/16;STRAND=1;SYMBOL_SOURCE=VGNC;APPRIS=P5
27	31168864	.	A	AGTGTGTGTGT	1"1	0/0	31168864	ENSBTAG00000010241	ENSBTAT00000039849.5	intron_variant	-	-	-	-	-	-	IMPACT=MODIFIER;SYMBOL=UNC5D;BIOTYPE=protein_coding;INTRON=4/16;STRAND=1;SYMBOL_SOURCE=VGNC;APPRIS=P5
27	31168864	.	A	AGTGTGTGTGT	1"1	0/0	31168864	ENSBTAG00000010241	ENSBTAT00000085536.1	intron_variant	-	-	-	-	-	-	IMPACT=MODIFIER;SYMBOL=UNC5D;BIOTYPE=protein_coding;INTRON=4/16;STRAND=1;SYMBOL_SOURCE=VGNC;APPRIS=A2
27	31168864	.	A	AGTGTGTGTGT	1"1	0/0	31168864	ENSBTAG00000010241	ENSBTAT00000075682.1	intron_variant	-	-	-	-	-	-	IMPACT=MODIFIER;SYMBOL=UNC5D;BIOTYPE=protein_coding;INTRON=4/15;STRAND=1;SYMBOL_SOURCE=VGNC
27	31168864	.	A	AGTGTGTGTGT	1"1	0/0	31168864	ENSBTAG00000010241	ENSBTAT00000067005.1	intron_variant	-	-	-	-	-	-	IMPACT=MODIFIER;SYMBOL=UNC5D;BIOTYPE=protein_coding;INTRON=3/14;STRAND=1;SYMBOL_SOURCE=VGNC;APPRIS=A2
27	31195793	.	TCACACA	T	1"1	0/0	31195799	ENSBTAG00000010241	ENSBTAT00000067005.1	intron_variant	-	-	-	-	-	-	IMPACT=MODIFIER;SYMBOL=UNC5D;BIOTYPE=protein_coding;INTRON=3/14;STRAND=1;SYMBOL_SOURCE=VGNC;APPRIS=A2
27	31195793	.	TCACACA	T	1"1	0/0	31195799	ENSBTAG00000010241	ENSBTAT00000075682.1	intron_variant	-	-	-	-	-	-	IMPACT=MODIFIER;SYMBOL=UNC5D;BIOTYPE=protein_coding;INTRON=4/15;STRAND=1;SYMBOL_SOURCE=VGNC
27	31195793	.	TCACACA	T	1"1	0/0	31195799	ENSBTAG00000010241	ENSBTAT00000039849.5	intron_variant	-	-	-	-	-	-	IMPACT=MODIFIER;SYMBOL=UNC5D;BIOTYPE=protein_coding;INTRON=4/16;STRAND=1;SYMBOL_SOURCE=VGNC;APPRIS=P5
27	31195793	.	TCACACA	T	1"1	0/0	31195799	ENSBTAG00000010241	ENSBTAT00000085536.1	intron_variant	-	-	-	-	-	-	IMPACT=MODIFIER;SYMBOL=UNC5D;BIOTYPE=protein_coding;INTRON=4/16;STRAND=1;SYMBOL_SOURCE=VGNC;APPRIS=A2
27	31234219	rs136625331	GCTTTTTTTTTTT	G	1"1	0/0	31234231	ENSBTAG00000010241	ENSBTAT00000075682.1	intron_variant	-	-	-	-	-	rs136625331	IMPACT=MODIFIER;SYMBOL=UNC5D;BIOTYPE=protein_coding;INTRON=4/15;STRAND=1;SYMBOL_SOURCE=VGNC
27	31234219	rs136625331	GCTTTTTTTTTTT	G	1"1	0/0	31234231	ENSBTAG00000010241	ENSBTAT00000039849.5	intron_variant	-	-	-	-	-	rs136625331	IMPACT=MODIFIER;SYMBOL=UNC5D;BIOTYPE=protein_coding;INTRON=4/16;STRAND=1;SYMBOL_SOURCE=VGNC;APPRIS=P5
27	31234219	rs136625331	GCTTTTTTTTTTT	G	1"1	0/0	31234231	ENSBTAG00000010241	ENSBTAT00000067005.1	intron_variant	-	-	-	-	-	rs136625331	IMPACT=MODIFIER;SYMBOL=UNC5D;BIOTYPE=protein_coding;INTRON=3/14;STRAND=1;SYMBOL_SOURCE=VGNC;APPRIS=A2
27	31234219	rs136625331	GCTTTTTTTTTTT	G	1"1	0/0	31234231	ENSBTAG00000010241	ENSBTAT00000085536.1	intron_variant	-	-	-	-	-	rs136625331	IMPACT=MODIFIER;SYMBOL=UNC5D;BIOTYPE=protein_coding;INTRON=4/16;STRAND=1;SYMBOL_SOURCE=VGNC;APPRIS=A2
27	31349622	.	A	AAAG	0/0	1"1	31349622	ENSBTAG00000010241	ENSBTAT00000075682.1	intron_variant	-	-	-	-	-	-	IMPACT=MODIFIER;SYMBOL=UNC5D;BIOTYPE=protein_coding;INTRON=14/15;STRAND=1;SYMBOL_SOURCE=VGNC
27	31349622	.	A	AAAG	0/0	1"1	31349622	ENSBTAG00000010241	ENSBTAT00000067005.1	intron_variant	-	-	-	-	-	-	IMPACT=MODIFIER;SYMBOL=UNC5D;BIOTYPE=protein_coding;INTRON=13/14;STRAND=1;SYMBOL_SOURCE=VGNC;APPRIS=A2
27	31349622	.	A	AAAG	0/0	1"1	31349622	ENSBTAG00000010241	ENSBTAT00000039849.5	intron_variant	-	-	-	-	-	-	IMPACT=MODIFIER;SYMBOL=UNC5D;BIOTYPE=protein_coding;INTRON=15/16;STRAND=1;SYMBOL_SOURCE=VGNC;APPRIS=P5
27	31349622	.	A	AAAG	0/0	1"1	31349622	ENSBTAG00000010241	ENSBTAT00000085536.1	intron_variant	-	-	-	-	-	-	IMPACT=MODIFIER;SYMBOL=UNC5D;BIOTYPE=protein_coding;INTRON=15/16;STRAND=1;SYMBOL_SOURCE=VGNC;APPRIS=A2
27	31355211	.	A	AC	1"1	0/0	31355211	ENSBTAG00000010241	ENSBTAT00000085536.1	intron_variant	-	-	-	-	-	-	IMPACT=MODIFIER;SYMBOL=UNC5D;BIOTYPE=protein_coding;INTRON=16/16;STRAND=1;SYMBOL_SOURCE=VGNC;APPRIS=A2
27	31355211	.	A	AC	1"1	0/0	31355211	ENSBTAG00000010241	ENSBTAT00000075682.1	intron_variant	-	-	-	-	-	-	IMPACT=MODIFIER;SYMBOL=UNC5D;BIOTYPE=protein_coding;INTRON=15/15;STRAND=1;SYMBOL_SOURCE=VGNC
27	31355211	.	A	AC	1"1	0/0	31355211	ENSBTAG00000010241	ENSBTAT00000067005.1	intron_variant	-	-	-	-	-	-	IMPACT=MODIFIER;SYMBOL=UNC5D;BIOTYPE=protein_coding;INTRON=14/14;STRAND=1;SYMBOL_SOURCE=VGNC;APPRIS=A2
27	31355211	.	A	AC	1"1	0/0	31355211	ENSBTAG00000010241	ENSBTAT00000039849.5	intron_variant	-	-	-	-	-	-	IMPACT=MODIFIER;SYMBOL=UNC5D;BIOTYPE=protein_coding;INTRON=16/16;STRAND=1;SYMBOL_SOURCE=VGNC;APPRIS=P5
27	31355213	.	C	CT	0/0	1"1	31355213	ENSBTAG00000010241	ENSBTAT00000085536.1	intron_variant	-	-	-	-	-	-	IMPACT=MODIFIER;SYMBOL=UNC5D;BIOTYPE=protein_coding;INTRON=16/16;STRAND=1;SYMBOL_SOURCE=VGNC;APPRIS=A2
27	31355213	.	C	CT	0/0	1"1	31355213	ENSBTAG00000010241	ENSBTAT00000067005.1	intron_variant	-	-	-	-	-	-	IMPACT=MODIFIER;SYMBOL=UNC5D;BIOTYPE=protein_coding;INTRON=14/14;STRAND=1;SYMBOL_SOURCE=VGNC;APPRIS=A2
27	31355213	.	C	CT	0/0	1"1	31355213	ENSBTAG00000010241	ENSBTAT00000075682.1	intron_variant	-	-	-	-	-	-	IMPACT=MODIFIER;SYMBOL=UNC5D;BIOTYPE=protein_coding;INTRON=15/15;STRAND=1;SYMBOL_SOURCE=VGNC
27	31355213	.	C	CT	0/0	1"1	31355213	ENSBTAG00000010241	ENSBTAT00000039849.5	intron_variant	-	-	-	-	-	-	IMPACT=MODIFIER;SYMBOL=UNC5D;BIOTYPE=protein_coding;INTRON=16/16;STRAND=1;SYMBOL_SOURCE=VGNC;APPRIS=P5
27	31355320	rs133081175	CTG	C	1"1	0/0	31355322	ENSBTAG00000010241	ENSBTAT00000039849.5	intron_variant	-	-	-	-	-	rs133081175	IMPACT=MODIFIER;SYMBOL=UNC5D;BIOTYPE=protein_coding;INTRON=16/16;STRAND=1;SYMBOL_SOURCE=VGNC;APPRIS=P5
27	31355320	rs133081175	CTG	C	1"1	0/0	31355322	ENSBTAG00000010241	ENSBTAT00000067005.1	intron_variant	-	-	-	-	-	rs133081175	IMPACT=MODIFIER;SYMBOL=UNC5D;BIOTYPE=protein_coding;INTRON=14/14;STRAND=1;SYMBOL_SOURCE=VGNC;APPRIS=A2
27	31355320	rs133081175	CTG	C	1"1	0/0	31355322	ENSBTAG00000010241	ENSBTAT00000085536.1	intron_variant	-	-	-	-	-	rs133081175	IMPACT=MODIFIER;SYMBOL=UNC5D;BIOTYPE=protein_coding;INTRON=16/16;STRAND=1;SYMBOL_SOURCE=VGNC;APPRIS=A2
27	31355320	rs133081175	CTG	C	1"1	0/0	31355322	ENSBTAG00000010241	ENSBTAT00000075682.1	intron_variant	-	-	-	-	-	rs133081175	IMPACT=MODIFIER;SYMBOL=UNC5D;BIOTYPE=protein_coding;INTRON=15/15;STRAND=1;SYMBOL_SOURCE=VGNC
27	31355388	rs137047066	ACCT	A	1"1	0/0	31355391	ENSBTAG00000010241	ENSBTAT00000067005.1	intron_variant	-	-	-	-	-	rs137047066	IMPACT=MODIFIER;SYMBOL=UNC5D;BIOTYPE=protein_coding;INTRON=14/14;STRAND=1;SYMBOL_SOURCE=VGNC;APPRIS=A2
27	31355388	rs137047066	ACCT	A	1"1	0/0	31355391	ENSBTAG00000010241	ENSBTAT00000075682.1	intron_variant	-	-	-	-	-	rs137047066	IMPACT=MODIFIER;SYMBOL=UNC5D;BIOTYPE=protein_coding;INTRON=15/15;STRAND=1;SYMBOL_SOURCE=VGNC
27	31355388	rs137047066	ACCT	A	1"1	0/0	31355391	ENSBTAG00000010241	ENSBTAT00000085536.1	intron_variant	-	-	-	-	-	rs137047066	IMPACT=MODIFIER;SYMBOL=UNC5D;BIOTYPE=protein_coding;INTRON=16/16;STRAND=1;SYMBOL_SOURCE=VGNC;APPRIS=A2
27	31355388	rs137047066	ACCT	A	1"1	0/0	31355391	ENSBTAG00000010241	ENSBTAT00000039849.5	intron_variant	-	-	-	-	-	rs137047066	IMPACT=MODIFIER;SYMBOL=UNC5D;BIOTYPE=protein_coding;INTRON=16/16;STRAND=1;SYMBOL_SOURCE=VGNC;APPRIS=P5
27	31377916	rs440103050	A	AT	1"1	0/0	31377916	-	-	intergenic_variant	-	-	-	-	-	rs440103050	IMPACT=MODIFIER
27	31378396	rs467775187	A	ATCACTCACTCAC	1"1	0/0	31378396	-	-	intergenic_variant	-	-	-	-	-	rs467775187	IMPACT=MODIFIER
27	31381845	rs386077376	GGT	G	1"1	0/0	31381847	-	-	intergenic_variant	-	-	-	-	-	rs386077376	IMPACT=MODIFIER
27	31383138	rs379230600	TA	T	1"1	0/0	31383139	-	-	intergenic_variant	-	-	-	-	-	rs379230600	IMPACT=MODIFIER
27	31384259	.	T	TAAAA	1"1	0/0	31384259	-	-	intergenic_variant	-	-	-	-	-	-	IMPACT=MODIFIER
27	31389375	.	T	TA	1"1	0/0	31389375	-	-	intergenic_variant	-	-	-	-	-	-	IMPACT=MODIFIER
27	31389910	rs523933841	A	AGTT	1"1	0/0	31389910	-	-	intergenic_variant	-	-	-	-	-	rs523933841	IMPACT=MODIFIER
27	31395196	.	CAA	C	0/0	1"1	31395198	-	-	intergenic_variant	-	-	-	-	-	-	IMPACT=MODIFIER
27	31484211	rs379018537	TG	T	1"1	0/0	31484212	-	-	intergenic_variant	-	-	-	-	-	rs379018537	IMPACT=MODIFIER
27	31498051	rs383750600	AG	A	0/0	1"1	31498052	-	-	intergenic_variant	-	-	-	-	-	rs383750600	IMPACT=MODIFIER
27	31631120	rs384896272	AC	A	0/0	1"1	31631121	-	-	intergenic_variant	-	-	-	-	-	rs384896272	IMPACT=MODIFIER
27	31651326	.	A	AATATATAT	0/0	1"1	31651326	-	-	intergenic_variant	-	-	-	-	-	-	IMPACT=MODIFIER
27	31759113	rs133842777	C	CG	0/0	1"1	31759113	-	-	intergenic_variant	-	-	-	-	-	rs133842777	IMPACT=MODIFIER
27	31783781	.	CAAAA	C	1"1	0/0	31783785	-	-	intergenic_variant	-	-	-	-	-	-	IMPACT=MODIFIER
27	31805156	.	CCGGGGGGG	C	0/0	1"1	31805164	-	-	intergenic_variant	-	-	-	-	-	-	IMPACT=MODIFIER
27	31868154	.	C	CAA	0/0	1"1	31868154	-	-	intergenic_variant	-	-	-	-	-	-	IMPACT=MODIFIER
27	31981916	rs520403689	C	CA	1"1	0/0	31981916	-	-	intergenic_variant	-	-	-	-	-	rs520403689	IMPACT=MODIFIER
27	32000231	rs379690994	CA	C	1"1	0/0	32000232	-	-	intergenic_variant	-	-	-	-	-	rs379690994	IMPACT=MODIFIER
27	32003629	.	G	GA	1"1	0/0	32003629	-	-	intergenic_variant	-	-	-	-	-	-	IMPACT=MODIFIER
27	32003630	.	A	AG	0/0	1"1	32003630	-	-	intergenic_variant	-	-	-	-	-	-	IMPACT=MODIFIER
27	32004656	.	TC	T	0/0	1"1	32004657	-	-	intergenic_variant	-	-	-	-	-	-	IMPACT=MODIFIER
27	32113070	.	AT	A	0/0	1"1	32113071	-	-	intergenic_variant	-	-	-	-	-	-	IMPACT=MODIFIER
27	32286539	.	AT	A	1"1	0/0	32286540	-	-	intergenic_variant	-	-	-	-	-	-	IMPACT=MODIFIER
27	32576941	.	A	AC	1"1	0/0	32576941	-	-	intergenic_variant	-	-	-	-	-	-	IMPACT=MODIFIER
27	32576942	.	C	CG	0/0	1"1	32576942	-	-	intergenic_variant	-	-	-	-	-	-	IMPACT=MODIFIER
27	32622958	.	C	CCA	1"1	0/0	32622958	-	-	intergenic_variant	-	-	-	-	-	-	IMPACT=MODIFIER
27	32629165	rs380099997	GA	G	1"1	0/0	32629166	-	-	intergenic_variant	-	-	-	-	-	rs380099997	IMPACT=MODIFIER
27	32645518	.	TACAC	T	1"1	0/0	32645522	-	-	intergenic_variant	-	-	-	-	-	-	IMPACT=MODIFIER
27	32720166	.	T	TGAACACC	1"1	0/0	32720166	-	-	intergenic_variant	-	-	-	-	-	-	IMPACT=MODIFIER
27	32923507	.	A	AG	0/0	1"1	32923507	-	-	intergenic_variant	-	-	-	-	-	-	IMPACT=MODIFIER
27	33059529	.	A	AAG	1"1	0/0	33059529	-	-	intergenic_variant	-	-	-	-	-	-	IMPACT=MODIFIER
27	33066648	.	TAAAA	T	1"1	0/0	33066652	ENSBTAG00000008814	ENSBTAT00000011608.6	upstream_gene_variant	-	-	-	-	-	-	IMPACT=MODIFIER;SYMBOL=ADGRA2;BIOTYPE=protein_coding;DISTANCE=3273;STRAND=1;SYMBOL_SOURCE=HGNC;HGNC_ID=HGNC:17849;APPRIS=P1
27	33091022	.	T	TA	0/0	1"1	33091022	ENSBTAG00000008814	ENSBTAT00000011608.6	intron_variant	-	-	-	-	-	-	IMPACT=MODIFIER;SYMBOL=ADGRA2;BIOTYPE=protein_coding;INTRON=2/19;STRAND=1;SYMBOL_SOURCE=HGNC;HGNC_ID=HGNC:17849;APPRIS=P1
27	33091023	.	T	TCAGA	0/0	1"1	33091023	ENSBTAG00000008814	ENSBTAT00000011608.6	intron_variant	-	-	-	-	-	-	IMPACT=MODIFIER;SYMBOL=ADGRA2;BIOTYPE=protein_coding;INTRON=2/19;STRAND=1;SYMBOL_SOURCE=HGNC;HGNC_ID=HGNC:17849;APPRIS=P1
27	33125522	rs451706556	GC	G	1"1	0/0	33125523	ENSBTAG00000011684	ENSBTAT00000069249.1	intron_variant	-	-	-	-	-	rs451706556	IMPACT=MODIFIER;SYMBOL=RAB11FIP1;BIOTYPE=protein_coding;INTRON=4/4;STRAND=-1;SYMBOL_SOURCE=VGNC;APPRIS=A2
27	33125522	rs451706556	GC	G	1"1	0/0	33125523	ENSBTAG00000011684	ENSBTAT00000015513.4	intron_variant	-	-	-	-	-	rs451706556	IMPACT=MODIFIER;SYMBOL=RAB11FIP1;BIOTYPE=protein_coding;INTRON=5/5;STRAND=-1;SYMBOL_SOURCE=VGNC;APPRIS=P5
27	33226463	rs380169180	T	TC	1"1	0/0	33226463	-	-	intergenic_variant	-	-	-	-	-	rs380169180	IMPACT=MODIFIER
27	33243904	rs382834030	C	CA	1"1	0/0	33243904	ENSBTAG00000027654	ENSBTAT00000039828.5	upstream_gene_variant	-	-	-	-	-	rs382834030	IMPACT=MODIFIER;SYMBOL=EIF4EBP1;BIOTYPE=protein_coding;DISTANCE=3161;STRAND=1;SYMBOL_SOURCE=VGNC;APPRIS=P1
27	33422222	rs482818784	GC	G	1"1	0/0	33422223	ENSBTAG00000027635	ENSBTAT00000039797.4	upstream_gene_variant	-	-	-	-	-	rs482818784	IMPACT=MODIFIER;SYMBOL=PLPP5;BIOTYPE=protein_coding;DISTANCE=767;STRAND=-1;SYMBOL_SOURCE=VGNC;APPRIS=P1
27	33460863	rs524502947	T	TA	1"1	0/0	33460863	ENSBTAG00000001529	ENSBTAT00000087381.1	intron_variant	-	-	-	-	-	rs524502947	IMPACT=MODIFIER;SYMBOL=NSD3;BIOTYPE=protein_coding;INTRON=9/22;STRAND=-1;SYMBOL_SOURCE=VGNC
27	33460863	rs524502947	T	TA	1"1	0/0	33460863	ENSBTAG00000001529	ENSBTAT00000061245.3	intron_variant	-	-	-	-	-	rs524502947	IMPACT=MODIFIER;SYMBOL=NSD3;BIOTYPE=protein_coding;INTRON=9/23;STRAND=-1;SYMBOL_SOURCE=VGNC;APPRIS=P1
27	33460863	rs524502947	T	TA	1"1	0/0	33460863	ENSBTAG00000001529	ENSBTAT00000002006.5	3_prime_UTR_variant	2730-2731	-	-	-	-	rs524502947	IMPACT=MODIFIER;SYMBOL=NSD3;BIOTYPE=protein_coding;EXON=10/10;STRAND=-1;SYMBOL_SOURCE=VGNC
27	33460863	rs524502947	T	TA	1"1	0/0	33460863	ENSBTAG00000001529	ENSBTAT00000081519.1	downstream_gene_variant	-	-	-	-	-	rs524502947	IMPACT=MODIFIER;SYMBOL=NSD3;BIOTYPE=protein_coding;DISTANCE=2906;STRAND=-1;SYMBOL_SOURCE=VGNC
27	33460863	rs524502947	T	TA	1"1	0/0	33460863	ENSBTAG00000045281	ENSBTAT00000062714.2	downstream_gene_variant	-	-	-	-	-	rs524502947	IMPACT=MODIFIER;SYMBOL=bta-mir-2400;BIOTYPE=miRNA;DISTANCE=1908;STRAND=-1;SYMBOL_SOURCE=miRBase
27	33499853	rs465450581	TAA	T	1"1	0/0	33499855	ENSBTAG00000001529	ENSBTAT00000002006.5	intron_variant	-	-	-	-	-	rs465450581	IMPACT=MODIFIER;SYMBOL=NSD3;BIOTYPE=protein_coding;INTRON=1/9;STRAND=-1;SYMBOL_SOURCE=VGNC
27	33499853	rs465450581	TAA	T	1"1	0/0	33499855	ENSBTAG00000001529	ENSBTAT00000061245.3	intron_variant	-	-	-	-	-	rs465450581	IMPACT=MODIFIER;SYMBOL=NSD3;BIOTYPE=protein_coding;INTRON=1/23;STRAND=-1;SYMBOL_SOURCE=VGNC;APPRIS=P1
27	33499853	rs465450581	TAA	T	1"1	0/0	33499855	ENSBTAG00000001529	ENSBTAT00000087381.1	intron_variant	-	-	-	-	-	rs465450581	IMPACT=MODIFIER;SYMBOL=NSD3;BIOTYPE=protein_coding;INTRON=1/22;STRAND=-1;SYMBOL_SOURCE=VGNC
27	33499853	rs465450581	TAA	T	1"1	0/0	33499855	ENSBTAG00000001529	ENSBTAT00000081519.1	intron_variant	-	-	-	-	-	rs465450581	IMPACT=MODIFIER;SYMBOL=NSD3;BIOTYPE=protein_coding;INTRON=1/8;STRAND=-1;SYMBOL_SOURCE=VGNC
27	33594545	rs135028564	TA	T	1"1	0/0	33594546	ENSBTAG00000015457	ENSBTAT00000079671.1	intron_variant	-	-	-	-	-	rs135028564	IMPACT=MODIFIER;SYMBOL=FGFR1;BIOTYPE=protein_coding;INTRON=1/17;STRAND=-1;SYMBOL_SOURCE=VGNC
27	33594545	rs135028564	TA	T	1"1	0/0	33594546	ENSBTAG00000015457	ENSBTAT00000075084.1	intron_variant	-	-	-	-	-	rs135028564	IMPACT=MODIFIER;SYMBOL=FGFR1;BIOTYPE=protein_coding;INTRON=1/17;STRAND=-1;SYMBOL_SOURCE=VGNC;APPRIS=P1
27	33594545	rs135028564	TA	T	1"1	0/0	33594546	ENSBTAG00000015457	ENSBTAT00000081422.1	intron_variant	-	-	-	-	-	rs135028564	IMPACT=MODIFIER;SYMBOL=FGFR1;BIOTYPE=protein_coding;INTRON=1/16;STRAND=-1;SYMBOL_SOURCE=VGNC
27	33594545	rs135028564	TA	T	1"1	0/0	33594546	ENSBTAG00000015457	ENSBTAT00000070664.1	upstream_gene_variant	-	-	-	-	-	rs135028564	IMPACT=MODIFIER;SYMBOL=FGFR1;BIOTYPE=protein_coding;DISTANCE=4796;STRAND=-1;SYMBOL_SOURCE=VGNC
27	33594545	rs135028564	TA	T	1"1	0/0	33594546	ENSBTAG00000015457	ENSBTAT00000020550.6	intron_variant	-	-	-	-	-	rs135028564	IMPACT=MODIFIER;SYMBOL=FGFR1;BIOTYPE=protein_coding;INTRON=1/17;STRAND=-1;SYMBOL_SOURCE=VGNC;APPRIS=P1
27	33594545	rs135028564	TA	T	1"1	0/0	33594546	ENSBTAG00000015457	ENSBTAT00000083788.1	upstream_gene_variant	-	-	-	-	-	rs135028564	IMPACT=MODIFIER;SYMBOL=FGFR1;BIOTYPE=protein_coding;DISTANCE=462;STRAND=-1;SYMBOL_SOURCE=VGNC
27	33667827	rs385090156	GC	G	1"1	0/0	33667828	-	-	intergenic_variant	-	-	-	-	-	rs385090156	IMPACT=MODIFIER
27	33668527	.	C	CCCACCA	1"1	0/0	33668527	-	-	intergenic_variant	-	-	-	-	-	-	IMPACT=MODIFIER
27	34041127	rs134362634	TA	T	0/0	1"1	34041128	-	-	intergenic_variant	-	-	-	-	-	rs134362634	IMPACT=MODIFIER
27	34042199	rs135007055	G	GA	0/0	1"1	34042199	-	-	intergenic_variant	-	-	-	-	-	rs135007055	IMPACT=MODIFIER
27	34042238	rs136447411	A	AG	0/0	1"1	34042238	-	-	intergenic_variant	-	-	-	-	-	rs136447411	IMPACT=MODIFIER
27	34052915	.	CAA	C	1"1	0/0	34052917	-	-	intergenic_variant	-	-	-	-	-	-	IMPACT=MODIFIER
27	34076780	rs445603197	G	GC	0/0	1"1	34076780	ENSBTAG00000003509	ENSBTAT00000031486.3	upstream_gene_variant	-	-	-	-	-	rs445603197	IMPACT=MODIFIER;SYMBOL=PLEKHA2;BIOTYPE=protein_coding;DISTANCE=619;STRAND=1;SYMBOL_SOURCE=VGNC
27	34076780	rs445603197	G	GC	0/0	1"1	34076780	ENSBTAG00000003509	ENSBTAT00000078362.1	intron_variant	-	-	-	-	-	rs445603197	IMPACT=MODIFIER;SYMBOL=PLEKHA2;BIOTYPE=protein_coding;INTRON=1/11;STRAND=1;SYMBOL_SOURCE=VGNC;APPRIS=P1
27	34115908	rs383540326	ACT	A	1"1	0/0	34115910	ENSBTAG00000003509	ENSBTAT00000031486.3	intron_variant	-	-	-	-	-	rs383540326	IMPACT=MODIFIER;SYMBOL=PLEKHA2;BIOTYPE=protein_coding;INTRON=7/9;STRAND=1;SYMBOL_SOURCE=VGNC
27	34115908	rs383540326	ACT	A	1"1	0/0	34115910	ENSBTAG00000003509	ENSBTAT00000078362.1	intron_variant	-	-	-	-	-	rs383540326	IMPACT=MODIFIER;SYMBOL=PLEKHA2;BIOTYPE=protein_coding;INTRON=9/11;STRAND=1;SYMBOL_SOURCE=VGNC;APPRIS=P1
27	34115908	rs383540326	ACT	A	1"1	0/0	34115910	ENSBTAG00000003509	ENSBTAT00000070660.1	intron_variant	-	-	-	-	-	rs383540326	IMPACT=MODIFIER;SYMBOL=PLEKHA2;BIOTYPE=protein_coding;INTRON=8/10;STRAND=1;SYMBOL_SOURCE=VGNC
27	34154904	rs384909189	TA	T	1"1	0/0	34154905	ENSBTAG00000003516	ENSBTAT00000004567.4	upstream_gene_variant	-	-	-	-	-	rs384909189	IMPACT=MODIFIER;SYMBOL=TM2D2;BIOTYPE=protein_coding;DISTANCE=2779;STRAND=-1;SYMBOL_SOURCE=VGNC;APPRIS=P1
27	34154904	rs384909189	TA	T	1"1	0/0	34154905	ENSBTAG00000017455	ENSBTAT00000079444.1	intron_variant	-	-	-	-	-	rs384909189	IMPACT=MODIFIER;SYMBOL=ADAM9;BIOTYPE=protein_coding;INTRON=1/21;STRAND=1;SYMBOL_SOURCE=VGNC;APPRIS=P1
27	34154904	rs384909189	TA	T	1"1	0/0	34154905	ENSBTAG00000017455	ENSBTAT00000023197.6	intron_variant	-	-	-	-	-	rs384909189	IMPACT=MODIFIER;SYMBOL=ADAM9;BIOTYPE=protein_coding;INTRON=1/19;STRAND=1;SYMBOL_SOURCE=VGNC
27	34159560	rs384859395	TAGAG	T	1"1	0/0	34159564	ENSBTAG00000017455	ENSBTAT00000023197.6	intron_variant	-	-	-	-	-	rs384859395	IMPACT=MODIFIER;SYMBOL=ADAM9;BIOTYPE=protein_coding;INTRON=1/19;STRAND=1;SYMBOL_SOURCE=VGNC
27	34159560	rs384859395	TAGAG	T	1"1	0/0	34159564	ENSBTAG00000017455	ENSBTAT00000079444.1	intron_variant	-	-	-	-	-	rs384859395	IMPACT=MODIFIER;SYMBOL=ADAM9;BIOTYPE=protein_coding;INTRON=1/21;STRAND=1;SYMBOL_SOURCE=VGNC;APPRIS=P1
27	34161778	.	CT	C	0/0	1"1	34161779	ENSBTAG00000017455	ENSBTAT00000023197.6	intron_variant	-	-	-	-	-	-	IMPACT=MODIFIER;SYMBOL=ADAM9;BIOTYPE=protein_coding;INTRON=1/19;STRAND=1;SYMBOL_SOURCE=VGNC
27	34161778	.	CT	C	0/0	1"1	34161779	ENSBTAG00000017455	ENSBTAT00000079444.1	intron_variant	-	-	-	-	-	-	IMPACT=MODIFIER;SYMBOL=ADAM9;BIOTYPE=protein_coding;INTRON=1/21;STRAND=1;SYMBOL_SOURCE=VGNC;APPRIS=P1
27	34161781	.	TC	T	1"1	0/0	34161782	ENSBTAG00000017455	ENSBTAT00000023197.6	intron_variant	-	-	-	-	-	-	IMPACT=MODIFIER;SYMBOL=ADAM9;BIOTYPE=protein_coding;INTRON=1/19;STRAND=1;SYMBOL_SOURCE=VGNC
27	34161781	.	TC	T	1"1	0/0	34161782	ENSBTAG00000017455	ENSBTAT00000079444.1	intron_variant	-	-	-	-	-	-	IMPACT=MODIFIER;SYMBOL=ADAM9;BIOTYPE=protein_coding;INTRON=1/21;STRAND=1;SYMBOL_SOURCE=VGNC;APPRIS=P1
27	34176937	rs383568166	GC	G	1"1	0/0	34176938	ENSBTAG00000017455	ENSBTAT00000023197.6	intron_variant	-	-	-	-	-	rs383568166	IMPACT=MODIFIER;SYMBOL=ADAM9;BIOTYPE=protein_coding;INTRON=2/19;STRAND=1;SYMBOL_SOURCE=VGNC
27	34176937	rs383568166	GC	G	1"1	0/0	34176938	ENSBTAG00000017455	ENSBTAT00000079444.1	intron_variant	-	-	-	-	-	rs383568166	IMPACT=MODIFIER;SYMBOL=ADAM9;BIOTYPE=protein_coding;INTRON=4/21;STRAND=1;SYMBOL_SOURCE=VGNC;APPRIS=P1
27	34230519	.	A	AT	0/0	1"1	34230519	ENSBTAG00000017455	ENSBTAT00000023197.6	intron_variant	-	-	-	-	-	-	IMPACT=MODIFIER;SYMBOL=ADAM9;BIOTYPE=protein_coding;INTRON=16/19;STRAND=1;SYMBOL_SOURCE=VGNC
27	34230519	.	A	AT	0/0	1"1	34230519	ENSBTAG00000017455	ENSBTAT00000079444.1	intron_variant	-	-	-	-	-	-	IMPACT=MODIFIER;SYMBOL=ADAM9;BIOTYPE=protein_coding;INTRON=18/21;STRAND=1;SYMBOL_SOURCE=VGNC;APPRIS=P1
27	34238644	rs438472922	CTCTG	C	1"1	0/0	34238648	ENSBTAG00000017455	ENSBTAT00000023197.6	intron_variant	-	-	-	-	-	rs438472922	IMPACT=MODIFIER;SYMBOL=ADAM9;BIOTYPE=protein_coding;INTRON=18/19;STRAND=1;SYMBOL_SOURCE=VGNC
27	34238644	rs438472922	CTCTG	C	1"1	0/0	34238648	ENSBTAG00000017455	ENSBTAT00000079444.1	intron_variant	-	-	-	-	-	rs438472922	IMPACT=MODIFIER;SYMBOL=ADAM9;BIOTYPE=protein_coding;INTRON=20/21;STRAND=1;SYMBOL_SOURCE=VGNC;APPRIS=P1
27	34243964	rs381655122	T	TAAC	0/0	1"1	34243964	ENSBTAG00000017455	ENSBTAT00000023197.6	downstream_gene_variant	-	-	-	-	-	rs381655122	IMPACT=MODIFIER;SYMBOL=ADAM9;BIOTYPE=protein_coding;DISTANCE=2273;STRAND=1;SYMBOL_SOURCE=VGNC
27	34243964	rs381655122	T	TAAC	0/0	1"1	34243964	ENSBTAG00000023146	ENSBTAT00000031489.5	upstream_gene_variant	-	-	-	-	-	rs381655122	IMPACT=MODIFIER;SYMBOL=ADAM32;BIOTYPE=protein_coding;DISTANCE=2239;STRAND=1;SYMBOL_SOURCE=VGNC;APPRIS=A2
27	34243964	rs381655122	T	TAAC	0/0	1"1	34243964	ENSBTAG00000017455	ENSBTAT00000079444.1	downstream_gene_variant	-	-	-	-	-	rs381655122	IMPACT=MODIFIER;SYMBOL=ADAM9;BIOTYPE=protein_coding;DISTANCE=1462;STRAND=1;SYMBOL_SOURCE=VGNC;APPRIS=P1
27	34245659	rs383171944	GGATATAGAAAGTGTCATGGCA	G	0/0	1"1	34245680	ENSBTAG00000017455	ENSBTAT00000023197.6	downstream_gene_variant	-	-	-	-	-	rs383171944	IMPACT=MODIFIER;SYMBOL=ADAM9;BIOTYPE=protein_coding;DISTANCE=3969;STRAND=1;SYMBOL_SOURCE=VGNC
27	34245659	rs383171944	GGATATAGAAAGTGTCATGGCA	G	0/0	1"1	34245680	ENSBTAG00000017455	ENSBTAT00000079444.1	downstream_gene_variant	-	-	-	-	-	rs383171944	IMPACT=MODIFIER;SYMBOL=ADAM9;BIOTYPE=protein_coding;DISTANCE=3158;STRAND=1;SYMBOL_SOURCE=VGNC;APPRIS=P1
27	34245659	rs383171944	GGATATAGAAAGTGTCATGGCA	G	0/0	1"1	34245680	ENSBTAG00000023146	ENSBTAT00000031489.5	upstream_gene_variant	-	-	-	-	-	rs383171944	IMPACT=MODIFIER;SYMBOL=ADAM32;BIOTYPE=protein_coding;DISTANCE=524;STRAND=1;SYMBOL_SOURCE=VGNC;APPRIS=A2
27	34264103	.	A	AACCT	0/0	1"1	34264103	ENSBTAG00000023146	ENSBTAT00000067666.1	intron_variant	-	-	-	-	-	-	IMPACT=MODIFIER;SYMBOL=ADAM32;BIOTYPE=protein_coding;INTRON=3/19;STRAND=1;SYMBOL_SOURCE=VGNC;APPRIS=P5
27	34264103	.	A	AACCT	0/0	1"1	34264103	ENSBTAG00000023146	ENSBTAT00000031489.5	intron_variant	-	-	-	-	-	-	IMPACT=MODIFIER;SYMBOL=ADAM32;BIOTYPE=protein_coding;INTRON=3/21;STRAND=1;SYMBOL_SOURCE=VGNC;APPRIS=A2
27	34264106	.	TTGTA	T	0/0	1"1	34264110	ENSBTAG00000023146	ENSBTAT00000067666.1	intron_variant	-	-	-	-	-	-	IMPACT=MODIFIER;SYMBOL=ADAM32;BIOTYPE=protein_coding;INTRON=3/19;STRAND=1;SYMBOL_SOURCE=VGNC;APPRIS=P5
27	34264106	.	TTGTA	T	0/0	1"1	34264110	ENSBTAG00000023146	ENSBTAT00000031489.5	intron_variant	-	-	-	-	-	-	IMPACT=MODIFIER;SYMBOL=ADAM32;BIOTYPE=protein_coding;INTRON=3/21;STRAND=1;SYMBOL_SOURCE=VGNC;APPRIS=A2
27	34264769	rs480835156	T	TG	0/0	1"1	34264769	ENSBTAG00000023146	ENSBTAT00000031489.5	intron_variant	-	-	-	-	-	rs480835156	IMPACT=MODIFIER;SYMBOL=ADAM32;BIOTYPE=protein_coding;INTRON=3/21;STRAND=1;SYMBOL_SOURCE=VGNC;APPRIS=A2
27	34264769	rs480835156	T	TG	0/0	1"1	34264769	ENSBTAG00000023146	ENSBTAT00000067666.1	intron_variant	-	-	-	-	-	rs480835156	IMPACT=MODIFIER;SYMBOL=ADAM32;BIOTYPE=protein_coding;INTRON=3/19;STRAND=1;SYMBOL_SOURCE=VGNC;APPRIS=P5
27	34268912	rs133021043	CTGAG	C	0/0	1"1	34268916	ENSBTAG00000023146	ENSBTAT00000031489.5	intron_variant	-	-	-	-	-	rs133021043	IMPACT=MODIFIER;SYMBOL=ADAM32;BIOTYPE=protein_coding;INTRON=4/21;STRAND=1;SYMBOL_SOURCE=VGNC;APPRIS=A2
27	34268912	rs133021043	CTGAG	C	0/0	1"1	34268916	ENSBTAG00000023146	ENSBTAT00000067666.1	intron_variant	-	-	-	-	-	rs133021043	IMPACT=MODIFIER;SYMBOL=ADAM32;BIOTYPE=protein_coding;INTRON=4/19;STRAND=1;SYMBOL_SOURCE=VGNC;APPRIS=P5
27	34269647	.	T	TAA	0/0	1"1	34269647	ENSBTAG00000023146	ENSBTAT00000067666.1	intron_variant	-	-	-	-	-	-	IMPACT=MODIFIER;SYMBOL=ADAM32;BIOTYPE=protein_coding;INTRON=4/19;STRAND=1;SYMBOL_SOURCE=VGNC;APPRIS=P5
27	34269647	.	T	TAA	0/0	1"1	34269647	ENSBTAG00000023146	ENSBTAT00000031489.5	intron_variant	-	-	-	-	-	-	IMPACT=MODIFIER;SYMBOL=ADAM32;BIOTYPE=protein_coding;INTRON=4/21;STRAND=1;SYMBOL_SOURCE=VGNC;APPRIS=A2
27	34269655	.	A	AT	1"1	0/0	34269655	ENSBTAG00000023146	ENSBTAT00000067666.1	intron_variant	-	-	-	-	-	-	IMPACT=MODIFIER;SYMBOL=ADAM32;BIOTYPE=protein_coding;INTRON=4/19;STRAND=1;SYMBOL_SOURCE=VGNC;APPRIS=P5
27	34269655	.	A	AT	1"1	0/0	34269655	ENSBTAG00000023146	ENSBTAT00000031489.5	intron_variant	-	-	-	-	-	-	IMPACT=MODIFIER;SYMBOL=ADAM32;BIOTYPE=protein_coding;INTRON=4/21;STRAND=1;SYMBOL_SOURCE=VGNC;APPRIS=A2
27	34273480	rs135578838	G	GTTAAAA	0/0	1"1	34273480	ENSBTAG00000023146	ENSBTAT00000031489.5	intron_variant	-	-	-	-	-	rs135578838	IMPACT=MODIFIER;SYMBOL=ADAM32;BIOTYPE=protein_coding;INTRON=5/21;STRAND=1;SYMBOL_SOURCE=VGNC;APPRIS=A2
27	34273480	rs135578838	G	GTTAAAA	0/0	1"1	34273480	ENSBTAG00000023146	ENSBTAT00000067666.1	intron_variant	-	-	-	-	-	rs135578838	IMPACT=MODIFIER;SYMBOL=ADAM32;BIOTYPE=protein_coding;INTRON=5/19;STRAND=1;SYMBOL_SOURCE=VGNC;APPRIS=P5
27	34276823	.	CT	C	1"1	0/0	34276824	ENSBTAG00000023146	ENSBTAT00000031489.5	intron_variant	-	-	-	-	-	-	IMPACT=MODIFIER;SYMBOL=ADAM32;BIOTYPE=protein_coding;INTRON=6/21;STRAND=1;SYMBOL_SOURCE=VGNC;APPRIS=A2
27	34276823	.	CT	C	1"1	0/0	34276824	ENSBTAG00000023146	ENSBTAT00000067666.1	intron_variant	-	-	-	-	-	-	IMPACT=MODIFIER;SYMBOL=ADAM32;BIOTYPE=protein_coding;INTRON=6/19;STRAND=1;SYMBOL_SOURCE=VGNC;APPRIS=P5
27	34276824	.	T	TCTAGAAGTGTTACAGTACCCAGTCTTACA	0/0	1"1	34276824	ENSBTAG00000023146	ENSBTAT00000031489.5	intron_variant	-	-	-	-	-	-	IMPACT=MODIFIER;SYMBOL=ADAM32;BIOTYPE=protein_coding;INTRON=6/21;STRAND=1;SYMBOL_SOURCE=VGNC;APPRIS=A2
27	34276824	.	T	TCTAGAAGTGTTACAGTACCCAGTCTTACA	0/0	1"1	34276824	ENSBTAG00000023146	ENSBTAT00000067666.1	intron_variant	-	-	-	-	-	-	IMPACT=MODIFIER;SYMBOL=ADAM32;BIOTYPE=protein_coding;INTRON=6/19;STRAND=1;SYMBOL_SOURCE=VGNC;APPRIS=P5
27	34276827	.	T	TAGGTC	0/0	1"1	34276827	ENSBTAG00000023146	ENSBTAT00000031489.5	intron_variant	-	-	-	-	-	-	IMPACT=MODIFIER;SYMBOL=ADAM32;BIOTYPE=protein_coding;INTRON=6/21;STRAND=1;SYMBOL_SOURCE=VGNC;APPRIS=A2
27	34276827	.	T	TAGGTC	0/0	1"1	34276827	ENSBTAG00000023146	ENSBTAT00000067666.1	intron_variant	-	-	-	-	-	-	IMPACT=MODIFIER;SYMBOL=ADAM32;BIOTYPE=protein_coding;INTRON=6/19;STRAND=1;SYMBOL_SOURCE=VGNC;APPRIS=P5
27	34276830	.	T	TAATCTGCTGTAAA	0/0	1"1	34276830	ENSBTAG00000023146	ENSBTAT00000031489.5	intron_variant	-	-	-	-	-	-	IMPACT=MODIFIER;SYMBOL=ADAM32;BIOTYPE=protein_coding;INTRON=6/21;STRAND=1;SYMBOL_SOURCE=VGNC;APPRIS=A2
27	34276830	.	T	TAATCTGCTGTAAA	0/0	1"1	34276830	ENSBTAG00000023146	ENSBTAT00000067666.1	intron_variant	-	-	-	-	-	-	IMPACT=MODIFIER;SYMBOL=ADAM32;BIOTYPE=protein_coding;INTRON=6/19;STRAND=1;SYMBOL_SOURCE=VGNC;APPRIS=P5
27	34276837	.	TC	T	0/0	1"1	34276838	ENSBTAG00000023146	ENSBTAT00000031489.5	intron_variant	-	-	-	-	-	-	IMPACT=MODIFIER;SYMBOL=ADAM32;BIOTYPE=protein_coding;INTRON=6/21;STRAND=1;SYMBOL_SOURCE=VGNC;APPRIS=A2
27	34276837	.	TC	T	0/0	1"1	34276838	ENSBTAG00000023146	ENSBTAT00000067666.1	intron_variant	-	-	-	-	-	-	IMPACT=MODIFIER;SYMBOL=ADAM32;BIOTYPE=protein_coding;INTRON=6/19;STRAND=1;SYMBOL_SOURCE=VGNC;APPRIS=P5
27	34276840	.	T	TGTGTGTG	0/0	1"1	34276840	ENSBTAG00000023146	ENSBTAT00000067666.1	intron_variant	-	-	-	-	-	-	IMPACT=MODIFIER;SYMBOL=ADAM32;BIOTYPE=protein_coding;INTRON=6/19;STRAND=1;SYMBOL_SOURCE=VGNC;APPRIS=P5
27	34276840	.	T	TGTGTGTG	0/0	1"1	34276840	ENSBTAG00000023146	ENSBTAT00000031489.5	intron_variant	-	-	-	-	-	-	IMPACT=MODIFIER;SYMBOL=ADAM32;BIOTYPE=protein_coding;INTRON=6/21;STRAND=1;SYMBOL_SOURCE=VGNC;APPRIS=A2
27	34280107	.	CG	C	1"1	0/0	34280108	ENSBTAG00000023146	ENSBTAT00000031489.5	intron_variant	-	-	-	-	-	-	IMPACT=MODIFIER;SYMBOL=ADAM32;BIOTYPE=protein_coding;INTRON=6/21;STRAND=1;SYMBOL_SOURCE=VGNC;APPRIS=A2
27	34280107	.	CG	C	1"1	0/0	34280108	ENSBTAG00000023146	ENSBTAT00000067666.1	intron_variant	-	-	-	-	-	-	IMPACT=MODIFIER;SYMBOL=ADAM32;BIOTYPE=protein_coding;INTRON=6/19;STRAND=1;SYMBOL_SOURCE=VGNC;APPRIS=P5
27	34280109	.	GC	G	0/0	1"1	34280110	ENSBTAG00000023146	ENSBTAT00000067666.1	intron_variant	-	-	-	-	-	-	IMPACT=MODIFIER;SYMBOL=ADAM32;BIOTYPE=protein_coding;INTRON=6/19;STRAND=1;SYMBOL_SOURCE=VGNC;APPRIS=P5
27	34280109	.	GC	G	0/0	1"1	34280110	ENSBTAG00000023146	ENSBTAT00000031489.5	intron_variant	-	-	-	-	-	-	IMPACT=MODIFIER;SYMBOL=ADAM32;BIOTYPE=protein_coding;INTRON=6/21;STRAND=1;SYMBOL_SOURCE=VGNC;APPRIS=A2
27	34283499	rs515857231	TAC	T	0/0	1"1	34283501	ENSBTAG00000023146	ENSBTAT00000067666.1	intron_variant	-	-	-	-	-	rs515857231	IMPACT=MODIFIER;SYMBOL=ADAM32;BIOTYPE=protein_coding;INTRON=6/19;STRAND=1;SYMBOL_SOURCE=VGNC;APPRIS=P5
27	34283499	rs515857231	TAC	T	0/0	1"1	34283501	ENSBTAG00000023146	ENSBTAT00000031489.5	intron_variant	-	-	-	-	-	rs515857231	IMPACT=MODIFIER;SYMBOL=ADAM32;BIOTYPE=protein_coding;INTRON=6/21;STRAND=1;SYMBOL_SOURCE=VGNC;APPRIS=A2
27	34285045	rs457983546	CT	C	0/0	1"1	34285046	ENSBTAG00000023146	ENSBTAT00000031489.5	intron_variant	-	-	-	-	-	rs457983546	IMPACT=MODIFIER;SYMBOL=ADAM32;BIOTYPE=protein_coding;INTRON=6/21;STRAND=1;SYMBOL_SOURCE=VGNC;APPRIS=A2
27	34285045	rs457983546	CT	C	0/0	1"1	34285046	ENSBTAG00000023146	ENSBTAT00000067666.1	intron_variant	-	-	-	-	-	rs457983546	IMPACT=MODIFIER;SYMBOL=ADAM32;BIOTYPE=protein_coding;INTRON=6/19;STRAND=1;SYMBOL_SOURCE=VGNC;APPRIS=P5
27	34288788	rs876062124	A	ATATGT	0/0	1"1	34288788	ENSBTAG00000023146	ENSBTAT00000031489.5	intron_variant	-	-	-	-	-	rs876062124	IMPACT=MODIFIER;SYMBOL=ADAM32;BIOTYPE=protein_coding;INTRON=6/21;STRAND=1;SYMBOL_SOURCE=VGNC;APPRIS=A2
27	34288788	rs876062124	A	ATATGT	0/0	1"1	34288788	ENSBTAG00000023146	ENSBTAT00000067666.1	intron_variant	-	-	-	-	-	rs876062124	IMPACT=MODIFIER;SYMBOL=ADAM32;BIOTYPE=protein_coding;INTRON=6/19;STRAND=1;SYMBOL_SOURCE=VGNC;APPRIS=P5
27	34288789	rs876116539	C	CTGGGAAACATTATCTA	0/0	1"1	34288789	ENSBTAG00000023146	ENSBTAT00000031489.5	intron_variant	-	-	-	-	-	rs876116539	IMPACT=MODIFIER;SYMBOL=ADAM32;BIOTYPE=protein_coding;INTRON=6/21;STRAND=1;SYMBOL_SOURCE=VGNC;APPRIS=A2
27	34288789	rs876116539	C	CTGGGAAACATTATCTA	0/0	1"1	34288789	ENSBTAG00000023146	ENSBTAT00000067666.1	intron_variant	-	-	-	-	-	rs876116539	IMPACT=MODIFIER;SYMBOL=ADAM32;BIOTYPE=protein_coding;INTRON=6/19;STRAND=1;SYMBOL_SOURCE=VGNC;APPRIS=P5
27	34288938	rs135487289	C	CTG	0/0	1"1	34288938	ENSBTAG00000023146	ENSBTAT00000067666.1	intron_variant	-	-	-	-	-	rs135487289	IMPACT=MODIFIER;SYMBOL=ADAM32;BIOTYPE=protein_coding;INTRON=6/19;STRAND=1;SYMBOL_SOURCE=VGNC;APPRIS=P5
27	34288938	rs135487289	C	CTG	0/0	1"1	34288938	ENSBTAG00000023146	ENSBTAT00000031489.5	intron_variant	-	-	-	-	-	rs135487289	IMPACT=MODIFIER;SYMBOL=ADAM32;BIOTYPE=protein_coding;INTRON=6/21;STRAND=1;SYMBOL_SOURCE=VGNC;APPRIS=A2
27	34292176	rs134710804	G	GC	0/0	1"1	34292176	ENSBTAG00000023146	ENSBTAT00000031489.5	intron_variant	-	-	-	-	-	rs134710804	IMPACT=MODIFIER;SYMBOL=ADAM32;BIOTYPE=protein_coding;INTRON=7/21;STRAND=1;SYMBOL_SOURCE=VGNC;APPRIS=A2
27	34292176	rs134710804	G	GC	0/0	1"1	34292176	ENSBTAG00000023146	ENSBTAT00000067666.1	intron_variant	-	-	-	-	-	rs134710804	IMPACT=MODIFIER;SYMBOL=ADAM32;BIOTYPE=protein_coding;INTRON=7/19;STRAND=1;SYMBOL_SOURCE=VGNC;APPRIS=P5
27	34292978	rs135631246	AT	A	0/0	1"1	34292979	ENSBTAG00000023146	ENSBTAT00000031489.5	intron_variant	-	-	-	-	-	rs135631246	IMPACT=MODIFIER;SYMBOL=ADAM32;BIOTYPE=protein_coding;INTRON=7/21;STRAND=1;SYMBOL_SOURCE=VGNC;APPRIS=A2
27	34292978	rs135631246	AT	A	0/0	1"1	34292979	ENSBTAG00000023146	ENSBTAT00000067666.1	intron_variant	-	-	-	-	-	rs135631246	IMPACT=MODIFIER;SYMBOL=ADAM32;BIOTYPE=protein_coding;INTRON=7/19;STRAND=1;SYMBOL_SOURCE=VGNC;APPRIS=P5
27	34295605	rs433512754	C	CA	0/0	1"1	34295605	ENSBTAG00000023146	ENSBTAT00000031489.5	intron_variant	-	-	-	-	-	rs433512754	IMPACT=MODIFIER;SYMBOL=ADAM32;BIOTYPE=protein_coding;INTRON=7/21;STRAND=1;SYMBOL_SOURCE=VGNC;APPRIS=A2
27	34295605	rs433512754	C	CA	0/0	1"1	34295605	ENSBTAG00000023146	ENSBTAT00000067666.1	intron_variant	-	-	-	-	-	rs433512754	IMPACT=MODIFIER;SYMBOL=ADAM32;BIOTYPE=protein_coding;INTRON=7/19;STRAND=1;SYMBOL_SOURCE=VGNC;APPRIS=P5
27	34296494	rs523094263	T	TC	0/0	1"1	34296494	ENSBTAG00000023146	ENSBTAT00000067666.1	intron_variant	-	-	-	-	-	rs523094263	IMPACT=MODIFIER;SYMBOL=ADAM32;BIOTYPE=protein_coding;INTRON=7/19;STRAND=1;SYMBOL_SOURCE=VGNC;APPRIS=P5
27	34296494	rs523094263	T	TC	0/0	1"1	34296494	ENSBTAG00000023146	ENSBTAT00000031489.5	intron_variant	-	-	-	-	-	rs523094263	IMPACT=MODIFIER;SYMBOL=ADAM32;BIOTYPE=protein_coding;INTRON=7/21;STRAND=1;SYMBOL_SOURCE=VGNC;APPRIS=A2
27	34298697	.	T	TTGTGTGTG	0/0	1"1	34298697	ENSBTAG00000023146	ENSBTAT00000031489.5	intron_variant	-	-	-	-	-	-	IMPACT=MODIFIER;SYMBOL=ADAM32;BIOTYPE=protein_coding;INTRON=7/21;STRAND=1;SYMBOL_SOURCE=VGNC;APPRIS=A2
27	34298697	.	T	TTGTGTGTG	0/0	1"1	34298697	ENSBTAG00000023146	ENSBTAT00000067666.1	intron_variant	-	-	-	-	-	-	IMPACT=MODIFIER;SYMBOL=ADAM32;BIOTYPE=protein_coding;INTRON=7/19;STRAND=1;SYMBOL_SOURCE=VGNC;APPRIS=P5
27	34336488	.	A	AACACAC	0/0	1"1	34336488	ENSBTAG00000023146	ENSBTAT00000031489.5	intron_variant	-	-	-	-	-	rs451561276	IMPACT=MODIFIER;SYMBOL=ADAM32;BIOTYPE=protein_coding;INTRON=12/21;STRAND=1;SYMBOL_SOURCE=VGNC;APPRIS=A2
27	34336488	.	A	AACACAC	0/0	1"1	34336488	ENSBTAG00000023146	ENSBTAT00000067666.1	intron_variant	-	-	-	-	-	rs451561276	IMPACT=MODIFIER;SYMBOL=ADAM32;BIOTYPE=protein_coding;INTRON=12/19;STRAND=1;SYMBOL_SOURCE=VGNC;APPRIS=P5
27	34354627	.	CT	C	1"1	0/0	34354628	ENSBTAG00000023146	ENSBTAT00000031489.5	intron_variant	-	-	-	-	-	-	IMPACT=MODIFIER;SYMBOL=ADAM32;BIOTYPE=protein_coding;INTRON=14/21;STRAND=1;SYMBOL_SOURCE=VGNC;APPRIS=A2
27	34354627	.	CT	C	1"1	0/0	34354628	ENSBTAG00000023146	ENSBTAT00000067666.1	intron_variant	-	-	-	-	-	-	IMPACT=MODIFIER;SYMBOL=ADAM32;BIOTYPE=protein_coding;INTRON=14/19;STRAND=1;SYMBOL_SOURCE=VGNC;APPRIS=P5
27	34354632	.	TC	T	0/0	1"1	34354633	ENSBTAG00000023146	ENSBTAT00000031489.5	intron_variant	-	-	-	-	-	-	IMPACT=MODIFIER;SYMBOL=ADAM32;BIOTYPE=protein_coding;INTRON=14/21;STRAND=1;SYMBOL_SOURCE=VGNC;APPRIS=A2
27	34354632	.	TC	T	0/0	1"1	34354633	ENSBTAG00000023146	ENSBTAT00000067666.1	intron_variant	-	-	-	-	-	-	IMPACT=MODIFIER;SYMBOL=ADAM32;BIOTYPE=protein_coding;INTRON=14/19;STRAND=1;SYMBOL_SOURCE=VGNC;APPRIS=P5
27	34381501	.	A	ACTG	1"1	0/0	34381501	ENSBTAG00000023146	ENSBTAT00000031489.5	intron_variant	-	-	-	-	-	-	IMPACT=MODIFIER;SYMBOL=ADAM32;BIOTYPE=protein_coding;INTRON=17/21;STRAND=1;SYMBOL_SOURCE=VGNC;APPRIS=A2
27	34381501	.	A	ACTG	1"1	0/0	34381501	ENSBTAG00000023146	ENSBTAT00000067666.1	intron_variant	-	-	-	-	-	-	IMPACT=MODIFIER;SYMBOL=ADAM32;BIOTYPE=protein_coding;INTRON=17/19;STRAND=1;SYMBOL_SOURCE=VGNC;APPRIS=P5
27	34385278	.	GCTTCGTCTA	G	0/0	1"1	34385287	ENSBTAG00000023146	ENSBTAT00000031489.5	intron_variant	-	-	-	-	-	-	IMPACT=MODIFIER;SYMBOL=ADAM32;BIOTYPE=protein_coding;INTRON=17/21;STRAND=1;SYMBOL_SOURCE=VGNC;APPRIS=A2
27	34385278	.	GCTTCGTCTA	G	0/0	1"1	34385287	ENSBTAG00000023146	ENSBTAT00000067666.1	intron_variant	-	-	-	-	-	-	IMPACT=MODIFIER;SYMBOL=ADAM32;BIOTYPE=protein_coding;INTRON=17/19;STRAND=1;SYMBOL_SOURCE=VGNC;APPRIS=P5
27	34385290	.	C	CCAACAAAACCA	0/0	1"1	34385290	ENSBTAG00000023146	ENSBTAT00000067666.1	intron_variant	-	-	-	-	-	-	IMPACT=MODIFIER;SYMBOL=ADAM32;BIOTYPE=protein_coding;INTRON=17/19;STRAND=1;SYMBOL_SOURCE=VGNC;APPRIS=P5
27	34385290	.	C	CCAACAAAACCA	0/0	1"1	34385290	ENSBTAG00000023146	ENSBTAT00000031489.5	intron_variant	-	-	-	-	-	-	IMPACT=MODIFIER;SYMBOL=ADAM32;BIOTYPE=protein_coding;INTRON=17/21;STRAND=1;SYMBOL_SOURCE=VGNC;APPRIS=A2
27	34385330	.	A	AG	0/0	1"1	34385330	ENSBTAG00000023146	ENSBTAT00000067666.1	intron_variant	-	-	-	-	-	-	IMPACT=MODIFIER;SYMBOL=ADAM32;BIOTYPE=protein_coding;INTRON=17/19;STRAND=1;SYMBOL_SOURCE=VGNC;APPRIS=P5
27	34385330	.	A	AG	0/0	1"1	34385330	ENSBTAG00000023146	ENSBTAT00000031489.5	intron_variant	-	-	-	-	-	-	IMPACT=MODIFIER;SYMBOL=ADAM32;BIOTYPE=protein_coding;INTRON=17/21;STRAND=1;SYMBOL_SOURCE=VGNC;APPRIS=A2
27	34389895	rs137593438	A	AT	1"1	0/0	34389895	ENSBTAG00000023146	ENSBTAT00000031489.5	intron_variant	-	-	-	-	-	rs137593438	IMPACT=MODIFIER;SYMBOL=ADAM32;BIOTYPE=protein_coding;INTRON=17/21;STRAND=1;SYMBOL_SOURCE=VGNC;APPRIS=A2
27	34389895	rs137593438	A	AT	1"1	0/0	34389895	ENSBTAG00000023146	ENSBTAT00000067666.1	intron_variant	-	-	-	-	-	rs137593438	IMPACT=MODIFIER;SYMBOL=ADAM32;BIOTYPE=protein_coding;INTRON=17/19;STRAND=1;SYMBOL_SOURCE=VGNC;APPRIS=P5
27	34423333	.	T	TA	0/0	1"1	34423333	ENSBTAG00000023146	ENSBTAT00000031489.5	downstream_gene_variant	-	-	-	-	-	-	IMPACT=MODIFIER;SYMBOL=ADAM32;BIOTYPE=protein_coding;DISTANCE=3144;STRAND=1;SYMBOL_SOURCE=VGNC;APPRIS=A2
27	34423333	.	T	TA	0/0	1"1	34423333	ENSBTAG00000040445	ENSBTAT00000017967.6	upstream_gene_variant	-	-	-	-	-	-	IMPACT=MODIFIER;BIOTYPE=protein_coding;DISTANCE=2642;STRAND=1;APPRIS=P1
27	34679383	rs442202476	T	TA	1"1	0/0	34679383	ENSBTAG00000009408	ENSBTAT00000012384.6	intron_variant	-	-	-	-	-	rs442202476	IMPACT=MODIFIER;SYMBOL=ADAM2;BIOTYPE=protein_coding;INTRON=4/19;STRAND=-1;SYMBOL_SOURCE=VGNC;APPRIS=P1
27	34681540	rs443939854	TCTTTA	T	1"1	0/0	34681545	ENSBTAG00000009408	ENSBTAT00000012384.6	intron_variant	-	-	-	-	-	rs443939854	IMPACT=MODIFIER;SYMBOL=ADAM2;BIOTYPE=protein_coding;INTRON=4/19;STRAND=-1;SYMBOL_SOURCE=VGNC;APPRIS=P1
27	34686163	.	C	CA	0/0	1"1	34686163	ENSBTAG00000009408	ENSBTAT00000012384.6	intron_variant	-	-	-	-	-	-	IMPACT=MODIFIER;SYMBOL=ADAM2;BIOTYPE=protein_coding;INTRON=3/19;STRAND=-1;SYMBOL_SOURCE=VGNC;APPRIS=P1
27	34711916	rs481763633	TTA	T	1"1	0/0	34711918	ENSBTAG00000033312	ENSBTAT00000056907.2	intron_variant	-	-	-	-	-	rs481763633	IMPACT=MODIFIER;SYMBOL=ADAM3A;BIOTYPE=protein_coding;INTRON=20/20;STRAND=-1;SYMBOL_SOURCE=EntrezGene;APPRIS=P5
27	34711916	rs481763633	TTA	T	1"1	0/0	34711918	ENSBTAG00000033312	ENSBTAT00000070117.1	downstream_gene_variant	-	-	-	-	-	rs481763633	IMPACT=MODIFIER;SYMBOL=ADAM3A;BIOTYPE=protein_coding;DISTANCE=4828;STRAND=-1;SYMBOL_SOURCE=EntrezGene;APPRIS=A2
27	34714678	rs457582462	T	TAA	1"1	0/0	34714678	ENSBTAG00000033312	ENSBTAT00000070117.1	downstream_gene_variant	-	-	-	-	-	rs457582462	IMPACT=MODIFIER;SYMBOL=ADAM3A;BIOTYPE=protein_coding;DISTANCE=2067;STRAND=-1;SYMBOL_SOURCE=EntrezGene;APPRIS=A2
27	34714678	rs457582462	T	TAA	1"1	0/0	34714678	ENSBTAG00000033312	ENSBTAT00000056907.2	intron_variant	-	-	-	-	-	rs457582462	IMPACT=MODIFIER;SYMBOL=ADAM3A;BIOTYPE=protein_coding;INTRON=20/20;STRAND=-1;SYMBOL_SOURCE=EntrezGene;APPRIS=P5
27	34715026	rs135846252	C	CTT	1"1	0/0	34715026	ENSBTAG00000033312	ENSBTAT00000070117.1	downstream_gene_variant	-	-	-	-	-	rs135846252	IMPACT=MODIFIER;SYMBOL=ADAM3A;BIOTYPE=protein_coding;DISTANCE=1719;STRAND=-1;SYMBOL_SOURCE=EntrezGene;APPRIS=A2
27	34715026	rs135846252	C	CTT	1"1	0/0	34715026	ENSBTAG00000033312	ENSBTAT00000056907.2	intron_variant	-	-	-	-	-	rs135846252	IMPACT=MODIFIER;SYMBOL=ADAM3A;BIOTYPE=protein_coding;INTRON=19/20;STRAND=-1;SYMBOL_SOURCE=EntrezGene;APPRIS=P5
27	34716004	.	C	CCAA	1"1	0/0	34716004	ENSBTAG00000033312	ENSBTAT00000070117.1	downstream_gene_variant	-	-	-	-	-	-	IMPACT=MODIFIER;SYMBOL=ADAM3A;BIOTYPE=protein_coding;DISTANCE=741;STRAND=-1;SYMBOL_SOURCE=EntrezGene;APPRIS=A2
27	34716004	.	C	CCAA	1"1	0/0	34716004	ENSBTAG00000033312	ENSBTAT00000056907.2	intron_variant	-	-	-	-	-	-	IMPACT=MODIFIER;SYMBOL=ADAM3A;BIOTYPE=protein_coding;INTRON=19/20;STRAND=-1;SYMBOL_SOURCE=EntrezGene;APPRIS=P5
27	34716260	rs136507762	CTT	C	1"1	0/0	34716262	ENSBTAG00000033312	ENSBTAT00000056907.2	intron_variant	-	-	-	-	-	rs136507762	IMPACT=MODIFIER;SYMBOL=ADAM3A;BIOTYPE=protein_coding;INTRON=19/20;STRAND=-1;SYMBOL_SOURCE=EntrezGene;APPRIS=P5
27	34716260	rs136507762	CTT	C	1"1	0/0	34716262	ENSBTAG00000033312	ENSBTAT00000070117.1	downstream_gene_variant	-	-	-	-	-	rs136507762	IMPACT=MODIFIER;SYMBOL=ADAM3A;BIOTYPE=protein_coding;DISTANCE=484;STRAND=-1;SYMBOL_SOURCE=EntrezGene;APPRIS=A2
27	34717625	rs384031842	G	GATTAT	1"1	0/0	34717625	ENSBTAG00000033312	ENSBTAT00000056907.2	intron_variant	-	-	-	-	-	rs384031842	IMPACT=MODIFIER;SYMBOL=ADAM3A;BIOTYPE=protein_coding;INTRON=19/20;STRAND=-1;SYMBOL_SOURCE=EntrezGene;APPRIS=P5
27	34717625	rs384031842	G	GATTAT	1"1	0/0	34717625	ENSBTAG00000033312	ENSBTAT00000070117.1	intron_variant	-	-	-	-	-	rs384031842	IMPACT=MODIFIER;SYMBOL=ADAM3A;BIOTYPE=protein_coding;INTRON=19/19;STRAND=-1;SYMBOL_SOURCE=EntrezGene;APPRIS=A2
27	34717754	rs135099956	GCTCCTATACACA	G	1"1	0/0	34717766	ENSBTAG00000033312	ENSBTAT00000070117.1	intron_variant	-	-	-	-	-	rs135099956	IMPACT=MODIFIER;SYMBOL=ADAM3A;BIOTYPE=protein_coding;INTRON=19/19;STRAND=-1;SYMBOL_SOURCE=EntrezGene;APPRIS=A2
27	34717754	rs135099956	GCTCCTATACACA	G	1"1	0/0	34717766	ENSBTAG00000033312	ENSBTAT00000056907.2	intron_variant	-	-	-	-	-	rs135099956	IMPACT=MODIFIER;SYMBOL=ADAM3A;BIOTYPE=protein_coding;INTRON=19/20;STRAND=-1;SYMBOL_SOURCE=EntrezGene;APPRIS=P5
27	34719024	rs136655457	G	GACTT	1"1	0/0	34719024	ENSBTAG00000033312	ENSBTAT00000070117.1	intron_variant	-	-	-	-	-	rs136655457	IMPACT=MODIFIER;SYMBOL=ADAM3A;BIOTYPE=protein_coding;INTRON=19/19;STRAND=-1;SYMBOL_SOURCE=EntrezGene;APPRIS=A2
27	34719024	rs136655457	G	GACTT	1"1	0/0	34719024	ENSBTAG00000033312	ENSBTAT00000056907.2	intron_variant	-	-	-	-	-	rs136655457	IMPACT=MODIFIER;SYMBOL=ADAM3A;BIOTYPE=protein_coding;INTRON=19/20;STRAND=-1;SYMBOL_SOURCE=EntrezGene;APPRIS=P5
27	34719074	rs134422717	T	TATC	1"1	0/0	34719074	ENSBTAG00000033312	ENSBTAT00000070117.1	intron_variant	-	-	-	-	-	rs134422717	IMPACT=MODIFIER;SYMBOL=ADAM3A;BIOTYPE=protein_coding;INTRON=19/19;STRAND=-1;SYMBOL_SOURCE=EntrezGene;APPRIS=A2
27	34719074	rs134422717	T	TATC	1"1	0/0	34719074	ENSBTAG00000033312	ENSBTAT00000056907.2	intron_variant	-	-	-	-	-	rs134422717	IMPACT=MODIFIER;SYMBOL=ADAM3A;BIOTYPE=protein_coding;INTRON=19/20;STRAND=-1;SYMBOL_SOURCE=EntrezGene;APPRIS=P5
27	34721403	rs135279847	AG	A	1"1	0/0	34721404	ENSBTAG00000033312	ENSBTAT00000070117.1	intron_variant	-	-	-	-	-	rs135279847	IMPACT=MODIFIER;SYMBOL=ADAM3A;BIOTYPE=protein_coding;INTRON=19/19;STRAND=-1;SYMBOL_SOURCE=EntrezGene;APPRIS=A2
27	34721403	rs135279847	AG	A	1"1	0/0	34721404	ENSBTAG00000033312	ENSBTAT00000056907.2	intron_variant	-	-	-	-	-	rs135279847	IMPACT=MODIFIER;SYMBOL=ADAM3A;BIOTYPE=protein_coding;INTRON=19/20;STRAND=-1;SYMBOL_SOURCE=EntrezGene;APPRIS=P5
27	34723755	rs135666187	A	AAT	1"1	0/0	34723755	ENSBTAG00000033312	ENSBTAT00000070117.1	intron_variant	-	-	-	-	-	rs135666187	IMPACT=MODIFIER;SYMBOL=ADAM3A;BIOTYPE=protein_coding;INTRON=18/19;STRAND=-1;SYMBOL_SOURCE=EntrezGene;APPRIS=A2
27	34723755	rs135666187	A	AAT	1"1	0/0	34723755	ENSBTAG00000033312	ENSBTAT00000056907.2	intron_variant	-	-	-	-	-	rs135666187	IMPACT=MODIFIER;SYMBOL=ADAM3A;BIOTYPE=protein_coding;INTRON=18/20;STRAND=-1;SYMBOL_SOURCE=EntrezGene;APPRIS=P5
27	34724098	rs447215876	G	GATGTC	1"1	0/0	34724098	ENSBTAG00000033312	ENSBTAT00000070117.1	intron_variant	-	-	-	-	-	rs447215876	IMPACT=MODIFIER;SYMBOL=ADAM3A;BIOTYPE=protein_coding;INTRON=18/19;STRAND=-1;SYMBOL_SOURCE=EntrezGene;APPRIS=A2
27	34724098	rs447215876	G	GATGTC	1"1	0/0	34724098	ENSBTAG00000033312	ENSBTAT00000056907.2	intron_variant	-	-	-	-	-	rs447215876	IMPACT=MODIFIER;SYMBOL=ADAM3A;BIOTYPE=protein_coding;INTRON=18/20;STRAND=-1;SYMBOL_SOURCE=EntrezGene;APPRIS=P5
27	34724679	rs135266509	A	AT	1"1	0/0	34724679	ENSBTAG00000033312	ENSBTAT00000056907.2	intron_variant	-	-	-	-	-	rs135266509	IMPACT=MODIFIER;SYMBOL=ADAM3A;BIOTYPE=protein_coding;INTRON=17/20;STRAND=-1;SYMBOL_SOURCE=EntrezGene;APPRIS=P5
27	34724679	rs135266509	A	AT	1"1	0/0	34724679	ENSBTAG00000033312	ENSBTAT00000070117.1	intron_variant	-	-	-	-	-	rs135266509	IMPACT=MODIFIER;SYMBOL=ADAM3A;BIOTYPE=protein_coding;INTRON=17/19;STRAND=-1;SYMBOL_SOURCE=EntrezGene;APPRIS=A2
27	34725578	.	A	AAATAATAAAGGAATGG	1"1	0/0	34725578	ENSBTAG00000033312	ENSBTAT00000070117.1	intron_variant	-	-	-	-	-	-	IMPACT=MODIFIER;SYMBOL=ADAM3A;BIOTYPE=protein_coding;INTRON=17/19;STRAND=-1;SYMBOL_SOURCE=EntrezGene;APPRIS=A2
27	34725578	.	A	AAATAATAAAGGAATGG	1"1	0/0	34725578	ENSBTAG00000033312	ENSBTAT00000056907.2	intron_variant	-	-	-	-	-	-	IMPACT=MODIFIER;SYMBOL=ADAM3A;BIOTYPE=protein_coding;INTRON=17/20;STRAND=-1;SYMBOL_SOURCE=EntrezGene;APPRIS=P5
27	34725581	.	C	CATAAAAGAAATTGTAAATAAA	1"1	0/0	34725581	ENSBTAG00000033312	ENSBTAT00000070117.1	intron_variant	-	-	-	-	-	-	IMPACT=MODIFIER;SYMBOL=ADAM3A;BIOTYPE=protein_coding;INTRON=17/19;STRAND=-1;SYMBOL_SOURCE=EntrezGene;APPRIS=A2
27	34725581	.	C	CATAAAAGAAATTGTAAATAAA	1"1	0/0	34725581	ENSBTAG00000033312	ENSBTAT00000056907.2	intron_variant	-	-	-	-	-	-	IMPACT=MODIFIER;SYMBOL=ADAM3A;BIOTYPE=protein_coding;INTRON=17/20;STRAND=-1;SYMBOL_SOURCE=EntrezGene;APPRIS=P5
27	34725620	rs133221256	C	CACAG	1"1	0/0	34725620	ENSBTAG00000033312	ENSBTAT00000070117.1	intron_variant	-	-	-	-	-	rs133221256	IMPACT=MODIFIER;SYMBOL=ADAM3A;BIOTYPE=protein_coding;INTRON=17/19;STRAND=-1;SYMBOL_SOURCE=EntrezGene;APPRIS=A2
27	34725620	rs133221256	C	CACAG	1"1	0/0	34725620	ENSBTAG00000033312	ENSBTAT00000056907.2	intron_variant	-	-	-	-	-	rs133221256	IMPACT=MODIFIER;SYMBOL=ADAM3A;BIOTYPE=protein_coding;INTRON=17/20;STRAND=-1;SYMBOL_SOURCE=EntrezGene;APPRIS=P5
27	34728230	.	GGTGTGTGTGTGT	G	1"1	0/0	34728242	ENSBTAG00000033312	ENSBTAT00000070117.1	intron_variant	-	-	-	-	-	-	IMPACT=MODIFIER;SYMBOL=ADAM3A;BIOTYPE=protein_coding;INTRON=16/19;STRAND=-1;SYMBOL_SOURCE=EntrezGene;APPRIS=A2
27	34728230	.	GGTGTGTGTGTGT	G	1"1	0/0	34728242	ENSBTAG00000033312	ENSBTAT00000056907.2	intron_variant	-	-	-	-	-	-	IMPACT=MODIFIER;SYMBOL=ADAM3A;BIOTYPE=protein_coding;INTRON=16/20;STRAND=-1;SYMBOL_SOURCE=EntrezGene;APPRIS=P5
27	34728244	.	T	TAC	1"1	0/0	34728244	ENSBTAG00000033312	ENSBTAT00000056907.2	intron_variant	-	-	-	-	-	-	IMPACT=MODIFIER;SYMBOL=ADAM3A;BIOTYPE=protein_coding;INTRON=16/20;STRAND=-1;SYMBOL_SOURCE=EntrezGene;APPRIS=P5
27	34728244	.	T	TAC	1"1	0/0	34728244	ENSBTAG00000033312	ENSBTAT00000070117.1	intron_variant	-	-	-	-	-	-	IMPACT=MODIFIER;SYMBOL=ADAM3A;BIOTYPE=protein_coding;INTRON=16/19;STRAND=-1;SYMBOL_SOURCE=EntrezGene;APPRIS=A2
27	34728312	.	G	GGT	1"1	0/0	34728312	ENSBTAG00000033312	ENSBTAT00000070117.1	intron_variant	-	-	-	-	-	rs522292838	IMPACT=MODIFIER;SYMBOL=ADAM3A;BIOTYPE=protein_coding;INTRON=16/19;STRAND=-1;SYMBOL_SOURCE=EntrezGene;APPRIS=A2
27	34728312	.	G	GGT	1"1	0/0	34728312	ENSBTAG00000033312	ENSBTAT00000056907.2	intron_variant	-	-	-	-	-	rs522292838	IMPACT=MODIFIER;SYMBOL=ADAM3A;BIOTYPE=protein_coding;INTRON=16/20;STRAND=-1;SYMBOL_SOURCE=EntrezGene;APPRIS=P5
27	34773253	rs134511060	TA	T	1"1	0/0	34773254	ENSBTAG00000033312	ENSBTAT00000070117.1	intron_variant	-	-	-	-	-	rs134511060	IMPACT=MODIFIER;SYMBOL=ADAM3A;BIOTYPE=protein_coding;INTRON=10/19;STRAND=-1;SYMBOL_SOURCE=EntrezGene;APPRIS=A2
27	34773253	rs134511060	TA	T	1"1	0/0	34773254	ENSBTAG00000033312	ENSBTAT00000056907.2	intron_variant	-	-	-	-	-	rs134511060	IMPACT=MODIFIER;SYMBOL=ADAM3A;BIOTYPE=protein_coding;INTRON=10/20;STRAND=-1;SYMBOL_SOURCE=EntrezGene;APPRIS=P5
27	34836248	rs384097840	A	AT	1"1	0/0	34836248	-	-	intergenic_variant	-	-	-	-	-	rs384097840	IMPACT=MODIFIER
27	34976972	.	TATATATATATATATATATATATATATAC	T	0/0	1"1	34977000	-	-	intergenic_variant	-	-	-	-	-	-	IMPACT=MODIFIER
27	35124342	.	GTGTATATATA	G	0/0	1"1	35124352	-	-	intergenic_variant	-	-	-	-	-	-	IMPACT=MODIFIER
27	35632832	.	C	CTTT	1"1	0/0	35632832	ENSBTAG00000017420	ENSBTAT00000068619.1	intron_variant	-	-	-	-	-	-	IMPACT=MODIFIER;SYMBOL=ZMAT4;BIOTYPE=protein_coding;INTRON=6/6;STRAND=-1;SYMBOL_SOURCE=VGNC;APPRIS=P1
27	35632832	.	C	CTTT	1"1	0/0	35632832	ENSBTAG00000017420	ENSBTAT00000047349.3	intron_variant	-	-	-	-	-	-	IMPACT=MODIFIER;SYMBOL=ZMAT4;BIOTYPE=protein_coding;INTRON=6/6;STRAND=-1;SYMBOL_SOURCE=VGNC;APPRIS=P1
27	35673154	.	G	GAA	1"1	0/0	35673154	ENSBTAG00000017420	ENSBTAT00000047349.3	intron_variant	-	-	-	-	-	-	IMPACT=MODIFIER;SYMBOL=ZMAT4;BIOTYPE=protein_coding;INTRON=5/6;STRAND=-1;SYMBOL_SOURCE=VGNC;APPRIS=P1
27	35673154	.	G	GAA	1"1	0/0	35673154	ENSBTAG00000017420	ENSBTAT00000068619.1	intron_variant	-	-	-	-	-	-	IMPACT=MODIFIER;SYMBOL=ZMAT4;BIOTYPE=protein_coding;INTRON=5/6;STRAND=-1;SYMBOL_SOURCE=VGNC;APPRIS=P1
27	35704929	rs435039440	TTGTC	T	1"1	0/0	35704933	ENSBTAG00000017420	ENSBTAT00000068619.1	intron_variant	-	-	-	-	-	rs435039440	IMPACT=MODIFIER;SYMBOL=ZMAT4;BIOTYPE=protein_coding;INTRON=5/6;STRAND=-1;SYMBOL_SOURCE=VGNC;APPRIS=P1
27	35704929	rs435039440	TTGTC	T	1"1	0/0	35704933	ENSBTAG00000017420	ENSBTAT00000047349.3	intron_variant	-	-	-	-	-	rs435039440	IMPACT=MODIFIER;SYMBOL=ZMAT4;BIOTYPE=protein_coding;INTRON=5/6;STRAND=-1;SYMBOL_SOURCE=VGNC;APPRIS=P1
27	35942396	rs461061623	TCTG	T	0/0	1"1	35942399	ENSBTAG00000017420	ENSBTAT00000047349.3	intron_variant	-	-	-	-	-	rs461061623	IMPACT=MODIFIER;SYMBOL=ZMAT4;BIOTYPE=protein_coding;INTRON=1/6;STRAND=-1;SYMBOL_SOURCE=VGNC;APPRIS=P1
27	35942396	rs461061623	TCTG	T	0/0	1"1	35942399	ENSBTAG00000017420	ENSBTAT00000068619.1	intron_variant	-	-	-	-	-	rs461061623	IMPACT=MODIFIER;SYMBOL=ZMAT4;BIOTYPE=protein_coding;INTRON=1/6;STRAND=-1;SYMBOL_SOURCE=VGNC;APPRIS=P1
27	35969120	.	TTG	T	1"1	0/0	35969122	-	-	intergenic_variant	-	-	-	-	-	-	IMPACT=MODIFIER
27	36455047	.	CTGTG	C	0/0	1"1	36455051	ENSBTAG00000017133	ENSBTAT00000022773.5	intron_variant	-	-	-	-	-	-	IMPACT=MODIFIER;SYMBOL=GINS4;BIOTYPE=protein_coding;INTRON=1/7;STRAND=1;SYMBOL_SOURCE=VGNC;APPRIS=P1
27	36599260	.	C	CTGTG	1"1	0/0	36599260	ENSBTAG00000054394	ENSBTAT00000085365.1	intron_variant	-	-	-	-	-	-	IMPACT=MODIFIER;BIOTYPE=protein_coding;INTRON=11/12;STRAND=-1;APPRIS=P1
27	36703219	rs384082321	G	GC	1"1	0/0	36703219	-	-	intergenic_variant	-	-	-	-	-	rs384082321	IMPACT=MODIFIER
27	36915494	.	G	GCAGTTACCTTACACACCTCACACAGTTACCTTACACACCTCACA	0/0	1"1	36915494	ENSBTAG00000004015	ENSBTAT00000005242.6	intron_variant	-	-	-	-	-	-	IMPACT=MODIFIER;SYMBOL=KAT6A;BIOTYPE=protein_coding;INTRON=2/16;STRAND=-1;SYMBOL_SOURCE=VGNC;APPRIS=P1
27	37097756	rs383712650	AT	A	1"1	0/0	37097757	-	-	intergenic_variant	-	-	-	-	-	rs383712650	IMPACT=MODIFIER
27	37331746	rs474212871	AGAT	A	1"1	0/0	37331749	ENSBTAG00000014861	ENSBTAT00000019790.6	upstream_gene_variant	-	-	-	-	-	rs474212871	IMPACT=MODIFIER;SYMBOL=SLC20A2;BIOTYPE=protein_coding;DISTANCE=453;STRAND=-1;SYMBOL_SOURCE=VGNC;APPRIS=P1
27	37331746	rs474212871	AGAT	A	1"1	0/0	37331749	ENSBTAG00000014861	ENSBTAT00000063501.2	intron_variant	-	-	-	-	-	rs474212871	IMPACT=MODIFIER;SYMBOL=SLC20A2;BIOTYPE=protein_coding;INTRON=1/10;STRAND=-1;SYMBOL_SOURCE=VGNC;APPRIS=P1
27	37475194	rs382587154	CA	C	1"1	0/0	37475195	ENSBTAG00000014050	ENSBTAT00000039752.4	intron_variant	-	-	-	-	-	rs382587154	IMPACT=MODIFIER;SYMBOL=CHRNB3;BIOTYPE=protein_coding;INTRON=1/5;STRAND=1;SYMBOL_SOURCE=VGNC;APPRIS=P1
27	37596678	rs135315829	TA	T	0/0	1"1	37596679	ENSBTAG00000007634	ENSBTAT00000010044.5	intron_variant	-	-	-	-	-	rs135315829	IMPACT=MODIFIER;SYMBOL=HOOK3;BIOTYPE=protein_coding;INTRON=1/21;STRAND=1;SYMBOL_SOURCE=VGNC;APPRIS=P1
27	37596678	rs135315829	TA	T	0/0	1"1	37596679	ENSBTAG00000007634	ENSBTAT00000074714.1	intron_variant	-	-	-	-	-	rs135315829	IMPACT=MODIFIER;SYMBOL=HOOK3;BIOTYPE=protein_coding;INTRON=1/19;STRAND=1;SYMBOL_SOURCE=VGNC
27	37596678	rs135315829	TA	T	0/0	1"1	37596679	ENSBTAG00000007634	ENSBTAT00000082006.1	intron_variant	-	-	-	-	-	rs135315829	IMPACT=MODIFIER;SYMBOL=HOOK3;BIOTYPE=protein_coding;INTRON=1/21;STRAND=1;SYMBOL_SOURCE=VGNC
27	37602129	rs137720607	CTAATA	C	0/0	1"1	37602134	ENSBTAG00000007634	ENSBTAT00000074714.1	intron_variant	-	-	-	-	-	rs137720607	IMPACT=MODIFIER;SYMBOL=HOOK3;BIOTYPE=protein_coding;INTRON=2/19;STRAND=1;SYMBOL_SOURCE=VGNC
27	37602129	rs137720607	CTAATA	C	0/0	1"1	37602134	ENSBTAG00000007634	ENSBTAT00000082006.1	intron_variant	-	-	-	-	-	rs137720607	IMPACT=MODIFIER;SYMBOL=HOOK3;BIOTYPE=protein_coding;INTRON=2/21;STRAND=1;SYMBOL_SOURCE=VGNC
27	37602129	rs137720607	CTAATA	C	0/0	1"1	37602134	ENSBTAG00000007634	ENSBTAT00000010044.5	intron_variant	-	-	-	-	-	rs137720607	IMPACT=MODIFIER;SYMBOL=HOOK3;BIOTYPE=protein_coding;INTRON=2/21;STRAND=1;SYMBOL_SOURCE=VGNC;APPRIS=P1
27	37623081	rs133332093	TGTAA	T	0/0	1"1	37623085	ENSBTAG00000007634	ENSBTAT00000082006.1	intron_variant	-	-	-	-	-	rs133332093	IMPACT=MODIFIER;SYMBOL=HOOK3;BIOTYPE=protein_coding;INTRON=6/21;STRAND=1;SYMBOL_SOURCE=VGNC
27	37623081	rs133332093	TGTAA	T	0/0	1"1	37623085	ENSBTAG00000007634	ENSBTAT00000010044.5	intron_variant	-	-	-	-	-	rs133332093	IMPACT=MODIFIER;SYMBOL=HOOK3;BIOTYPE=protein_coding;INTRON=6/21;STRAND=1;SYMBOL_SOURCE=VGNC;APPRIS=P1
27	37623081	rs133332093	TGTAA	T	0/0	1"1	37623085	ENSBTAG00000007634	ENSBTAT00000074714.1	intron_variant	-	-	-	-	-	rs133332093	IMPACT=MODIFIER;SYMBOL=HOOK3;BIOTYPE=protein_coding;INTRON=6/19;STRAND=1;SYMBOL_SOURCE=VGNC
27	38346493	rs136737420	T	TCACTTTC	1"1	0/0	38346493	-	-	intergenic_variant	-	-	-	-	-	rs136737420	IMPACT=MODIFIER
27	39215103	rs134028995	C	CG	0/0	1"1	39215103	-	-	intergenic_variant	-	-	-	-	-	rs134028995	IMPACT=MODIFIER
27	39415891	rs134762353	G	GA	1"1	0/0	39415891	-	-	intergenic_variant	-	-	-	-	-	rs134762353	IMPACT=MODIFIER
27	39697905	.	AT	A	0/0	1"1	39697906	-	-	intergenic_variant	-	-	-	-	-	-	IMPACT=MODIFIER
